# Supplementary material for: An in vivo and in vitro spatiotemporal profile of human midbrain development
Source: Nat Commun. 2026 Feb 3;17:1354. doi: 10.1038/s41467-025-67779-1 (PMC12877092; doi:10.1038/s41467-025-67779-1)
Supplement: Supplementary file 3 — Supplementary Data 1–16 [file 41467_2025_67779_MOESM3_ESM.xlsx]

## Sheet: Data S1
Data S1: List of fetal collected samples with their relative age and data profiling modalities
Estimated Post Conception Week (PCW)	Immunohistochemistry	scRNA-seq	Spatial Transcriptomics
6	Sample available	NA	NA
7	Sample available	NA	Sample available
10	NA	Sample available	NA
11	Sample available	NA	Sample available
12	Sample available	Sample available	NA
15	Sample available	NA	NA
16	Sample available	Sample available	NA
17	Sample available	NA	Sample available
19	Sample available	NA	NA
20	NA	Sample available	NA
22	Sample available	NA	NA

## Sheet: Data S2
Data S2: 10x libraries or sample ("midBrainId") that were pre-processed with CellRanger
midBrainId (10x library)	Sanger_Sample_ids	Model	timePoint	units	runID	QC	Sequencer	Lane	fastqFiles
mid_organoids8643920	mid_organoids8643920	2D;3D	70	days	run36169	PASS	Illumina-HTP HiSeq 4000 paired-end sequencing	3	8643920-36169_3_S1_L003_R1_001.fastq.gz;8643920-36169_3_S1_L003_R2_001.fastq.gz
mid_organoids8643921	mid_organoids8643921	2D;3D	70	days	run36169	PASS	Illumina-HTP HiSeq 4000 paired-end sequencing	3	8643921-36169_3_S1_L003_R1_001.fastq.gz;8643921-36169_3_S1_L003_R2_001.fastq.gz
mid_organoids8643922	mid_organoids8643922	2D;3D	70	days	run36169	PASS	Illumina-HTP HiSeq 4000 paired-end sequencing	3	8643922-36169_3_S1_L003_R1_001.fastq.gz;8643922-36169_3_S1_L003_R2_001.fastq.gz
mid_organoids8644016	mid_organoids8644016	3D	120	days	run36169	PASS	Illumina-HTP HiSeq 4000 paired-end sequencing	2	8644016-36169_2_S1_L002_R1_001.fastq.gz;8644016-36169_2_S1_L002_R2_001.fastq.gz
mid_organoids8644017	mid_organoids8644017	3D	120	days	run36169	PASS	Illumina-HTP HiSeq 4000 paired-end sequencing	2	8644017-36169_2_S1_L002_R1_001.fastq.gz;8644017-36169_2_S1_L002_R2_001.fastq.gz
mid_organoids8644018	mid_organoids8644018	3D	120	days	run36169	PASS	Illumina-HTP HiSeq 4000 paired-end sequencing	2	8644018-36169_2_S1_L002_R1_001.fastq.gz;8644018-36169_2_S1_L002_R2_001.fastq.gz
mid_organoids8644112	mid_organoids8644112	2D;3D	40	days	run36169	PASS	Illumina-HTP HiSeq 4000 paired-end sequencing	1	8644112-36169_1_S1_L001_R1_001.fastq.gz;8644112-36169_1_S1_L001_R2_001.fastq.gz
mid_organoids8644113	mid_organoids8644113	2D;3D	40	days	run36169	PASS	Illumina-HTP HiSeq 4000 paired-end sequencing	1	8644113-36169_1_S1_L001_R1_001.fastq.gz;8644113-36169_1_S1_L001_R2_001.fastq.gz
mid_organoids8644114	mid_organoids8644114	2D;3D	40	days	run36169	PASS	Illumina-HTP HiSeq 4000 paired-end sequencing	1	8644114-36169_1_S1_L001_R1_001.fastq.gz;8644114-36169_1_S1_L001_R2_001.fastq.gz
F10121620_A	mid_organoids10621973	fetal	16;20	PCW	run40658	PASS	Illumina-HTP NovaSeq 6000 paired-end sequencing	1	10621973-40658_5_S1_L001_R1_001.fastq.gz;10621973-40658_5_S1_L001_R2_001.fastq.gz
F10121620_A	mid_organoids10621977	fetal	16;20	PCW	run40658	PASS	Illumina-HTP NovaSeq 6000 paired-end sequencing	2	10621977-40658_5_S1_L002_R1_001.fastq.gz;10621977-40658_5_S1_L002_R2_001.fastq.gz
F10121620_A	mid_organoids10621981	fetal	16;20	PCW	run40658	PASS	Illumina-HTP NovaSeq 6000 paired-end sequencing	3	10621981-40658_5_S1_L003_R1_001.fastq.gz;10621981-40658_5_S1_L003_R2_001.fastq.gz
F10121620_A	mid_organoids10621985	fetal	16;20	PCW	run40658	PASS	Illumina-HTP NovaSeq 6000 paired-end sequencing	4	10621985-40658_5_S1_L004_R1_001.fastq.gz;10621985-40658_5_S1_L004_R2_001.fastq.gz
F10121620_B	mid_organoids10621974	fetal	16;20	PCW	run40658	PASS	Illumina-HTP NovaSeq 6000 paired-end sequencing	1	10621974-40658_5_S1_L001_R1_001.fastq.gz;10621974-40658_5_S1_L001_R2_001.fastq.gz
F10121620_B	mid_organoids10621978	fetal	16;20	PCW	run40658	PASS	Illumina-HTP NovaSeq 6000 paired-end sequencing	2	10621978-40658_5_S1_L002_R1_001.fastq.gz;10621978-40658_5_S1_L002_R2_001.fastq.gz
F10121620_B	mid_organoids10621982	fetal	16;20	PCW	run40658	PASS	Illumina-HTP NovaSeq 6000 paired-end sequencing	3	10621982-40658_5_S1_L003_R1_001.fastq.gz;10621982-40658_5_S1_L003_R2_001.fastq.gz
F10121620_B	mid_organoids10621986	fetal	16;20	PCW	run40658	PASS	Illumina-HTP NovaSeq 6000 paired-end sequencing	4	10621986-40658_5_S1_L004_R1_001.fastq.gz;10621986-40658_5_S1_L004_R2_001.fastq.gz
F10121620_C	mid_organoids10621975	fetal	10;12	PCW	run40658	PASS	Illumina-HTP NovaSeq 6000 paired-end sequencing	1	10621975-40658_5_S1_L001_R1_001.fastq.gz;10621975-40658_5_S1_L001_R2_001.fastq.gz
F10121620_C	mid_organoids10621979	fetal	10;12	PCW	run40658	PASS	Illumina-HTP NovaSeq 6000 paired-end sequencing	2	10621979-40658_5_S1_L002_R1_001.fastq.gz;10621979-40658_5_S1_L002_R2_001.fastq.gz
F10121620_C	mid_organoids10621983	fetal	10;12	PCW	run40658	PASS	Illumina-HTP NovaSeq 6000 paired-end sequencing	3	10621983-40658_5_S1_L003_R1_001.fastq.gz;10621983-40658_5_S1_L003_R2_001.fastq.gz
F10121620_C	mid_organoids10621987	fetal	10;12	PCW	run40658	PASS	Illumina-HTP NovaSeq 6000 paired-end sequencing	4	10621987-40658_5_S1_L004_R1_001.fastq.gz;10621987-40658_5_S1_L004_R2_001.fastq.gz
F10121620_D	mid_organoids10621976	fetal	10;12	PCW	run40658	PASS	Illumina-HTP NovaSeq 6000 paired-end sequencing	1	10621976-40658_5_S1_L001_R1_001.fastq.gz;10621976-40658_5_S1_L001_R2_001.fastq.gz
F10121620_D	mid_organoids10621980	fetal	10;12	PCW	run40658	PASS	Illumina-HTP NovaSeq 6000 paired-end sequencing	2	10621980-40658_5_S1_L002_R1_001.fastq.gz;10621980-40658_5_S1_L002_R2_001.fastq.gz
F10121620_D	mid_organoids10621984	fetal	10;12	PCW	run40658	PASS	Illumina-HTP NovaSeq 6000 paired-end sequencing	3	10621984-40658_5_S1_L003_R1_001.fastq.gz;10621984-40658_5_S1_L003_R2_001.fastq.gz
F10121620_D	mid_organoids10621988	fetal	10;12	PCW	run40658	PASS	Illumina-HTP NovaSeq 6000 paired-end sequencing	4	10621988-40658_5_S1_L004_R1_001.fastq.gz;10621988-40658_5_S1_L004_R2_001.fastq.gz

## Sheet: Data S3
Data S3: Marker genes used for cell type annotation in our scRNA-seq dataset
Low-resolution group	High-resolution cell type	Abbreviation	Gene markers
Astrocytes	Astrocytes	Astro	S100B, GFAP, AQP4, ALDH1A1, SOX9
Early Midbrain Progenitors	Radial glia 1	hRgl1	MSX1, GABPB2, SAMD13, CORIN, SOX6, PBX1 (ventral), FOXA2 (floor-plate)
Early Midbrain Progenitors	Radial glia 4 / ependymal cells	hRgl4/MultiEpend	ZMYND10, CCNO, RSPH1, PIFO, TUBB4B (ciliary core)
Early Midbrain Progenitors	Progenitor medial floorplate	hProgFPM	FOXA2, ENO1, GTF2F, TOX, JADE1, HMGB2
Early Midbrain Progenitors	Midbrain precursors	hMidPre	Low: FOXA2, SOX6; High: DLK1, CALB1, DCC
Highly proliferative Neural Stem Cell	Progenitor midline	hProgM	ENO1, TOX, JADE1, HMGB2
Immature Neurons	Dopaminergic neuroblast	hNbDA	DCX, NEUROD6, NEUROD1, ZNF33A, NHLH1, EBF2, TH, LMO3, CALB1, DDC, PBX1
Immature Neurons	GABAergic neuroblast	hNbGABA	DCX, NEUROD6, NEUROD1, ZNF33A, NHLH1, EBF2, GATA3, GAD1, GAD2, SLC32A1, SLC17A6, MEIS2
Late Midbrain Progenitors	Oligodendrocytes precursor cells 1	OPC1	OLIG1, OLIG2, ETV1, ETV5, ZMAT3
Late Midbrain Progenitors	Oligodendrocytes precursor cells 2	OPC2	OLIG1, OLIG2, ETV1, ETV5, ZMAT3, SOX10
Late Midbrain Progenitors	Radial glia 2 / Immature astrocytes	hRgl2/immAstro	MSX1, GABPB2, SAMD13, CORIN, SOX6, PBX1, AQP4, ALDH1L1, S100B (Astro)
Late Midbrain Progenitors	Radial glia 3	hRgl3caudal	GLIS3 (caudal specification), DLK1, TTR, TFPI2, SDC2 (neurodev)
Mature Neurons	Dopaminergic neurons type 1a	hDA1a	Low: TH, LMO3, KCNJ6 and DCX
Mature Neurons	Dopaminergic neurons type 1b	hDA1b	High: TH, LMO3, KCNJ6 and DCX
Mature Neurons	Dopaminergic neurons type 2	hDA2	TH, KCNJ6, APP, DDC, GAD1, GAD2 (GABAergic-related)
Mature Neurons	Dopaminergic neurons type 3 / GABAergic-related and serotonergic neurons (mixed)	hDA3/hGABA/hSer	ALDH1A1, LMO3, SLC6A3 PITX3 (mature mDA markers), GAD1, GAD2 (GABAergic-related), TPH2 (Serotonergic-related)
Microglia	Microglia	hMgl	SPI1, IRF8, IKZF1, REL, MEF2C
Neuron Progenitors	Neuronal progenitors	hNPro	HES6, TFDP2, NEUROG1, OTX2
Neuron Progenitors	Dopaminergic precursors	hPreDA	Low: TH, NETO2, DCC; High: ARF4, MBD4, VGF
Others	Erythrocytes	Eryth	HBG1, HBG2, HBA1, HBA2, HBB, IGFBP7
Others	Unknown	Unk	COL2A1, COL9A3, COL9A1, COL9A2, COL11A1
Perivascular	Endothelial	hEndo	SOX18, SOX17, ERG, BCL6B, EPAS1, FOXF2
Perivascular	Pericytes	hPeric	FOXS1, TBX2, FOXD1, FOXD2, FOXC1, JUNB
Perivascular	Vascular leptomeningeal	VLMC	COL1A1, COL1A2, PDGFRα, LUM, FBLN2, VCAN

## Sheet: Data S4
Data S4: Gene ontology enrichment analysis of the differentially expressed (DE) genes between 3D and 2D in vitro models within dopaminergic populations (hDA1a, hDA1b, hDA2). DE genes (upregulated) obtained from testDiffExp() from miloR function and GO enrichment analysed with gprofiler2 R package. GO enrichment test: hypergeometric test for over-representation analysis implemented in gprofiler2 R…
term_id	term_name	p_value	OddsRatio	Expected	intersection_size	query_size	term_size	precision	recall	source	intersection	test	highlighted
GO:0005746	mitochondrial respirasome	0.00826657113232011	20.4626436781609	0.411020776874435	7	65	91	0.107692307692308	0.0769230769230769	GO:CC	NDUFB11,NDUFA4,NDUFB10,COX7B,COX7A2L,NDUFB1,UQCRFS1	module_hDA1a_de	TRUE
GO:0070469	respirasome	0.00891576966547247	20.2204868154158	0.41553748870822	7	65	92	0.107692307692308	0.0760869565217391	GO:CC	NDUFB11,NDUFA4,NDUFB10,COX7B,COX7A2L,NDUFB1,UQCRFS1	module_hDA1a_de	FALSE
GO:0098800	inner mitochondrial membrane protein complex	0.00110950872036563	16.1683130699088	0.677506775067751	9	65	150	0.138461538461538	0.06	GO:CC	NDUFB11,NDUFA4,NDUFB10,ATP5ME,TIMM17B,COX7B,ATP5PF,NDUFB1,UQCRFS1	module_hDA1a_de	TRUE
GO:0098798	mitochondrial protein-containing complex	0.0280212683358502	9.25559947299078	1.29177958446251	10	65	286	0.153846153846154	0.034965034965035	GO:CC	SLC25A5,NDUFB11,NDUFA4,NDUFB10,ATP5ME,TIMM17B,COX7B,ATP5PF,NDUFB1,UQCRFS1	module_hDA1a_de	FALSE
GO:0022625	cytosolic large ribosomal subunit	4.62099121240186e-15	67.4601351351351	0.330206378986867	14	88	54	0.159090909090909	0.259259259259259	GO:CC	RPL39,RPL34,RPL18,RPL12,RPL37A,RPL23,RPL26,UBA52,RPL38,RPL27,RPL31,RPL10A,RPL37,SNU13	module_hDA1b_de	FALSE
GO:0022627	cytosolic small ribosomal subunit	4.29776354066887e-11	65.7695852534562	0.256827183656452	11	88	42	0.125	0.261904761904762	GO:CC	RPS4X,RPS14,MCTS1,RPS15A,RPS3A,RPS5,RPS3,RPS27,UBA52,RPS6,RPS21	module_hDA1b_de	FALSE
GO:0022626	cytosolic ribosome	1.40682089829807e-26	60.5752840909091	0.684872489750538	24	88	112	0.272727272727273	0.214285714285714	GO:CC	RPL39,RPS4X,RPS14,MCTS1,RPL34,RPL18,RPS15A,RPL12,RPL37A,RPS3A,RPL23,RPL26,RPS5,RPS3,RPS27,UBA52,RPL38,RPS6,RPL27,RPL31,RPL10A,RPL37,RPS21,SNU13	module_hDA1b_de	TRUE
GO:0044391	ribosomal subunit	3.0414446320719e-21	33.7882165605096	1.10680286290042	24	88	181	0.272727272727273	0.132596685082873	GO:CC	RPL39,RPS4X,RPS14,MCTS1,RPL34,RPL18,RPS15A,RPL12,RPL37A,RPS3A,RPL23,RPL26,RPS5,RPS3,RPS27,UBA52,RPL38,RPS6,RPL27,RPL31,RPL10A,RPL37,RPS21,SNU13	module_hDA1b_de	FALSE
GO:0015935	small ribosomal subunit	3.58446577797334e-08	32.2902494331066	0.452505037870892	11	88	74	0.125	0.148648648648649	GO:CC	RPS4X,RPS14,MCTS1,RPS15A,RPS3A,RPS5,RPS3,RPS27,UBA52,RPS6,RPS21	module_hDA1b_de	FALSE
GO:0005840	ribosome	1.34166494421011e-19	28.307486631016	1.29025085122646	24	88	211	0.272727272727273	0.113744075829384	GO:CC	RPL39,RPS4X,RPS14,MCTS1,RPL34,RPL18,RPS15A,RPL12,RPL37A,RPS3A,RPL23,RPL26,RPS5,RPS3,RPS27,UBA52,RPL38,RPS6,RPL27,RPL31,RPL10A,RPL37,RPS21,SNU13	module_hDA1b_de	FALSE
GO:0015934	large ribosomal subunit	1.99595180585987e-10	27.9980292792793	0.672642623862136	14	88	110	0.159090909090909	0.127272727272727	GO:CC	RPL39,RPL34,RPL18,RPL12,RPL37A,RPL23,RPL26,UBA52,RPL38,RPL27,RPL31,RPL10A,RPL37,SNU13	module_hDA1b_de	FALSE
GO:0030964	NADH dehydrogenase complex	0.0281700569495731	23.7123059866962	0.305746647210062	6	88	50	0.0681818181818182	0.12	GO:CC	NDUFB11,MT-ND2,NDUFA4,MT-ND5,NDUFB1,MT-ND4L	module_hDA1b_de	FALSE
GO:0005747	mitochondrial respiratory chain complex I	0.0281700569495731	23.7123059866962	0.305746647210062	6	88	50	0.0681818181818182	0.12	GO:CC	NDUFB11,MT-ND2,NDUFA4,MT-ND5,NDUFB1,MT-ND4L	module_hDA1b_de	FALSE
GO:0045271	respiratory chain complex I	0.0281700569495731	23.7123059866962	0.305746647210062	6	88	50	0.0681818181818182	0.12	GO:CC	NDUFB11,MT-ND2,NDUFA4,MT-ND5,NDUFB1,MT-ND4L	module_hDA1b_de	FALSE
GO:0032040	small-subunit processome	0.000615125376954352	22.2484375	0.440275171982489	8	88	72	0.0909090909090909	0.111111111111111	GO:CC	RPS4X,RPS14,RPS15A,RPS3A,RPS5,RPS27,RPS6,SNU13	module_hDA1b_de	FALSE
GO:0098803	respiratory chain complex	0.000110883673848475	21.3262824783478	0.519769300257105	9	88	85	0.102272727272727	0.105882352941176	GO:CC	MT-CO2,NDUFB11,MT-ND2,MT-CO1,NDUFA4,MT-ND5,NDUFB1,UQCRFS1,MT-ND4L	module_hDA1b_de	FALSE
GO:0005746	mitochondrial respirasome	0.000204887409193172	19.7574868786663	0.556458897922313	9	88	91	0.102272727272727	0.0989010989010989	GO:CC	MT-CO2,NDUFB11,MT-ND2,MT-CO1,NDUFA4,MT-ND5,NDUFB1,UQCRFS1,MT-ND4L	module_hDA1b_de	FALSE
GO:0070469	respirasome	0.000225980368786687	19.5180722891566	0.562573830866514	9	88	92	0.102272727272727	0.0978260869565217	GO:CC	MT-CO2,NDUFB11,MT-ND2,MT-CO1,NDUFA4,MT-ND5,NDUFB1,UQCRFS1,MT-ND4L	module_hDA1b_de	FALSE
GO:0030684	preribosome	0.0112964173931798	14.7989583333333	0.635953026196929	8	88	104	0.0909090909090909	0.0769230769230769	GO:CC	RPS4X,RPS14,RPS15A,RPS3A,RPS5,RPS27,RPS6,SNU13	module_hDA1b_de	FALSE
GO:0098800	inner mitochondrial membrane protein complex	8.77307012921114e-05	14.5570400822199	0.917239941630186	11	88	150	0.125	0.0733333333333333	GO:CC	MT-CO2,NDUFB11,MT-ND2,MT-CO1,NDUFA4,MT-ND5,NDUFB1,TIMM17B,UQCRFS1,ATP5MC2,MT-ND4L	module_hDA1b_de	TRUE
GO:1990204	oxidoreductase complex	0.0262537964150367	13.1435185185185	0.709332221527343	8	88	116	0.0909090909090909	0.0689655172413793	GO:CC	NDUFB11,MT-ND2,MT-CO1,NDUFA4,MT-ND5,NDUFB1,UQCRFS1,MT-ND4L	module_hDA1b_de	FALSE
GO:1990904	ribonucleoprotein complex	4.9645161230147e-10	9.47412008281574	3.66895976652074	25	88	600	0.284090909090909	0.0416666666666667	GO:CC	RPL39,RPS4X,RPS14,MCTS1,RPL34,RPL18,RPS15A,RPL12,RPL37A,RPS3A,RPL23,RPL26,RPS5,RPS3,RPS27,UBA52,RPL38,RPS6,RPL27,RPL31,RPL10A,RPL37,RPS21,EIF1AX,SNU13	module_hDA1b_de	FALSE
GO:0098798	mitochondrial protein-containing complex	0.00806409425175256	8.08432577794852	1.74887082204155	12	88	286	0.136363636363636	0.041958041958042	GO:CC	MT-CO2,NDUFB11,SLC25A5,MT-ND2,MT-CO1,NDUFA4,MT-ND5,NDUFB1,TIMM17B,UQCRFS1,ATP5MC2,MT-ND4L	module_hDA1b_de	FALSE
GO:0005925	focal adhesion	0.00312242932670253	7.26528181073636	2.30532971996387	14	88	377	0.159090909090909	0.0371352785145889	GO:CC	RPS4X,RPS14,RPL18,RPL12,RPL37A,RPS3A,RPL23,RPS5,RPS3,RPL38,RPL27,RPL31,RPL10A,RND3	module_hDA1b_de	TRUE
GO:0030055	cell-substrate junction	0.00404958568323726	7.10453850076492	2.35424918351748	14	88	385	0.159090909090909	0.0363636363636364	GO:CC	RPS4X,RPS14,RPL18,RPL12,RPL37A,RPS3A,RPL23,RPS5,RPS3,RPL38,RPL27,RPL31,RPL10A,RND3	module_hDA1b_de	FALSE
GO:0005743	mitochondrial inner membrane	0.0441283709410589	6.23283376399655	2.44597317768049	13	88	400	0.147727272727273	0.0325	GO:CC	MT-CO2,NDUFB11,SLC25A5,MT-ND2,MT-CO1,NDUFA4,RPS3,MT-ND5,NDUFB1,TIMM17B,UQCRFS1,ATP5MC2,MT-ND4L	module_hDA1b_de	FALSE
GO:0032991	protein-containing complex	0.000290112906044418	3.55721725993268	32.1828920853311	59	88	5263	0.670454545454545	0.0112103363100893	GO:CC	RPL39,FOS,RPS4X,MAGED1,RPS14,SOX2,MT-CO2,MCTS1,CCND1,RPL34,NDUFB11,SLC25A5,MT-ND2,FTL,JUNB,RPL18,RPS15A,RPL12,RPL37A,RPS3A,INSM1,MT-CO1,RPL23,NDUFA4,MORF4L2,ATP6AP2,RPL26,AP1S2,RPS5,RPS3,RPS27,MT-ND5,HLA-A,UBA52,RPL38,SIX6,RPS6,DCX,RPL27,NDUFB1,RPL31,RPL10A,TIMM17B,JUN,EIF2S3,UBA1,RPL37,UQCRFS1,ATP5MC2,RBBP7,RPS21,EIF1AX,SNU13,MT-ND4L,OST4,SHTN1,POU2F2,SOX4,SIX3	module_hDA1b_de	FALSE
GO:0070062	extracellular exosome	0.0394364847182376	3.37977861569477	11.2820512820513	29	88	1845	0.329545454545455	0.0157181571815718	GO:CC	RPS4X,RPS14,SNCG,RPL34,TPT1,SMS,FTL,RPS15A,RPL12,RPL37A,RPS3A,RPL23,CRABP2,ATP6AP2,RPL26,RPS5,RPS3,PRDX4,HLA-A,TMEM256,UBA52,RPL27,RPL31,RPL10A,EIF2S3,KRT10,UBA1,CLIC1,ARF4	module_hDA1b_de	TRUE
GO:1903561	extracellular vesicle	0.0488634711332392	3.33969426869256	11.3982350079911	29	88	1864	0.329545454545455	0.0155579399141631	GO:CC	RPS4X,RPS14,SNCG,RPL34,TPT1,SMS,FTL,RPS15A,RPL12,RPL37A,RPS3A,RPL23,CRABP2,ATP6AP2,RPL26,RPS5,RPS3,PRDX4,HLA-A,TMEM256,UBA52,RPL27,RPL31,RPL10A,EIF2S3,KRT10,UBA1,CLIC1,ARF4	module_hDA1b_de	FALSE
GO:0065010	extracellular membrane-bounded organelle	0.0494134620169613	3.33760754772719	11.4043499409353	29	88	1865	0.329545454545455	0.0155495978552279	GO:CC	RPS4X,RPS14,SNCG,RPL34,TPT1,SMS,FTL,RPS15A,RPL12,RPL37A,RPS3A,RPL23,CRABP2,ATP6AP2,RPL26,RPS5,RPS3,PRDX4,HLA-A,TMEM256,UBA52,RPL27,RPL31,RPL10A,EIF2S3,KRT10,UBA1,CLIC1,ARF4	module_hDA1b_de	FALSE
GO:0043230	extracellular organelle	0.0494134620169613	3.33760754772719	11.4043499409353	29	88	1865	0.329545454545455	0.0155495978552279	GO:CC	RPS4X,RPS14,SNCG,RPL34,TPT1,SMS,FTL,RPS15A,RPL12,RPL37A,RPS3A,RPL23,CRABP2,ATP6AP2,RPL26,RPS5,RPS3,PRDX4,HLA-A,TMEM256,UBA52,RPL27,RPL31,RPL10A,EIF2S3,KRT10,UBA1,CLIC1,ARF4	module_hDA1b_de	FALSE
GO:0005622	intracellular anatomical structure	0.0483657331831216	Inf	69.2934472934473	82	82	12161	1	0.00674286654058054	GO:CC	RPL39,NNAT,MGST1,CRABP2,RPS4X,BTG1,MAGED1,BEX2,FOS,FTL,RPS14,SLC25A5,SNCG,RPL34,EEF1A1,TMSB4X,MCTS1,SOX2,RPL37A,RPS27,RPL18,RPS3A,FABP7,BEX3,NDUFA4,MT-CO2,CCND1,NDUFB11,RPS6,RPS15A,RPL3,RPL12,HLA-A,UQCC2,RPS25,RPL23,ONECUT2,TPT1,RPS3,IER2,PRDX4,ATP6AP2,RPL10A,BEX4,RPS5,CXXC5,NDUFB1,MT-ND4,ONECUT3,SMS,MT-ND5,EIF2S3,MT-CO1,RACK1,CRABP1,MT-ND4L,MT-ND2,MORF4L2,DCX,ATP5ME,HCRT,ATP5MC2,OST4,SYT1,ID2,PK…	module_hDA2_de	FALSE
GO:0022627	cytosolic small ribosomal subunit	1.90279496299464e-11	71.3575647432985	0.239316239316239	11	82	42	0.134146341463415	0.261904761904762	GO:CC	RPS4X,RPS14,MCTS1,RPS27,RPS3A,RPS6,RPS15A,RPS25,RPS3,RPS5,RACK1	module_hDA2_de	FALSE
GO:0022626	cytosolic ribosome	2.35316380428309e-20	49.8492286115007	0.638176638176638	20	82	112	0.24390243902439	0.178571428571429	GO:CC	RPL39,RPS4X,RPS14,RPL34,EEF1A1,MCTS1,RPL37A,RPS27,RPL18,RPS3A,RPS6,RPS15A,RPL3,RPL12,RPS25,RPL23,RPS3,RPL10A,RPS5,RACK1	module_hDA2_de	TRUE
GO:0015935	small ribosomal subunit	1.60662134949195e-08	35.0337581041806	0.421652421652422	11	82	74	0.134146341463415	0.148648648648649	GO:CC	RPS4X,RPS14,MCTS1,RPS27,RPS3A,RPS6,RPS15A,RPS25,RPS3,RPS5,RACK1	module_hDA2_de	FALSE
GO:0022625	cytosolic large ribosomal subunit	3.29768758979846e-05	33.5205640423032	0.307692307692308	8	82	54	0.0975609756097561	0.148148148148148	GO:CC	RPL39,RPL34,RPL37A,RPL18,RPL3,RPL12,RPL23,RPL10A	module_hDA2_de	FALSE
GO:0045271	respiratory chain complex I	0.000615893537772915	30.9649612403101	0.284900284900285	7	82	50	0.0853658536585366	0.14	GO:CC	NDUFA4,NDUFB11,NDUFB1,MT-ND4,MT-ND5,MT-ND4L,MT-ND2	module_hDA2_de	FALSE
GO:0030964	NADH dehydrogenase complex	0.000615893537772915	30.9649612403101	0.284900284900285	7	82	50	0.0853658536585366	0.14	GO:CC	NDUFA4,NDUFB11,NDUFB1,MT-ND4,MT-ND5,MT-ND4L,MT-ND2	module_hDA2_de	FALSE
GO:0005747	mitochondrial respiratory chain complex I	0.000615893537772915	30.9649612403101	0.284900284900285	7	82	50	0.0853658536585366	0.14	GO:CC	NDUFA4,NDUFB11,NDUFB1,MT-ND4,MT-ND5,MT-ND4L,MT-ND2	module_hDA2_de	FALSE
GO:0044391	ribosomal subunit	1.48262964833964e-14	26.3367626886145	1.03133903133903	19	82	181	0.231707317073171	0.104972375690608	GO:CC	RPL39,RPS4X,RPS14,RPL34,MCTS1,RPL37A,RPS27,RPL18,RPS3A,RPS6,RPS15A,RPL3,RPL12,RPS25,RPL23,RPS3,RPL10A,RPS5,RACK1	module_hDA2_de	FALSE
GO:0005840	ribosome	1.1869920357102e-14	23.8439452795136	1.2022792022792	20	82	211	0.24390243902439	0.0947867298578199	GO:CC	RPL39,RPS4X,RPS14,RPL34,EEF1A1,MCTS1,RPL37A,RPS27,RPL18,RPS3A,RPS6,RPS15A,RPL3,RPL12,RPS25,RPL23,RPS3,RPL10A,RPS5,RACK1	module_hDA2_de	FALSE
GO:0098803	respiratory chain complex	5.85254599708303e-05	23.088860850757	0.484330484330484	9	82	85	0.109756097560976	0.105882352941176	GO:CC	NDUFA4,MT-CO2,NDUFB11,NDUFB1,MT-ND4,MT-ND5,MT-CO1,MT-ND4L,MT-ND2	module_hDA2_de	FALSE
GO:0005746	mitochondrial respirasome	0.000108385845882181	21.3904109589041	0.518518518518518	9	82	91	0.109756097560976	0.0989010989010989	GO:CC	NDUFA4,MT-CO2,NDUFB11,NDUFB1,MT-ND4,MT-ND5,MT-CO1,MT-ND4L,MT-ND2	module_hDA2_de	FALSE
GO:0070469	respirasome	0.000119589027277946	21.1312097705892	0.524216524216524	9	82	92	0.109756097560976	0.0978260869565217	GO:CC	NDUFA4,MT-CO2,NDUFB11,NDUFB1,MT-ND4,MT-ND5,MT-CO1,MT-ND4L,MT-ND2	module_hDA2_de	FALSE
GO:0032040	small-subunit processome	0.00821453141675173	20.4529230769231	0.41025641025641	7	82	72	0.0853658536585366	0.0972222222222222	GO:CC	RPS4X,RPS14,RPS27,RPS3A,RPS6,RPS15A,RPS5	module_hDA2_de	TRUE
GO:0098800	inner mitochondrial membrane protein complex	2.33597961079438e-06	17.6037267080745	0.854700854700855	12	82	150	0.146341463414634	0.08	GO:CC	NDUFA4,MT-CO2,NDUFB11,NDUFB1,MT-ND4,MT-ND5,MT-CO1,MT-ND4L,MT-ND2,ATP5ME,ATP5MC2,TIMM17B	module_hDA2_de	TRUE
GO:1990204	oxidoreductase complex	0.000940075876362527	16.3638458584048	0.660968660968661	9	82	116	0.109756097560976	0.0775862068965517	GO:CC	NDUFA4,NDUFB11,NDUFB1,MT-ND4,MT-ND5,MT-CO1,MT-ND4L,MT-ND2,LDHA	module_hDA2_de	FALSE
GO:0015934	large ribosomal subunit	0.0100449766750057	15.0577636459989	0.626780626780627	8	82	110	0.0975609756097561	0.0727272727272727	GO:CC	RPL39,RPL34,RPL37A,RPL18,RPL3,RPL12,RPL23,RPL10A	module_hDA2_de	FALSE
GO:0098798	mitochondrial protein-containing complex	0.000376417082771667	9.68668046928916	1.62962962962963	13	82	286	0.158536585365854	0.0454545454545455	GO:CC	SLC25A5,NDUFA4,MT-CO2,NDUFB11,NDUFB1,MT-ND4,MT-ND5,MT-CO1,MT-ND4L,MT-ND2,ATP5ME,ATP5MC2,TIMM17B	module_hDA2_de	FALSE
GO:0005743	mitochondrial inner membrane	0.000320639151939448	8.09691800736577	2.27920227920228	15	82	400	0.182926829268293	0.0375	GO:CC	SLC25A5,NDUFA4,MT-CO2,NDUFB11,UQCC2,RPS3,NDUFB1,MT-ND4,MT-ND5,MT-CO1,MT-ND4L,MT-ND2,ATP5ME,ATP5MC2,TIMM17B	module_hDA2_de	FALSE
GO:0019866	organelle inner membrane	0.000770215019178055	7.55162295319519	2.43304843304843	15	82	427	0.182926829268293	0.0351288056206089	GO:CC	SLC25A5,NDUFA4,MT-CO2,NDUFB11,UQCC2,RPS3,NDUFB1,MT-ND4,MT-ND5,MT-CO1,MT-ND4L,MT-ND2,ATP5ME,ATP5MC2,TIMM17B	module_hDA2_de	FALSE
GO:1990904	ribonucleoprotein complex	3.84465117531009e-05	7.12597328087862	3.41880341880342	19	82	600	0.231707317073171	0.0316666666666667	GO:CC	RPL39,RPS4X,RPS14,RPL34,MCTS1,RPL37A,RPS27,RPL18,RPS3A,RPS6,RPS15A,RPL3,RPL12,RPS25,RPL23,RPS3,RPL10A,RPS5,RACK1	module_hDA2_de	FALSE
GO:0043229	intracellular organelle	0.0449469581772761	6.7044984973704	61.1168091168091	78	82	10726	0.951219512195122	0.00727204922617938	GO:CC	RPL39,MGST1,CRABP2,RPS4X,BTG1,MAGED1,BEX2,FOS,FTL,RPS14,SLC25A5,SNCG,RPL34,EEF1A1,TMSB4X,MCTS1,SOX2,RPL37A,RPS27,RPL18,RPS3A,FABP7,NDUFA4,MT-CO2,CCND1,NDUFB11,RPS6,RPS15A,RPL3,RPL12,HLA-A,UQCC2,RPS25,RPL23,ONECUT2,TPT1,RPS3,IER2,PRDX4,ATP6AP2,RPL10A,BEX4,RPS5,CXXC5,NDUFB1,MT-ND4,ONECUT3,MT-ND5,MT-CO1,RACK1,CRABP1,MT-ND4L,MT-ND2,MORF4L2,DCX,ATP5ME,HCRT,ATP5MC2,OST4,SYT1,ID2,PKIB,TIMM17B,TSTD1,USP1…	module_hDA2_de	FALSE
GO:0031966	mitochondrial membrane	0.0344193800628598	5.52747930008843	3.25925925925926	15	82	572	0.182926829268293	0.0262237762237762	GO:CC	SLC25A5,NDUFA4,MT-CO2,NDUFB11,UQCC2,RPS3,NDUFB1,MT-ND4,MT-ND5,MT-CO1,MT-ND4L,MT-ND2,ATP5ME,ATP5MC2,TIMM17B	module_hDA2_de	FALSE
GO:0005737	cytoplasm	0.0359189347760018	4.61095402659964	54.8319088319088	74	82	9623	0.902439024390244	0.00768990959160345	GO:CC	RPL39,NNAT,MGST1,CRABP2,RPS4X,BTG1,MAGED1,BEX2,FTL,RPS14,SLC25A5,SNCG,RPL34,EEF1A1,TMSB4X,MCTS1,SOX2,RPL37A,RPS27,RPL18,RPS3A,FABP7,BEX3,NDUFA4,MT-CO2,CCND1,NDUFB11,RPS6,RPS15A,RPL3,RPL12,HLA-A,UQCC2,RPS25,RPL23,TPT1,RPS3,IER2,PRDX4,ATP6AP2,RPL10A,BEX4,RPS5,CXXC5,NDUFB1,MT-ND4,SMS,MT-ND5,EIF2S3,MT-CO1,RACK1,CRABP1,MT-ND4L,MT-ND2,DCX,ATP5ME,HCRT,ATP5MC2,OST4,SYT1,ID2,PKIB,TIMM17B,TSTD1,USP11,SERF2…	module_hDA2_de	TRUE
GO:0032991	protein-containing complex	0.0341181768435042	3.0262649523444	29.988603988604	52	82	5263	0.634146341463415	0.00988029640889227	GO:CC	RPL39,RPS4X,MAGED1,FOS,FTL,RPS14,SLC25A5,RPL34,EEF1A1,MCTS1,SOX2,RPL37A,RPS27,RPL18,RPS3A,NDUFA4,MT-CO2,CCND1,NDUFB11,RPS6,RPS15A,RPL3,RPL12,HLA-A,RPS25,RPL23,ONECUT2,RPS3,ATP6AP2,RPL10A,RPS5,NDUFB1,MT-ND4,ONECUT3,MT-ND5,EIF2S3,MT-CO1,RACK1,MT-ND4L,MT-ND2,MORF4L2,DCX,ATP5ME,ATP5MC2,OST4,ID2,TIMM17B,SIX6,ETFB,AP1S2,LDHA,SIX3	module_hDA2_de	FALSE

## Sheet: Data S5
Data S5: Gene ontology enrichment analysis of the differentially expressed (DE) genes between fetal and 3D in vitro model (hDA2 population). DE genes computed with FindMarkers() function from Seurat and GO enrichment with GOstats R package. GO enrichment test: hypergeometric test for over-representation analysis implemented in gprofiler2 R package (gost).
GOBPID	Pvalue	OddsRatio	ExpCount	Count	Size	Term	label	direction
GO:0099560	5.41304946568022e-10	17.391730474732	1.20697768217263	12	27	synaptic membrane adhesion	hDA2 (Foetal) vs hDA2 (Organoids)	Upregulated
GO:1905606	5.72039209265837e-09	13.0392036753446	1.43049206776015	12	32	regulation of presynapse assembly	hDA2 (Foetal) vs hDA2 (Organoids)	Upregulated
GO:0051965	5.97493016552606e-13	10.9852713178295	2.68217262705028	20	60	positive regulation of synapse assembly	hDA2 (Foetal) vs hDA2 (Organoids)	Upregulated
GO:0035249	6.76601413415186e-07	10.0198553396681	1.40728230764034	10	32	synaptic transmission, glutamatergic	hDA2 (Foetal) vs hDA2 (Organoids)	Upregulated
GO:0099172	3.46221793352112e-09	9.08653846153846	2.27984673299274	15	51	presynapse organization	hDA2 (Foetal) vs hDA2 (Organoids)	Upregulated
GO:0007157	1.57974394324752e-06	7.69359771135444	1.8775208389352	11	42	heterophilic cell-cell adhesion via plasma membrane cell adhesion molecules	hDA2 (Foetal) vs hDA2 (Organoids)	Upregulated
GO:0007156	5.4188497712608e-13	5.60619969897128	7.10775746168325	32	159	homophilic cell adhesion via plasma membrane adhesion molecules	hDA2 (Foetal) vs hDA2 (Organoids)	Upregulated
GO:0030901	2.01848378478915e-06	5.45601851851852	3.11843876177658	14	70	midbrain development	hDA2 (Foetal) vs hDA2 (Organoids)	Upregulated
GO:0034332	3.10631296484584e-05	5.29480122324159	2.50336111858026	11	56	adherens junction organization	hDA2 (Foetal) vs hDA2 (Organoids)	Upregulated
GO:0051966	3.55214848596202e-06	5.15837433934755	3.26331002957784	14	73	regulation of synaptic transmission, glutamatergic	hDA2 (Foetal) vs hDA2 (Organoids)	Upregulated
GO:0007409	1.56079788973762e-06	4.81049385397211	3.92858617131063	16	93	axonogenesis	hDA2 (Foetal) vs hDA2 (Organoids)	Upregulated
GO:0060078	5.24374535861449e-09	4.79965962274855	5.99018553374563	24	134	regulation of postsynaptic membrane potential	hDA2 (Foetal) vs hDA2 (Organoids)	Upregulated
GO:0050803	2.38961978575542e-14	4.74688046976455	10.7733933853186	42	241	regulation of synapse structure or activity	hDA2 (Foetal) vs hDA2 (Organoids)	Upregulated
GO:0061564	1.99514120888468e-24	4.58020081321052	21.9938155418123	80	492	axon development	hDA2 (Foetal) vs hDA2 (Organoids)	Upregulated
GO:0048678	3.31458649308331e-05	4.40737634202454	3.44212153804786	13	77	response to axon injury	hDA2 (Foetal) vs hDA2 (Organoids)	Upregulated
GO:0048812	1.04156197761614e-17	4.2668386103759	17.1102539595849	60	391	neuron projection morphogenesis	hDA2 (Foetal) vs hDA2 (Organoids)	Upregulated
GO:0007411	1.95378491445097e-08	4.26516367527603	6.8694125590817	25	157	axon guidance	hDA2 (Foetal) vs hDA2 (Organoids)	Upregulated
GO:0007218	3.78824750712068e-05	4.05333333333333	3.97855606345792	14	89	neuropeptide signaling pathway	hDA2 (Foetal) vs hDA2 (Organoids)	Upregulated
GO:0008344	0.000166935110344576	3.93846582207991	3.48682441516537	12	78	adult locomotory behavior	hDA2 (Foetal) vs hDA2 (Organoids)	Upregulated
GO:0021954	0.000264368579649345	3.72244897959184	3.65633196583496	12	82	central nervous system neuron development	hDA2 (Foetal) vs hDA2 (Organoids)	Upregulated
GO:0099177	1.17738156817922e-15	3.65089852008457	20.5186205969347	63	459	regulation of trans-synaptic signaling	hDA2 (Foetal) vs hDA2 (Organoids)	Upregulated
GO:0050772	0.000665718924256279	3.55068693231092	3.48682441516537	11	78	positive regulation of axonogenesis	hDA2 (Foetal) vs hDA2 (Organoids)	Upregulated
GO:0051960	1.63876915603964e-14	3.54257159331155	19.9821860715246	60	447	regulation of nervous system development	hDA2 (Foetal) vs hDA2 (Organoids)	Upregulated
GO:0050770	0.000675800980664993	3.54121306376361	3.49141775915664	11	79	regulation of axonogenesis	hDA2 (Foetal) vs hDA2 (Organoids)	Upregulated
GO:0007610	2.71480917337803e-08	3.49887883134656	10.1168446434723	31	238	behavior	hDA2 (Foetal) vs hDA2 (Organoids)	Upregulated
GO:0001764	7.77361105742007e-06	3.46629206560448	6.52299508450609	20	147	neuron migration	hDA2 (Foetal) vs hDA2 (Organoids)	Upregulated
GO:0050804	1.04152660106307e-06	3.46417601705008	7.84590096568728	24	183	modulation of chemical synaptic transmission	hDA2 (Foetal) vs hDA2 (Organoids)	Upregulated
GO:0030902	5.12547390659182e-05	3.3541255096465	5.68773985053525	17	128	hindbrain development	hDA2 (Foetal) vs hDA2 (Organoids)	Upregulated
GO:0007626	0.000380902927252145	3.33960435863683	4.34539429189774	13	99	locomotory behavior	hDA2 (Foetal) vs hDA2 (Organoids)	Upregulated
GO:0007268	4.70009547683404e-09	3.3278340843321	12.6764238867794	37	303	chemical synaptic transmission	hDA2 (Foetal) vs hDA2 (Organoids)	Upregulated
GO:0021536	0.00178787694178097	3.32260716382854	3.35271578381285	10	75	diencephalon development	hDA2 (Foetal) vs hDA2 (Organoids)	Upregulated
GO:0014013	0.000500306592421022	3.23693674635075	4.47028771175047	13	100	regulation of gliogenesis	hDA2 (Foetal) vs hDA2 (Organoids)	Upregulated
GO:0045664	0.000512935804775564	3.22633606673265	4.48069250016907	13	101	regulation of neuron differentiation	hDA2 (Foetal) vs hDA2 (Organoids)	Upregulated
GO:0007420	1.13197806283523e-11	3.14050297732699	20.1867321867322	55	468	brain development	hDA2 (Foetal) vs hDA2 (Organoids)	Upregulated
GO:0021761	0.000268158211840067	3.13025147928994	5.31964237698306	15	119	limbic system development	hDA2 (Foetal) vs hDA2 (Organoids)	Upregulated
GO:0050890	2.10382195968962e-08	3.12462764282773	13.4108631352514	37	300	cognition	hDA2 (Foetal) vs hDA2 (Organoids)	Upregulated
GO:0043524	5.77753016354836e-05	3.06666666666667	6.88424307609572	19	154	negative regulation of neuron apoptotic process	hDA2 (Foetal) vs hDA2 (Organoids)	Upregulated
GO:0007613	0.00333153035569179	3.01917479883582	3.64162005525979	10	82	memory	hDA2 (Foetal) vs hDA2 (Organoids)	Upregulated
GO:0031644	0.00104583800993871	2.96267355505328	4.82791072869051	13	108	regulation of nervous system process	hDA2 (Foetal) vs hDA2 (Organoids)	Upregulated
GO:0050768	0.000202192257225928	2.95632098765432	6.34780855068567	17	142	negative regulation of neurogenesis	hDA2 (Foetal) vs hDA2 (Organoids)	Upregulated
GO:1902476	0.00261949829293116	2.93408086986069	4.11266469481043	11	92	chloride transmembrane transport	hDA2 (Foetal) vs hDA2 (Organoids)	Upregulated
GO:0061387	0.0011401075223688	2.93160467791411	4.87261360580801	13	109	regulation of extent of cell growth	hDA2 (Foetal) vs hDA2 (Organoids)	Upregulated
GO:0042773	0.00366119021718334	2.79521496672063	4.29147620328045	11	96	ATP synthesis coupled electron transport	hDA2 (Foetal) vs hDA2 (Organoids)	Upregulated
GO:0010975	0.00540442279359511	2.79343719060031	3.89006677221725	10	91	regulation of neuron projection development	hDA2 (Foetal) vs hDA2 (Organoids)	Upregulated
GO:0021987	0.00168588613320941	2.79306930693069	5.08319322079494	13	114	cerebral cortex development	hDA2 (Foetal) vs hDA2 (Organoids)	Upregulated
GO:0007423	6.0069250448655e-05	2.78049364523853	8.69744718915572	22	200	sensory organ development	hDA2 (Foetal) vs hDA2 (Organoids)	Upregulated
GO:0072080	0.00396745404489832	2.76251689069056	4.33617908039796	11	97	nephron tubule development	hDA2 (Foetal) vs hDA2 (Organoids)	Upregulated
GO:0072073	0.00145317283664254	2.71682098765432	5.61394534930677	14	126	kidney epithelium development	hDA2 (Foetal) vs hDA2 (Organoids)	Upregulated
GO:0099175	0.00464116783187533	2.6993501529052	4.42558483463297	11	99	regulation of postsynapse organization	hDA2 (Foetal) vs hDA2 (Organoids)	Upregulated
GO:0003206	0.00235322542954545	2.67861524978089	5.27493949986555	13	118	cardiac chamber morphogenesis	hDA2 (Foetal) vs hDA2 (Organoids)	Upregulated
GO:0010976	0.000804103214227499	2.67801688265367	6.50917893887432	16	146	positive regulation of neuron projection development	hDA2 (Foetal) vs hDA2 (Organoids)	Upregulated
GO:0050769	0.00102556633107143	2.60982995574191	6.65575987020011	16	151	positive regulation of neurogenesis	hDA2 (Foetal) vs hDA2 (Organoids)	Upregulated
GO:0007631	0.008525032659985	2.59873080106686	4.15736757192794	10	93	feeding behavior	hDA2 (Foetal) vs hDA2 (Organoids)	Upregulated
GO:0035725	0.00110712741945213	2.58988570245843	6.70543156762571	16	150	sodium ion transmembrane transport	hDA2 (Foetal) vs hDA2 (Organoids)	Upregulated
GO:0099565	0.00625938050616431	2.58125581704561	4.60439634310298	11	103	chemical synaptic transmission, postsynaptic	hDA2 (Foetal) vs hDA2 (Organoids)	Upregulated
GO:0010977	0.00426803227329224	2.4800871778211	5.64615281140705	13	127	negative regulation of neuron projection development	hDA2 (Foetal) vs hDA2 (Organoids)	Upregulated
GO:0030336	7.02382123330846e-05	2.45314064959222	11.9803710674913	27	268	negative regulation of cell migration	hDA2 (Foetal) vs hDA2 (Organoids)	Upregulated
GO:0003231	0.00650235886602301	2.44531769192984	5.27493949986555	12	118	cardiac ventricle development	hDA2 (Foetal) vs hDA2 (Organoids)	Upregulated
GO:0042330	2.65003180940344e-06	2.43868792982076	17.5682307071793	39	393	taxis	hDA2 (Foetal) vs hDA2 (Organoids)	Upregulated
GO:0016358	0.00033031329037836	2.4359241870979	9.78073715361851	22	220	dendrite development	hDA2 (Foetal) vs hDA2 (Organoids)	Upregulated
GO:0042063	0.000638073230979765	2.4200092088231	8.92594850948509	20	203	gliogenesis	hDA2 (Foetal) vs hDA2 (Organoids)	Upregulated
GO:0040013	0.000196497991992036	2.37529326713226	11.3933198380567	25	257	negative regulation of locomotion	hDA2 (Foetal) vs hDA2 (Organoids)	Upregulated
GO:0043010	0.00107016432430454	2.37006201605965	8.63405207485761	19	195	camera-type eye development	hDA2 (Foetal) vs hDA2 (Organoids)	Upregulated
GO:0042552	0.00454631690705954	2.36609543010753	6.34780855068567	14	142	myelination	hDA2 (Foetal) vs hDA2 (Organoids)	Upregulated
GO:0015837	0.0157608168686737	2.34301360769997	4.55969346598548	10	102	amine transport	hDA2 (Foetal) vs hDA2 (Organoids)	Upregulated
GO:0001654	1.91721006868969e-05	2.3296408190668	16.3612530250067	35	366	eye development	hDA2 (Foetal) vs hDA2 (Organoids)	Upregulated
GO:0007272	0.00514700581303135	2.32936311000827	6.43721430492068	14	144	ensheathment of neurons	hDA2 (Foetal) vs hDA2 (Organoids)	Upregulated
GO:0006820	0.00547047221363849	2.31141754904375	6.48191718203818	14	145	monoatomic anion transport	hDA2 (Foetal) vs hDA2 (Organoids)	Upregulated
GO:0150063	2.41287763281798e-05	2.30116086235489	16.5400645334767	35	370	visual system development	hDA2 (Foetal) vs hDA2 (Organoids)	Upregulated
GO:0009206	0.0189715852189806	2.26854158296505	4.69380209733799	10	105	purine ribonucleoside triphosphate biosynthetic process	hDA2 (Foetal) vs hDA2 (Organoids)	Upregulated
GO:0048880	3.37824255084367e-05	2.25969371130661	16.8082817961818	35	376	sensory system development	hDA2 (Foetal) vs hDA2 (Organoids)	Upregulated
GO:0048863	0.000872856355925149	2.24852693141743	10.5051761226136	22	235	stem cell differentiation	hDA2 (Foetal) vs hDA2 (Organoids)	Upregulated
GO:0099587	0.0156025807788695	2.23811378454792	5.23023662274805	11	117	inorganic ion import across plasma membrane	hDA2 (Foetal) vs hDA2 (Organoids)	Upregulated
GO:0048593	0.0121139214275123	2.23293024238264	5.7219682710406	12	128	camera-type eye morphogenesis	hDA2 (Foetal) vs hDA2 (Organoids)	Upregulated
GO:0035107	0.00942306410127263	2.22885626643295	6.21369991933315	13	139	appendage morphogenesis	hDA2 (Foetal) vs hDA2 (Organoids)	Upregulated
GO:0032355	0.0213632603208605	2.22145274258283	4.783207851573	10	107	response to estradiol	hDA2 (Foetal) vs hDA2 (Organoids)	Upregulated
GO:0071774	0.0213632603208605	2.22145274258283	4.783207851573	10	107	response to fibroblast growth factor	hDA2 (Foetal) vs hDA2 (Organoids)	Upregulated
GO:0090090	0.0128331498809184	2.21368830250913	5.76667114815811	12	129	negative regulation of canonical Wnt signaling pathway	hDA2 (Foetal) vs hDA2 (Organoids)	Upregulated
GO:0007269	0.0141156629788023	2.18193083685087	5.84160613397902	12	131	neurotransmitter secretion	hDA2 (Foetal) vs hDA2 (Organoids)	Upregulated
GO:0071773	0.00868821418761768	2.17714860369769	6.83954019897822	14	153	cellular response to BMP stimulus	hDA2 (Foetal) vs hDA2 (Organoids)	Upregulated
GO:0048675	0.0195967976465788	2.15611620795107	5.40904813121807	11	121	axon extension	hDA2 (Foetal) vs hDA2 (Organoids)	Upregulated
GO:0044089	2.16890294592893e-05	2.13498643936459	21.3232723850497	42	477	positive regulation of cellular component biogenesis	hDA2 (Foetal) vs hDA2 (Organoids)	Upregulated
GO:0070588	0.000548056585998693	2.12882088657017	13.5896746437214	27	304	calcium ion transmembrane transport	hDA2 (Foetal) vs hDA2 (Organoids)	Upregulated
GO:0019722	0.0146328814246403	2.0937736498108	6.5722371967655	13	148	calcium-mediated signaling	hDA2 (Foetal) vs hDA2 (Organoids)	Upregulated
GO:0071695	0.0031614550008735	2.08750745378652	10.1922559827911	20	228	anatomical structure maturation	hDA2 (Foetal) vs hDA2 (Organoids)	Upregulated
GO:0043547	0.00516285780850457	2.07515867013055	9.20879268620597	18	206	positive regulation of GTPase activity	hDA2 (Foetal) vs hDA2 (Organoids)	Upregulated
GO:0007605	0.0250256338977482	2.06937821411875	5.61281205840791	11	126	sensory perception of sound	hDA2 (Foetal) vs hDA2 (Organoids)	Upregulated
GO:0009952	0.00694250375515075	2.05655562452583	8.76176391503092	17	196	anterior/posterior pattern specification	hDA2 (Foetal) vs hDA2 (Organoids)	Upregulated
GO:0090596	0.00286784623699244	2.02605635659119	11.5333422963162	22	258	sensory organ morphogenesis	hDA2 (Foetal) vs hDA2 (Organoids)	Upregulated
GO:0015698	0.0230642111384668	2.0218702143951	6.25840279645066	12	140	inorganic anion transport	hDA2 (Foetal) vs hDA2 (Organoids)	Upregulated
GO:0009152	0.00843223341425497	2.0110301558389	8.94057542350094	17	200	purine ribonucleotide biosynthetic process	hDA2 (Foetal) vs hDA2 (Organoids)	Upregulated
GO:0017157	0.013183667897176	2.00128205128205	7.91240924979833	15	177	regulation of exocytosis	hDA2 (Foetal) vs hDA2 (Organoids)	Upregulated
GO:0006816	0.000539950393618656	1.99037771075686	17.1659048131218	32	384	calcium ion transport	hDA2 (Foetal) vs hDA2 (Organoids)	Upregulated
GO:0009142	0.0404777686252991	1.97520834792352	5.31964237698306	10	119	nucleoside triphosphate biosynthetic process	hDA2 (Foetal) vs hDA2 (Organoids)	Upregulated
GO:0018212	0.00561106655031023	1.97195207892882	10.7286905082011	20	240	peptidyl-tyrosine modification	hDA2 (Foetal) vs hDA2 (Organoids)	Upregulated
GO:0099003	0.00833373450719063	1.9689475902768	9.65582145738102	18	216	vesicle-mediated transport in synapse	hDA2 (Foetal) vs hDA2 (Organoids)	Upregulated
GO:0050920	0.0274593989796621	1.9656283566058	6.4187866927593	12	145	regulation of chemotaxis	hDA2 (Foetal) vs hDA2 (Organoids)	Upregulated
GO:1902600	0.0279761329947197	1.96004454963107	6.43721430492068	12	144	proton transmembrane transport	hDA2 (Foetal) vs hDA2 (Organoids)	Upregulated
GO:0070372	0.00527267679544397	1.94774247491639	11.3992336649637	21	255	regulation of ERK1 and ERK2 cascade	hDA2 (Foetal) vs hDA2 (Organoids)	Upregulated
GO:0007188	0.0111364159503991	1.94635508524397	9.20879268620597	17	206	adenylate cyclase-modulating G protein-coupled receptor signaling pathway	hDA2 (Foetal) vs hDA2 (Organoids)	Upregulated
GO:0006874	0.00452730966116795	1.94230550392596	11.9803710674913	22	268	intracellular calcium ion homeostasis	hDA2 (Foetal) vs hDA2 (Organoids)	Upregulated
GO:0031346	0.045655780498519	1.92899244157825	5.43107564286202	10	125	positive regulation of cell projection organization	hDA2 (Foetal) vs hDA2 (Organoids)	Upregulated
GO:0060173	0.0222896683492525	1.9127535048319	7.68889486421081	14	172	limb development	hDA2 (Foetal) vs hDA2 (Organoids)	Upregulated
GO:0033002	0.0198685610595164	1.89473684210526	8.31473514385588	15	186	muscle cell proliferation	hDA2 (Foetal) vs hDA2 (Organoids)	Upregulated
GO:0072001	0.00427367939901936	1.8916062152711	13.4020715630885	24	301	renal system development	hDA2 (Foetal) vs hDA2 (Organoids)	Upregulated
GO:0048638	0.00430697849467512	1.89038865902462	13.4108631352514	24	300	regulation of developmental growth	hDA2 (Foetal) vs hDA2 (Organoids)	Upregulated
GO:0072175	0.043276628778084	1.8801878549585	6.12429416509814	11	137	epithelial tube formation	hDA2 (Foetal) vs hDA2 (Organoids)	Upregulated
GO:0048762	0.0105879602450788	1.87912973408541	10.6392847539661	19	238	mesenchymal cell differentiation	hDA2 (Foetal) vs hDA2 (Organoids)	Upregulated
GO:0007043	0.0492779753936889	1.83607140317189	6.25840279645066	11	140	cell-cell junction assembly	hDA2 (Foetal) vs hDA2 (Organoids)	Upregulated
GO:0043583	0.0226840677914174	1.81928472954343	9.20879268620597	16	206	ear development	hDA2 (Foetal) vs hDA2 (Organoids)	Upregulated
GO:0045055	0.0236086151717986	1.80963060366734	9.25349556332347	16	207	regulated exocytosis	hDA2 (Foetal) vs hDA2 (Organoids)	Upregulated
GO:0046390	0.0209253565193407	1.80131172839506	9.87933584296854	17	221	ribose phosphate biosynthetic process	hDA2 (Foetal) vs hDA2 (Organoids)	Upregulated
GO:0003002	0.0303508512582337	1.78573885525592	8.77362862010222	15	199	regionalization	hDA2 (Foetal) vs hDA2 (Organoids)	Upregulated
GO:0009144	0.0491368663446145	1.78266884934256	7.01835170744824	12	157	purine nucleoside triphosphate metabolic process	hDA2 (Foetal) vs hDA2 (Organoids)	Upregulated
GO:0097305	0.023497724183435	1.77482555018787	10.0134444743211	17	224	response to alcohol	hDA2 (Foetal) vs hDA2 (Organoids)	Upregulated
GO:0009060	0.0396740525927551	1.75531382845711	8.31473514385588	14	186	aerobic respiration	hDA2 (Foetal) vs hDA2 (Organoids)	Upregulated
GO:0060326	0.0221128962453859	1.72676717745922	11.4886394191987	19	257	cell chemotaxis	hDA2 (Foetal) vs hDA2 (Organoids)	Upregulated
GO:0001763	0.0460517595337492	1.71493157380254	8.49354665232589	14	190	morphogenesis of a branching structure	hDA2 (Foetal) vs hDA2 (Organoids)	Upregulated
GO:0061448	0.0245844745318955	1.70490602880156	11.6227480505512	19	260	connective tissue development	hDA2 (Foetal) vs hDA2 (Organoids)	Upregulated
GO:0098662	0.00473282273501696	1.69573485981521	20.4558209568134	33	467	inorganic cation transmembrane transport	hDA2 (Foetal) vs hDA2 (Organoids)	Upregulated
GO:0098655	0.00518450253727241	1.67043951091144	21.3756758606529	34	488	monoatomic cation transmembrane transport	hDA2 (Foetal) vs hDA2 (Organoids)	Upregulated
GO:0051606	0.045511110449783	1.65165399842231	10.0581473514386	16	225	detection of stimulus	hDA2 (Foetal) vs hDA2 (Organoids)	Upregulated
GO:0016049	0.00724343215316899	1.64191737471822	21.0550551223447	33	471	cell growth	hDA2 (Foetal) vs hDA2 (Organoids)	Upregulated
GO:0048732	0.0110468360736799	1.64186566430818	18.4622882495294	29	413	gland development	hDA2 (Foetal) vs hDA2 (Organoids)	Upregulated
GO:0007389	0.024738176504909	1.63418832845584	14.0097600650671	22	318	pattern specification process	hDA2 (Foetal) vs hDA2 (Organoids)	Upregulated
GO:0010959	0.0229744606121277	1.60986848142656	15.5118983597741	24	347	regulation of metal ion transport	hDA2 (Foetal) vs hDA2 (Organoids)	Upregulated
GO:0043269	0.00971052055544686	1.59284290169214	22.3067356816348	34	499	regulation of monoatomic ion transport	hDA2 (Foetal) vs hDA2 (Organoids)	Upregulated
GO:0007178	0.02665817819591	1.58475704881854	15.7354127453617	24	352	transmembrane receptor protein serine/threonine kinase signaling pathway	hDA2 (Foetal) vs hDA2 (Organoids)	Upregulated
GO:0050673	0.0201613546299288	1.58310175379141	17.7470422156494	27	397	epithelial cell proliferation	hDA2 (Foetal) vs hDA2 (Organoids)	Upregulated
GO:0007600	0.0192716952596171	1.57570850202429	18.4918276374443	28	418	sensory perception	hDA2 (Foetal) vs hDA2 (Organoids)	Upregulated
GO:0007264	0.0138205463478349	1.57113462354548	21.2338666308147	32	475	small GTPase mediated signal transduction	hDA2 (Foetal) vs hDA2 (Organoids)	Upregulated
GO:0030111	0.0457967967427479	1.5382461311717	14.1261091691315	21	316	regulation of Wnt signaling pathway	hDA2 (Foetal) vs hDA2 (Organoids)	Upregulated
GO:0016055	0.0299831110685378	1.50992291290799	19.222237160527	28	430	Wnt signaling pathway	hDA2 (Foetal) vs hDA2 (Organoids)	Upregulated
GO:0198738	0.0315584890960179	1.5022304428245	19.311642914762	28	432	cell-cell signaling by wnt	hDA2 (Foetal) vs hDA2 (Organoids)	Upregulated
GO:0006888	3.82723920061157e-11	4.00958970092394	14.2788383974187	42	124	endoplasmic reticulum to Golgi vesicle-mediated transport	hDA2 (Foetal) vs hDA2 (Organoids)	Downregulated
GO:0043618	0.00236270961102992	3.50744675172156	3.68486152191449	10	32	regulation of transcription from RNA polymerase II promoter in response to stress	hDA2 (Foetal) vs hDA2 (Organoids)	Downregulated
GO:0006891	0.00304544174645246	3.35469376292476	3.80001344447432	10	33	intra-Golgi vesicle-mediated transport	hDA2 (Foetal) vs hDA2 (Organoids)	Downregulated
GO:0048199	0.00304544174645246	3.35469376292476	3.80001344447432	10	33	vesicle targeting, to, from or within Golgi	hDA2 (Foetal) vs hDA2 (Organoids)	Downregulated
GO:0006418	0.00168814797090526	3.19503740193395	4.72122882495294	12	41	tRNA aminoacylation for protein translation	hDA2 (Foetal) vs hDA2 (Organoids)	Downregulated
GO:0006900	0.000123364816242488	2.98424192740356	8.27714247275663	20	72	vesicle budding from membrane	hDA2 (Foetal) vs hDA2 (Organoids)	Downregulated
GO:0006446	0.000140823088765507	2.85373895732238	8.98184995966658	21	78	regulation of translational initiation	hDA2 (Foetal) vs hDA2 (Organoids)	Downregulated
GO:0043038	0.00397965145331155	2.80690502912725	5.18183651519226	12	45	amino acid activation	hDA2 (Foetal) vs hDA2 (Organoids)	Downregulated
GO:0007007	0.00912296162422875	2.75459273550877	4.37577305727346	10	38	inner mitochondrial membrane organization	hDA2 (Foetal) vs hDA2 (Organoids)	Downregulated
GO:0150116	0.00102000821514574	2.68263862148633	7.60002688894864	17	66	regulation of cell-substrate junction organization	hDA2 (Foetal) vs hDA2 (Organoids)	Downregulated
GO:0006890	0.00424580788696997	2.64125386996904	5.87274805055122	13	51	retrograde vesicle-mediated transport, Golgi to endoplasmic reticulum	hDA2 (Foetal) vs hDA2 (Organoids)	Downregulated
GO:0006749	0.00958639532496051	2.57148452800627	5.06668459263243	11	44	glutathione metabolic process	hDA2 (Foetal) vs hDA2 (Organoids)	Downregulated
GO:0043407	0.0114003418716705	2.49566254233773	5.18183651519226	11	45	negative regulation of MAP kinase activity	hDA2 (Foetal) vs hDA2 (Organoids)	Downregulated
GO:0030968	0.00702682338023135	2.45221958414274	6.20756494817607	13	54	endoplasmic reticulum unfolded protein response	hDA2 (Foetal) vs hDA2 (Organoids)	Downregulated
GO:0070613	0.00837352067794583	2.38897759103641	6.33335574079053	13	55	regulation of protein processing	hDA2 (Foetal) vs hDA2 (Organoids)	Downregulated
GO:0051205	0.00282029960127115	2.3888936535163	8.29093842430761	17	72	protein insertion into membrane	hDA2 (Foetal) vs hDA2 (Organoids)	Downregulated
GO:0045185	0.00112933716472761	2.35527803474149	10.3636730303845	21	90	maintenance of protein location	hDA2 (Foetal) vs hDA2 (Organoids)	Downregulated
GO:0042168	0.0217941500378638	2.33634050427944	4.9515326700726	10	43	heme metabolic process	hDA2 (Foetal) vs hDA2 (Organoids)	Downregulated
GO:0032543	0.000137448729423408	2.32852049910873	14.9697499327776	30	130	mitochondrial translation	hDA2 (Foetal) vs hDA2 (Organoids)	Downregulated
GO:0065002	0.0133150217142547	2.31701000588582	5.98211524238553	12	52	intracellular protein transmembrane transport	hDA2 (Foetal) vs hDA2 (Organoids)	Downregulated
GO:0048524	0.00832306273947033	2.29952537788186	7.0242672761495	14	61	positive regulation of viral process	hDA2 (Foetal) vs hDA2 (Organoids)	Downregulated
GO:0006687	0.0113737645762358	2.28004010695187	6.56365958591019	13	57	glycosphingolipid metabolic process	hDA2 (Foetal) vs hDA2 (Organoids)	Downregulated
GO:0046365	0.0251508390931188	2.27128027681661	5.05917159763314	10	44	monosaccharide catabolic process	hDA2 (Foetal) vs hDA2 (Organoids)	Downregulated
GO:0034314	0.0253846661298942	2.26745190148872	5.06668459263243	10	44	Arp2/3 complex-mediated actin nucleation	hDA2 (Foetal) vs hDA2 (Organoids)	Downregulated
GO:0052372	0.0253846661298942	2.26745190148872	5.06668459263243	10	44	modulation by symbiont of entry into host	hDA2 (Foetal) vs hDA2 (Organoids)	Downregulated
GO:0007029	0.00175360417502715	2.25662431048069	10.709128798064	21	93	endoplasmic reticulum organization	hDA2 (Foetal) vs hDA2 (Organoids)	Downregulated
GO:0008637	0.0011089640291144	2.2540034454348	11.7454961011024	23	102	apoptotic mitochondrial changes	hDA2 (Foetal) vs hDA2 (Organoids)	Downregulated
GO:1903509	0.00149577408160282	2.24029692800896	11.2848884108631	22	98	liposaccharide metabolic process	hDA2 (Foetal) vs hDA2 (Organoids)	Downregulated
GO:0051489	0.021362501404505	2.2322809079102	5.64244420543157	11	49	regulation of filopodium assembly	hDA2 (Foetal) vs hDA2 (Organoids)	Downregulated
GO:0006469	7.21350200796397e-05	2.22114319788738	18.6546114546921	36	162	negative regulation of protein kinase activity	hDA2 (Foetal) vs hDA2 (Organoids)	Downregulated
GO:0006487	0.0290286263562463	2.20742486741308	5.17168248838618	10	45	protein N-linked glycosylation	hDA2 (Foetal) vs hDA2 (Organoids)	Downregulated
GO:0032387	0.0179835025420551	2.20391366423112	6.21820381823071	12	54	negative regulation of intracellular transport	hDA2 (Foetal) vs hDA2 (Organoids)	Downregulated
GO:0061383	0.0293801873465296	2.20249979028605	5.18183651519226	10	45	trabecula morphogenesis	hDA2 (Foetal) vs hDA2 (Organoids)	Downregulated
GO:0072599	0.0293801873465296	2.20249979028605	5.18183651519226	10	45	establishment of protein localization to endoplasmic reticulum	hDA2 (Foetal) vs hDA2 (Organoids)	Downregulated
GO:0098732	0.00939369596501781	2.18514567637843	7.8303307340683	15	68	macromolecule deacylation	hDA2 (Foetal) vs hDA2 (Organoids)	Downregulated
GO:0035967	0.00167300287250541	2.17104199740222	12.0909518687819	23	105	cellular response to topologically incorrect protein	hDA2 (Foetal) vs hDA2 (Organoids)	Downregulated
GO:0006720	0.00162015168386899	2.13568526571528	12.7818634041409	24	111	isoprenoid metabolic process	hDA2 (Foetal) vs hDA2 (Organoids)	Downregulated
GO:0030837	0.0173567217262467	2.13401752190238	6.90911535358967	13	60	negative regulation of actin filament polymerization	hDA2 (Foetal) vs hDA2 (Organoids)	Downregulated
GO:0006695	0.0282417265790304	2.1203437132785	5.87274805055122	11	51	cholesterol biosynthetic process	hDA2 (Foetal) vs hDA2 (Organoids)	Downregulated
GO:0006986	0.000841559069661468	2.10699778168304	15.0849018553375	28	131	response to unfolded protein	hDA2 (Foetal) vs hDA2 (Organoids)	Downregulated
GO:0042157	0.00112356289663625	2.09193950177936	14.6242941650981	27	127	lipoprotein metabolic process	hDA2 (Foetal) vs hDA2 (Organoids)	Downregulated
GO:0006623	0.0386661993538946	2.08312834267033	5.41214036031191	10	47	protein targeting to vacuole	hDA2 (Foetal) vs hDA2 (Organoids)	Downregulated
GO:0061462	0.0269020444727657	2.05651577503429	6.56365958591019	12	57	protein localization to lysosome	hDA2 (Foetal) vs hDA2 (Organoids)	Downregulated
GO:0048814	0.0224996252202845	2.04660264105642	7.13941919870933	13	62	regulation of dendrite morphogenesis	hDA2 (Foetal) vs hDA2 (Organoids)	Downregulated
GO:2000379	0.0304879223384202	2.01165554788743	6.67881150847002	12	58	positive regulation of reactive oxygen species metabolic process	hDA2 (Foetal) vs hDA2 (Organoids)	Downregulated
GO:1905897	0.0149639023807079	1.99228239587888	8.98184995966658	16	78	regulation of response to endoplasmic reticulum stress	hDA2 (Foetal) vs hDA2 (Organoids)	Downregulated
GO:0006497	0.010562968165662	1.98629582806574	10.1333691852649	18	88	protein lipidation	hDA2 (Foetal) vs hDA2 (Organoids)	Downregulated
GO:0051496	0.0497950814381055	1.97600012045109	5.64244420543157	10	49	positive regulation of stress fiber assembly	hDA2 (Foetal) vs hDA2 (Organoids)	Downregulated
GO:0071456	0.00270333373794852	1.9734881504469	14.739446087658	26	128	cellular response to hypoxia	hDA2 (Foetal) vs hDA2 (Organoids)	Downregulated
GO:0008631	0.0413386498964387	1.97196185062717	6.21820381823071	11	54	intrinsic apoptotic signaling pathway in response to oxidative stress	hDA2 (Foetal) vs hDA2 (Organoids)	Downregulated
GO:1903078	0.0344050755389551	1.96870426657661	6.79396343102985	12	59	positive regulation of protein localization to plasma membrane	hDA2 (Foetal) vs hDA2 (Organoids)	Downregulated
GO:0045806	0.0286958796182353	1.96604382929642	7.36972304382899	13	64	negative regulation of endocytosis	hDA2 (Foetal) vs hDA2 (Organoids)	Downregulated
GO:0032091	0.0239781743778282	1.96385039327947	7.94548265662813	14	69	negative regulation of protein binding	hDA2 (Foetal) vs hDA2 (Organoids)	Downregulated
GO:0032418	0.0168191164331531	1.96050920859406	9.0970018822264	16	79	lysosome localization	hDA2 (Foetal) vs hDA2 (Organoids)	Downregulated
GO:0010821	0.0015457892903398	1.95389385700804	17.1576364614144	30	149	regulation of mitochondrion organization	hDA2 (Foetal) vs hDA2 (Organoids)	Downregulated
GO:0006612	0.00399666767763214	1.93468601895735	14.3939903199785	25	125	protein targeting to membrane	hDA2 (Foetal) vs hDA2 (Organoids)	Downregulated
GO:0051348	0.00030933235923626	1.93170218935769	23.7212960473246	41	206	negative regulation of transferase activity	hDA2 (Foetal) vs hDA2 (Organoids)	Downregulated
GO:0032981	0.0386671639921322	1.92754262198707	6.90911535358967	12	60	mitochondrial respiratory chain complex I assembly	hDA2 (Foetal) vs hDA2 (Organoids)	Downregulated
GO:0046148	0.0465069728840503	1.92699764982374	6.33335574079053	11	55	pigment biosynthetic process	hDA2 (Foetal) vs hDA2 (Organoids)	Downregulated
GO:0046902	0.0465069728840503	1.92699764982374	6.33335574079053	11	55	regulation of mitochondrial membrane permeability	hDA2 (Foetal) vs hDA2 (Organoids)	Downregulated
GO:0043244	0.00625727335431158	1.91264236177388	13.35762301694	23	116	regulation of protein-containing complex disassembly	hDA2 (Foetal) vs hDA2 (Organoids)	Downregulated
GO:2000377	0.0293836993694166	1.90143408313314	8.15029018760966	14	71	regulation of reactive oxygen species metabolic process	hDA2 (Foetal) vs hDA2 (Organoids)	Downregulated
GO:2000242	0.0432868765530221	1.88806104452363	7.0242672761495	12	61	negative regulation of reproductive process	hDA2 (Foetal) vs hDA2 (Organoids)	Downregulated
GO:0007044	0.016497755683514	1.87835446065535	10.5939768755042	18	92	cell-substrate junction assembly	hDA2 (Foetal) vs hDA2 (Organoids)	Downregulated
GO:0008064	0.00367393701337981	1.86900644633173	16.5818768486152	28	144	regulation of actin polymerization or depolymerization	hDA2 (Foetal) vs hDA2 (Organoids)	Downregulated
GO:0019646	0.0218377669892049	1.8482925857029	10.1333691852649	17	88	aerobic electron transport chain	hDA2 (Foetal) vs hDA2 (Organoids)	Downregulated
GO:0009247	0.0446586378251054	1.82250267379679	7.8303307340683	13	68	glycolipid biosynthetic process	hDA2 (Foetal) vs hDA2 (Organoids)	Downregulated
GO:0030433	0.0342307826307082	1.81004938089623	9.08821354131648	15	79	ubiquitin-dependent ERAD pathway	hDA2 (Foetal) vs hDA2 (Organoids)	Downregulated
GO:0007030	0.00645289048267557	1.80118726224077	16.4667249260554	27	143	Golgi organization	hDA2 (Foetal) vs hDA2 (Organoids)	Downregulated
GO:0071453	0.00557608724503692	1.78181672510651	17.8485479967733	29	155	cellular response to oxygen levels	hDA2 (Foetal) vs hDA2 (Organoids)	Downregulated
GO:0042775	0.0247478001011294	1.78148400272294	11.0545845657435	18	96	mitochondrial ATP synthesis coupled electron transport	hDA2 (Foetal) vs hDA2 (Organoids)	Downregulated
GO:0007040	0.0192619804551875	1.77553278883299	12.3212557139016	20	107	lysosome organization	hDA2 (Foetal) vs hDA2 (Organoids)	Downregulated
GO:0098869	0.0351503833557082	1.76351544742823	9.9030653401452	16	86	cellular oxidant detoxification	hDA2 (Foetal) vs hDA2 (Organoids)	Downregulated
GO:0031333	0.0108908881379984	1.75745906936665	15.5455095455768	25	135	negative regulation of protein-containing complex assembly	hDA2 (Foetal) vs hDA2 (Organoids)	Downregulated
GO:0032436	0.0324193145108841	1.74918238993711	10.5939768755042	17	92	positive regulation of proteasomal ubiquitin-dependent protein catabolic process	hDA2 (Foetal) vs hDA2 (Organoids)	Downregulated
GO:0030038	0.0251419328072499	1.74636672850959	11.8606480236623	19	103	contractile actin filament bundle assembly	hDA2 (Foetal) vs hDA2 (Organoids)	Downregulated
GO:0045727	0.0141077624104258	1.73383575969854	15.0849018553375	24	131	positive regulation of translation	hDA2 (Foetal) vs hDA2 (Organoids)	Downregulated
GO:0007032	0.0419110945898338	1.71704053522235	10.1190236029857	16	88	endosome organization	hDA2 (Foetal) vs hDA2 (Organoids)	Downregulated
GO:0006457	0.00572088466698291	1.70723150357995	21.0391523713421	33	183	protein folding	hDA2 (Foetal) vs hDA2 (Organoids)	Downregulated
GO:0006643	0.00588936449925719	1.68842106870695	21.8788652863673	34	190	membrane lipid metabolic process	hDA2 (Foetal) vs hDA2 (Organoids)	Downregulated
GO:0110020	0.0425397504969841	1.68152062167392	10.9394326431837	17	95	regulation of actomyosin structure organization	hDA2 (Foetal) vs hDA2 (Organoids)	Downregulated
GO:0006839	0.0246425593244459	1.67304681109631	14.2259414225941	22	124	mitochondrial transport	hDA2 (Foetal) vs hDA2 (Organoids)	Downregulated
GO:0010563	0.000645091818253303	1.64604688019222	39.6122613605808	60	344	negative regulation of phosphorus metabolic process	hDA2 (Foetal) vs hDA2 (Organoids)	Downregulated
GO:0030041	0.0490366420258233	1.6459595959596	11.1298596112311	17	97	actin filament polymerization	hDA2 (Foetal) vs hDA2 (Organoids)	Downregulated
GO:0042326	0.00141493368949974	1.6438427237975	34.3152729228287	52	298	negative regulation of phosphorylation	hDA2 (Foetal) vs hDA2 (Organoids)	Downregulated
GO:1903008	0.0231433287760866	1.64356123830819	15.7545393409549	24	137	organelle disassembly	hDA2 (Foetal) vs hDA2 (Organoids)	Downregulated
GO:0110053	0.0432733896299694	1.62370882418902	12.5814553353245	19	110	regulation of actin filament organization	hDA2 (Foetal) vs hDA2 (Organoids)	Downregulated
GO:0009260	0.00800283253163115	1.6104589579255	24.757663350363	37	215	ribonucleotide biosynthetic process	hDA2 (Foetal) vs hDA2 (Organoids)	Downregulated
GO:0010506	0.00126544607210578	1.60659706916386	39.0365017477817	58	339	regulation of autophagy	hDA2 (Foetal) vs hDA2 (Organoids)	Downregulated
GO:0019318	0.00861637719497362	1.60133864881802	24.8728152729228	37	216	hexose metabolic process	hDA2 (Foetal) vs hDA2 (Organoids)	Downregulated
GO:0009201	0.0495820028526112	1.59353344284174	12.7818634041409	19	111	ribonucleoside triphosphate biosynthetic process	hDA2 (Foetal) vs hDA2 (Organoids)	Downregulated
GO:0006906	0.0453789712848922	1.59127030038789	13.4727749394999	20	117	vesicle fusion	hDA2 (Foetal) vs hDA2 (Organoids)	Downregulated
GO:0006399	0.0138817701217179	1.58631322094055	22.3394729766066	33	194	tRNA metabolic process	hDA2 (Foetal) vs hDA2 (Organoids)	Downregulated
GO:0045333	0.00984571465910582	1.57422938782026	25.9091825759613	38	225	cellular respiration	hDA2 (Foetal) vs hDA2 (Organoids)	Downregulated
GO:0032535	0.0016358610900189	1.57240890453232	41.1092363538586	60	357	regulation of cellular component size	hDA2 (Foetal) vs hDA2 (Organoids)	Downregulated
GO:1902905	0.0244412783405359	1.56839977637294	19.1152191449314	28	166	positive regulation of supramolecular fiber organization	hDA2 (Foetal) vs hDA2 (Organoids)	Downregulated
GO:0031400	0.000993635091946595	1.5682936885853	46.0607690239312	67	400	negative regulation of protein modification process	hDA2 (Foetal) vs hDA2 (Organoids)	Downregulated
GO:1901293	0.00626021158355963	1.55164967006599	31.7819306265125	46	276	nucleoside phosphate biosynthetic process	hDA2 (Foetal) vs hDA2 (Organoids)	Downregulated
GO:0051346	0.0390360461005131	1.54795008912656	16.5493839628358	24	144	negative regulation of hydrolase activity	hDA2 (Foetal) vs hDA2 (Organoids)	Downregulated
GO:0007033	0.0140923529810592	1.54024238458183	25.6788787308416	37	223	vacuole organization	hDA2 (Foetal) vs hDA2 (Organoids)	Downregulated
GO:0006520	0.0151867630675299	1.53070657733224	25.8057447238892	37	225	amino acid metabolic process	hDA2 (Foetal) vs hDA2 (Organoids)	Downregulated
GO:0010639	0.00408174204349143	1.52164793564914	39.3819575154611	56	342	negative regulation of organelle organization	hDA2 (Foetal) vs hDA2 (Organoids)	Downregulated
GO:0051402	0.0111198015008877	1.51483124659771	30.2849556332347	43	263	neuron apoptotic process	hDA2 (Foetal) vs hDA2 (Organoids)	Downregulated
GO:0022900	0.0376461616609182	1.51148847284543	19.0000672223716	27	165	electron transport chain	hDA2 (Foetal) vs hDA2 (Organoids)	Downregulated
GO:0006164	0.015498814431013	1.51002688172043	27.5213094917989	39	239	purine nucleotide biosynthetic process	hDA2 (Foetal) vs hDA2 (Organoids)	Downregulated
GO:0006694	0.041063019094563	1.50990992597083	18.3091556870126	26	159	steroid biosynthetic process	hDA2 (Foetal) vs hDA2 (Organoids)	Downregulated
GO:2000058	0.0368771568142288	1.5023574019123	19.8061306802904	28	172	regulation of ubiquitin-dependent protein catabolic process	hDA2 (Foetal) vs hDA2 (Organoids)	Downregulated

## Sheet: Data S6
Data S6: Cross-referencing of unified and dataset-specific cell type annotation
annotation_mixed	annotation_unified	Dataset
hRgl2/immAstro	Progenitors	This work (2D, 3D, Foetal)
hRgl3_caudal	Progenitors	This work (2D, 3D, Foetal)
hEndo	Endothelial/Pericytes	This work (2D, 3D, Foetal)
hRgl1	Progenitors	This work (2D, 3D, Foetal)
OPC_1	OPC	This work (2D, 3D, Foetal)
hNbDA	Immature Neurons	This work (2D, 3D, Foetal)
hMgl	Microglia	This work (2D, 3D, Foetal)
hProgFPM	Progenitors	This work (2D, 3D, Foetal)
VascLepto	VLMC	This work (2D, 3D, Foetal)
hDA1b	Neurons	This work (2D, 3D, Foetal)
hProgM	Progenitors	This work (2D, 3D, Foetal)
hDA2	Neurons	This work (2D, 3D, Foetal)
hNPro	Progenitors	This work (2D, 3D, Foetal)
hMidPre	Precursors	This work (2D, 3D, Foetal)
hNbGaba	Immature Neurons	This work (2D, 3D, Foetal)
Astro	Astrocytes	This work (2D, 3D, Foetal)
hRgl4/MultiEpend	Progenitors	This work (2D, 3D, Foetal)
Unk	Unknown	This work (2D, 3D, Foetal)
hDA1a	Neurons	This work (2D, 3D, Foetal)
hDA3/hGABA/hSer	Neurons	This work (2D, 3D, Foetal)
hPeric	Endothelial/Pericytes	This work (2D, 3D, Foetal)
OPC_2	OPC	This work (2D, 3D, Foetal)
Eryth	Erythrocytes	This work (2D, 3D, Foetal)
hPreDA	Precursors	This work (2D, 3D, Foetal)
hMgl	Microglia	La Manno et al. 2016 (Foetal)
hRgl2a	Progenitors	La Manno et al. 2016 (Foetal)
Unk	Unknown	La Manno et al. 2016 (Foetal)
hNProg	Progenitors	La Manno et al. 2016 (Foetal)
hProgBP	Progenitors	La Manno et al. 2016 (Foetal)
hProgM	Progenitors	La Manno et al. 2016 (Foetal)
hOMTN	Neurons	La Manno et al. 2016 (Foetal)
hDA0	Neurons	La Manno et al. 2016 (Foetal)
hNbM	Immature Neurons	La Manno et al. 2016 (Foetal)
hProgFPL	Progenitors	La Manno et al. 2016 (Foetal)
hEndo	Endothelial/Pericytes	La Manno et al. 2016 (Foetal)
hProgFPM	Progenitors	La Manno et al. 2016 (Foetal)
hRgl2b	Progenitors	La Manno et al. 2016 (Foetal)
hNbML5	Immature Neurons	La Manno et al. 2016 (Foetal)
hRgl3	Progenitors	La Manno et al. 2016 (Foetal)
hRN	Neurons	La Manno et al. 2016 (Foetal)
hPeric	Endothelial/Pericytes	La Manno et al. 2016 (Foetal)
hDA1	Neurons	La Manno et al. 2016 (Foetal)
hRgl1	Progenitors	La Manno et al. 2016 (Foetal)
hGaba	Neurons	La Manno et al. 2016 (Foetal)
hDA2	Neurons	La Manno et al. 2016 (Foetal)
hSert	Neurons	La Manno et al. 2016 (Foetal)
hNbGaba	Immature Neurons	La Manno et al. 2016 (Foetal)
hNbML1	Immature Neurons	La Manno et al. 2016 (Foetal)
hRgl2c	Progenitors	La Manno et al. 2016 (Foetal)
hOPC	OPC	La Manno et al. 2016 (Foetal)
ODC-1	ODC	Agarwal et al. 2020 (PostMortem)
OPC	OPC	Agarwal et al. 2020 (PostMortem)
Microglia	Microglia	Agarwal et al. 2020 (PostMortem)
Endothelial	Endothelial/Pericytes	Agarwal et al. 2020 (PostMortem)
DaNs	Neurons	Agarwal et al. 2020 (PostMortem)
Astrocytes-1	Astrocytes	Agarwal et al. 2020 (PostMortem)
ODC-3	ODC	Agarwal et al. 2020 (PostMortem)
ODC-2	ODC	Agarwal et al. 2020 (PostMortem)
GABA neurons	Neurons	Agarwal et al. 2020 (PostMortem)
Astrocytes-2	Astrocytes	Agarwal et al. 2020 (PostMortem)
Microglia	Microglia	Birtele et al. 2022 (Foetal)
RG1-NPC	Progenitors	Birtele et al. 2022 (Foetal)
RG3-FPP	Progenitors	Birtele et al. 2022 (Foetal)
Prog	Progenitors	Birtele et al. 2022 (Foetal)
RG2	Progenitors	Birtele et al. 2022 (Foetal)
Peri-Endo	Endothelial/Pericytes	Birtele et al. 2022 (Foetal)
OTN	Neurons	Birtele et al. 2022 (Foetal)
DopaN	Neurons	Birtele et al. 2022 (Foetal)
RBC	Erythrocytes	Birtele et al. 2022 (Foetal)
Glut-SeroN	Neurons	Birtele et al. 2022 (Foetal)
FP1	FPP	Fiorenzano et al. 2021 (3D)
FP0	FPP	Fiorenzano et al. 2021 (3D)
FP3	FPP	Fiorenzano et al. 2021 (3D)
VLMC	VLMC	Fiorenzano et al. 2021 (3D)
Dopamine neurons	Neurons	Fiorenzano et al. 2021 (3D)
FP2	FPP	Fiorenzano et al. 2021 (3D)
Astrocytes	Astrocytes	Fiorenzano et al. 2021 (3D)
OPC	OPC	Fiorenzano et al. 2021 (3D)
Erythrocyte	Erythrocytes	Braun et al. 2023 (Foetal)
Fibroblast	Fibroblasts	Braun et al. 2023 (Foetal)
Glioblast	Glioblasts	Braun et al. 2023 (Foetal)
Immune	Immune	Braun et al. 2023 (Foetal)
Neural crest	Unknown	Braun et al. 2023 (Foetal)
Neuroblast	Immature Neurons	Braun et al. 2023 (Foetal)
Neuron	Neurons	Braun et al. 2023 (Foetal)
Neuronal IPC	IPC	Braun et al. 2023 (Foetal)
Oligo	ODC	Braun et al. 2023 (Foetal)
Radial glia	Progenitors	Braun et al. 2023 (Foetal)
Vascular	VLMC	Braun et al. 2023 (Foetal)

## Sheet: Data S7
Data S7: Pseudotime inference and corresponding ranked cell order comparison across Slingshot, Destiny and Monocle3.
cellid	slingshot_ptMaxWeight	destiny_firstEigenVec	monocle3_rawpt	slingshot_CellsRanked	destiny_CellsRanked	monocle3_CellsRanked
1_AAACCCACACCGGCTA-1	0.977552	0.00168031	40.6731	101549	169665	150498
1_AAACCCACACTGTTCC-1	0.977552	0.00192043	41.0383	101549	170769	152576
1_AAACGCTCAACAGTGG-1	0.988037	0.00235474	41.6347	104676	171786	156722
1_AAACGCTGTCTATGAC-1	0.96527	0.00125245	38.8542	97330	167606	137519
1_AAAGAACAGACGCTCC-1	1.47451	0.000633384	42.0398	178121	161995	159094
1_AAAGAACCATCTCAAG-1	1.43437	0.00072118	42.0398	175051	163138	159095
1_AAAGAACCATTCAGCA-1	0.893758	0.00110461	37.4589	78191	166784	123892
1_AAAGAACTCTCCCAAC-1	0.967075	0.00158603	39.6238	98229	169233	142771
1_AAAGGATGTGTACGCC-1	1.00454	0.00167397	40.894	108250	169636	152032
1_AAAGGGCTCAAATGAG-1	1.0662	-3.67548e-05	37.8323	118950	133398	127196
1_AAAGTCCTCATAGACC-1	0.977552	0.00135247	39.9495	101549	168133	145087
1_AAAGTGATCTCGCCTA-1	0.986158	0.00200365	41.0935	104082	171042	152882
1_AAATGGAAGAACTGAT-1	1.45164	0.000665262	42.1989	176781	162491	160302
1_AACAAAGCATCATCTT-1	0.94	0.00105332	37.2542	89753	166464	122042
1_AACAACCCACCGTCGA-1	1.51787	0.00251524	49.9803	179114	172005	172775
1_AACAACCCATTGGGAG-1	1.35622	0.0148977	51.2053	162585	179033	175338
1_AACAGGGGTGGCTGCT-1	0.946099	0.00134355	39.0839	91563	168084	139308
1_AACCAACAGGGAGGTG-1	0.982737	0.00184939	40.5728	103098	170486	150170
1_AACCAACCATCCGATA-1	0.967075	0.00146316	39.5542	98229	168677	142413
1_AACCACACACTCCGAG-1	1.07351	1.09640991518942e-05	38.208	120242	136445	131102
1_AACCACATCATTTGGG-1	1.02487	0.00231477	39.8616	111968	171731	144653
1_AACCATGCACCGAATT-1	0.977552	0.00182897	40.6121	101549	170374	150241
1_AACCATGGTGCGTGCT-1	0.973062	0.0014232	38.7675	99904	168484	136812
1_AACCCAACAAGGATGC-1	0.977552	0.00143165	40.1693	101549	168526	146453
1_AACCCAACATTCGATG-1	0.892336	0.0011922	37.4589	77889	167299	123893
1_AACCCAAGTGGTACAG-1	0.86742	0.000674257	35.9076	73091	162623	108523
1_AACCCAATCCATTGCC-1	1.54172	0.000630016	42.0398	179323	161946	159096
1_AACCCAATCCCAGCGA-1	1.39458	0.00311842	49.5147	168993	173267	172138
1_AACCCAATCGCTCTCA-1	0.974086	0.00028412	44.7876	100222	154767	168056
1_AACCTTTAGCGACTAG-1	0.898034	0.000681712	35.8998	79015	162713	108492
1_AACCTTTGTAGGCAAC-1	0.935596	0.00128816	38.7628	88541	167784	136544
1_AACGAAATCCCGAAAT-1	0.988037	0.00222266	41.5538	104676	171590	156087
1_AACGAAATCCGGTTCT-1	0.977552	0.00179455	40.1952	101549	170194	146626
1_AACGGGAGTTTACCAG-1	0.909967	0.00101719	38.018	82028	166186	129132
1_AACGGGATCGCTAATG-1	0.977552	0.00211506	41.2638	101549	171356	154940
1_AACGTCAGTTTGGCTA-1	0.977552	0.00191672	40.6121	101549	170755	150242
1_AACTTCTGTCAACCTA-1	1.07091	0.00299214	40.2681	119850	172991	147568
1_AACTTCTTCGCAATTG-1	1.41324	0.00235727	41.7123	172082	171789	156894
1_AAGACAAAGCACGGAT-1	0.967075	0.00139143	39.6708	98229	168317	142969
1_AAGACAACATGTTACG-1	1.03247	-3.05878e-05	37.9142	113287	133774	128224
1_AAGACAATCAGGAAGC-1	0.958137	0.00168331	39.6626	95513	169674	142852
1_AAGACTCAGCCTGTCG-1	1.03503	0.00277664	40.2807	113720	172518	148582
1_AAGACTCCATGACCCG-1	1.52181	0.00249447	49.9803	179156	171966	172776
1_AAGATAGGTCGGTAAG-1	1.01199	-0.000112236	35.3174	109652	128474	103750
1_AAGCATCTCTCTGCCA-1	0.935596	0.00109302	38.0826	88541	166708	129647
1_AAGCCATAGATCGCTT-1	1.25251	0.0016946	39.7948	149684	169736	143617
1_AAGCCATCAGGTTCAT-1	0.740787	0.00186058	38.6543	49996	170539	135910
1_AAGCCATGTAGTCGGA-1	0.977552	0.00199149	41.0353	101549	171005	152520
1_AAGCGAGGTACGAGCA-1	0.988037	0.00188123	40.1952	104676	170627	146627
1_AAGCGAGTCAGGTGTT-1	0.986454	0.00173435	40.6261	104146	169925	150340
1_AAGCGTTAGAGAGGTA-1	1.00873	0.00182231	40.1952	109053	170348	146628
1_AAGCGTTGTCGCGTCA-1	0.94584	0.00110699	37.7915	91256	166801	126841
1_AAGCGTTTCTGGGATT-1	0.988037	0.00207213	41.0351	104676	171244	152514
1_AAGCGTTTCTGTTGGA-1	0.982298	0.00100807	36.6573	102979	166123	115271
1_AAGGAATAGCGCTGAA-1	1.19558	0.00125122	38.6188	140580	167593	135470
1_AAGGAATGTGTGCTTA-1	0.855322	0.00104592	37.4589	70706	166413	123894
1_AAGTCGTGTACCACGC-1	1.44571	0.000647308	41.9795	176275	162204	158936
1_AAGTGAAAGCGTACAG-1	0.956596	0.0013562	39.9345	94813	168157	145054
1_AAGTGAAGTAGCGAGT-1	0.99247	0.00159899	40.5814	105749	169283	150182
1_AAGTGAAGTCAAACGG-1	0.983386	0.000292694	44.4053	103250	155237	166903
1_AAGTTCGTCCACACCT-1	0.988037	0.00184295	40.4324	104676	170454	149870
1_AATCACGAGGAGTATT-1	0.988037	0.00130704	40.1693	104676	167881	146454
1_AATCGACTCCTGTAGA-1	0.994376	0.00143054	38.8223	106216	168522	137282
1_AATGAAGCACTCCGAG-1	1.17826	0.00123713	38.6112	137868	167534	135431
1_AATGAAGGTTCTCCAC-1	0.683715	0.00173123	39.0774	44354	169907	139118
1_AATGACCCACCATAAC-1	1.2082	7.7652574966978e-05	41.9213	142689	142056	157381
1_AATGCCAAGTCTTCCC-1	0.973916	0.00143207	37.1828	100104	168531	121290
1_AATGCCACATGAGAAT-1	0.962225	0.00130775	39.9653	96475	167885	145162
1_AATGCCAGTGCTGATT-1	0.988037	0.00186416	40.9147	104676	170555	152109
1_AATGCCATCAACACCA-1	1.47836	0.00257575	50.0046	178281	172107	173646
1_AATGGAAAGTTGTCGT-1	1.02133	-7.92543e-05	36.8352	111353	130830	117327
1_AATGGCTCAAATCCCA-1	0.988037	0.00202177	41.1666	104676	171103	153760
1_AATGGCTCACTAACGT-1	0.907986	0.000350054	36.4369	81304	157395	113219
1_AATGGCTCATTGTAGC-1	0.899553	0.000619924	43.9175	79562	161806	165433
1_AATGGCTGTCCGATCG-1	0.974086	0.000294362	44.6311	100222	155345	167375
1_AATGGCTGTGACCGAA-1	0.915358	0.00131162	38.2849	83365	167902	131876
1_AATTCCTCATGGGCAA-1	0.92509	0.00115609	38.2849	85842	167107	131877
1_AATTTCCGTATCACGT-1	0.998535	0.00173201	40.7021	107083	169911	150691
1_ACAAAGATCTCTTCAA-1	1.32452	0.00208176	40.9511	158462	171273	152262
1_ACAACCAGTAGAGACC-1	0.974049	0.00146624	39.3198	100146	168693	140805
1_ACACAGTAGTCGAATA-1	0.988037	0.00156001	39.8613	104676	169091	144652
1_ACACCAACACGCTGAC-1	1.28727	0.00199292	49.9803	154374	171007	172777
1_ACACCAATCAACGTGT-1	1.04875	0.0026483	40.2681	115970	172249	147569
1_ACACGCGGTCTGATCA-1	0.950096	0.00129618	39.1811	92763	167827	139825
1_ACACGCGGTTGTGTTG-1	0.993979	-0.000123332	36.1087	106136	127334	110837
1_ACACTGACAAGCTGTT-1	1.56039	0.00333932	49.9803	179380	173755	172778
1_ACACTGAGTGGCAGAT-1	0.711497	0.00116661	37.119	46393	167159	120554
1_ACACTGATCAAGCCGC-1	0.977552	0.00176651	40.7008	101549	170060	150647
1_ACACTGATCGAGAAAT-1	1.51808	0.00263939	49.9803	179119	172227	172779
1_ACAGCCGTCCGTTGGG-1	0.908504	0.000983164	38.0025	81542	165919	128964
1_ACAGCCGTCCTATTTG-1	0.977552	0.00183554	40.6731	101549	170411	150499
1_ACAGGGAAGTCGGGAT-1	0.967075	0.00147007	39.562	98229	168718	142462
1_ACAGGGAGTATAGCTC-1	0.967075	0.0016636	39.668	98229	169593	142888
1_ACATCGAAGAGCCGAT-1	0.976503	0.00149016	40.0298	100961	168797	145640
1_ACATCGAAGGTCGACA-1	0.912898	0.00106127	37.4589	82551	166518	123895
1_ACATCGACATAGTCAC-1	0.977552	0.00190674	40.908	101549	170721	152082
1_ACATCGAGTTTAGACC-1	1.29837	0.0162818	51.2053	155641	179425	175339
1_ACATGCAGTCTGATCA-1	1.24689	0.00161181	39.668	148836	169342	142889
1_ACATGCAGTTGGGTTT-1	0.96805	0.00145893	39.9683	98782	168655	145210
1_ACCAAACAGTGATTCC-1	0.977552	0.00156572	40.1242	101549	169127	146137
1_ACCAACACAGTGTATC-1	1.04926	0.00167755	42.062	116044	169653	159578
1_ACCACAAGTCTAACGT-1	0.983386	0.000295154	44.5992	103250	155390	167284
1_ACCATTTCACTAGGCC-1	0.977552	0.0017891	40.9163	101549	170171	152114
1_ACCCAAATCCTATGGA-1	0.956596	0.00126177	39.9809	94813	167656	145267
1_ACCCTCACAGACTCTA-1	0.979762	0.00120238	37.1072	102401	167351	120462
1_ACCCTTGTCTTGGTCC-1	1.15624	0.00585505	40.2681	134471	174509	147570
1_ACCGTTCAGAGGTCAC-1	1.00691	0.00185944	39.8141	108782	170535	143724
1_ACCGTTCAGGCCTTGC-1	1.51933	0.00277559	49.5359	179136	172513	172182
1_ACCTACCGTCTGTGGC-1	0.977552	0.0017778	40.6121	101549	170119	150243
1_ACCTGAAAGTTTCAGC-1	1.06346	-7.88805e-05	37.0445	118448	130847	119550
1_ACCTGAACAGAGACTG-1	1.30844	0.00189181	41.3637	156678	170671	155368
1_ACCTGAATCAGCTAGT-1	0.966778	0.0013986	38.9122	97855	168354	137760
1_ACCTGTCGTGTGCCTG-1	0.883657	0.000935803	36.7832	76315	165503	116532
1_ACGATCACATAGTCAC-1	0.967075	0.00175058	41.5453	98229	169989	156026
1_ACGATGTCAAGACAAT-1	1.54213	0.00347961	49.3727	179326	173939	171804
1_ACGGGTCGTTCTCGTC-1	1.21036	9.405667049282e-05	38.0887	143026	143893	129695
1_ACGGTCGAGTCACGAG-1	0.977552	0.00176662	40.6526	101549	170062	150406
1_ACGGTCGGTGTGTGGA-1	1.03308	0.00275916	39.8619	113402	172480	144658
1_ACGTAACAGAATCGAT-1	0.897113	0.00108749	38.1475	78736	166677	130508
1_ACGTAACAGCGATTCT-1	0.956596	0.00126608	39.9517	94813	167675	145108
1_ACGTAACGTGGTCTCG-1	1.17942	0.000278841	41.9213	138057	154525	157382
1_ACGTACAAGGGTCTTT-1	0.928657	0.00103749	38.0025	86664	166347	128965
1_ACGTAGTGTTCTCCCA-1	1.01362	0.00270524	39.6737	109940	172363	142994
1_ACGTAGTGTTTCGTAG-1	0.977552	0.00148375	39.8826	101549	168770	144776
1_ACGTAGTTCGGATACT-1	1.02325	0.00281785	39.8689	111676	172608	144700
1_ACGTCCTAGCTCATAC-1	1.04229	0.0026848	39.8979	114890	172318	144850
1_ACGTCCTTCTCACTCG-1	1.36242	0.00219517	41.7092	163535	171542	156890
1_ACGTTCCTCCACTAGA-1	1.52606	0.00264136	49.6615	179203	172230	172575
1_ACGTTCCTCTAGATCG-1	1.51874	0.0026605	49.9803	179126	172271	172780
1_ACTACGAAGCGATTCT-1	1.25846	0.00189131	40.7042	150618	170668	150702
1_ACTACGAAGGATTTGA-1	1.05587	0.00312352	40.2681	117109	173285	147571
1_ACTACGATCGATCCCT-1	0.969663	0.00141617	40.1693	99146	168441	146455
1_ACTATGGTCTGCATGA-1	1.31293	0.00196383	41.0358	157151	170913	152532
1_ACTATTCCACTTGTCC-1	0.965768	0.00118514	37.8036	97556	167262	127008
1_ACTATTCGTAACACCT-1	1.53278	0.00306232	49.9803	179264	173133	172781
1_ACTATTCTCACGATAC-1	0.969919	0.00154362	39.909	99193	169020	144902
1_ACTATTCTCATGACAC-1	0.946099	0.00122722	38.668	91563	167480	136066
1_ACTCTCGAGCCAACCC-1	0.93308	0.00133962	38.2849	87687	168060	131878
1_ACTGATGTCCGCTGTT-1	1.01934	0.00191144	39.7352	111001	170737	143295
1_ACTGATGTCTCGTTTA-1	1.02387	0.0029759	40.2934	111800	172956	148686
1_ACTGTCCCACATATCG-1	1.01169	-0.000512685	NA	109598	83276	NA
1_ACTGTCCCAGAATCGG-1	0.852999	0.000502354	33.8168	70069	160372	95318
1_ACTGTGAAGGCATGGT-1	1.44847	0.00341033	49.5824	176524	173846	172338
1_ACTTAGGGTTTCCATT-1	0.946099	0.00110051	37.788	91563	166755	126818
1_ACTTATCAGCCGAACA-1	1.49803	0.00351672	49.6106	178819	173964	172521
1_ACTTATCTCGGCTTGG-1	1.19922	0.00129807	38.7968	141185	167835	136968
1_ACTTCCGCACTTCTCG-1	0.692939	0.000920633	36.4629	44880.5	165369	113353
1_ACTTCCGCATCCGTTC-1	0.988037	0.00207416	41.5793	104676	171255	156180
1_ACTTCCGGTATACAGA-1	1.01569	-0.000673664	NA	110289	74422	NA
1_ACTTCGCGTACCCGCA-1	1.35941	0.00390315	49.6102	163042	174197	172520
1_ACTTCGCTCATTCATC-1	1.46725	0.00268519	49.8711	177823	172319	172714
1_ACTTTGTGTAATTAGG-1	0.90545	0.00101675	37.652	80764	166180	125803
1_ACTTTGTTCACCTTGC-1	0.956596	0.000990995	39.9809	94813	165978	145268
1_AGAACAAGTTGATCGT-1	0.956474	0.00111922	37.8076	94535	166886	127029
1_AGAACCTAGAGTATAC-1	0.723656	0.00131074	36.6834	47606.5	167898	115492
1_AGAACCTGTGCCTGAC-1	1.45329	0.00290653	49.5801	176942	172792	172330
1_AGAAGCGGTTGTTGCA-1	0.977552	0.00187465	40.9641	101549	170596	152330
1_AGAAGCGTCCCGTGTT-1	0.988037	0.00176526	40.6826	104676	170055	150570
1_AGAAGTACAGCGACAA-1	0.967075	0.00159257	40.1691	98229	169259	146449
1_AGACAAACACACCGAC-1	0.959191	0.00120158	37.7654	95759	167343	126545
1_AGACACTAGGTATAGT-1	0.977552	0.0013326	39.5658	101549	168017	142471
1_AGACACTGTCTTCCGT-1	1.48173	0.0028137	49.884	178407	172604	172725
1_AGACACTTCGTTCATT-1	1.0452	0.0027769	39.9029	115374	172519	144879
1_AGACACTTCTCTTCAA-1	1.38104	0.000305196	41.9213	166563	155945	157383
1_AGACAGGAGGTAAACT-1	0.967075	0.00171967	40.6173	98229	169860	150308
1_AGACCATCACAGCTTA-1	1.36037	0.00253152	42.9325	163208	172039	162165
1_AGACCATTCGGAGCAA-1	0.983994	0.00190426	40.8709	103479	170708	151944
1_AGACTCACACTCCGGA-1	0.977552	0.00218285	41.5189	101549	171508	155746
1_AGACTCACATACCACA-1	0.977552	0.00138344	40.1693	101549	168272	146456
1_AGAGAATAGCCGAACA-1	0.946862	0.00130696	38.5762	91974	167880	135293
1_AGAGAATTCCGAGGCT-1	0.786849	0.000738579	37.0484	57664	163316	119573
1_AGAGAGCAGCCGAACA-1	0.885974	0.00106143	37.0562	76714	166519	119956
1_AGAGCAGAGGTCGTCC-1	0.988507	0.000266219	44.8689	104971	154077	168180
1_AGAGCAGTCGGACAAG-1	0.988037	0.00215533	41.4994	104676	171446	155686
1_AGAGCAGTCTCTCGAC-1	1.54201	0.003264	49.9803	179325	173609	172782
1_AGATAGAGTGACTGTT-1	0.998535	0.00213674	41.2997	107083	171400	155139
1_AGATCCAGTACTTCCC-1	0.76628	0.00204996	38.8211	54100.5	171187	137264
1_AGATCGTTCATGCCAA-1	0.715976	0.00136646	36.7298	46784.5	168203	115693
1_AGATGAAAGGCACTCC-1	0.977552	0.0017688	40.6624	101549	170078	150454
1_AGATGAAGTAGTTAGA-1	1.4103	0.0020368	49.9803	171677	171152	172783
1_AGATGCTAGTGTACAA-1	0.977552	0.00181301	40.7044	101549	170288	150703
1_AGCATCAGTGGCGTAA-1	1.49547	0.00269663	49.9803	178767	172336	172784
1_AGCATCATCGCCGTGA-1	1.0516	-2.02124e-05	37.9601	116405	134422	128515
1_AGCCAATAGTATGAAC-1	1.33632	0.00182442	40.8542	159818	170356	151653
1_AGCCACGCAGTCCGTG-1	0.947202	0.00111748	36.8777	92032	166877	117751
1_AGCCACGGTCGTGCCA-1	0.977552	0.00187347	40.9579	101549	170591	152298
1_AGCCAGCCAAGAGGTC-1	0.938243	0.00105914	38.0025	89309	166500	128966
1_AGCCAGCCACATATCG-1	1.49198	0.00345595	49.638	178690	173912	172556
1_AGCCAGCGTACGCTAT-1	0.990044	0.000280921	44.5075	105255	154623	167138
1_AGCCAGCTCAATCCAG-1	1.49006	0.000636579	42.0398	178640	162044	159097
1_AGCGATTTCGACCCAG-1	0.977552	0.00226167	41.4805	101549	171650	155620
1_AGCGATTTCTGCTAGA-1	0.967075	0.00141418	40.0304	98229	168427	145675
1_AGCGCCAGTGCTGATT-1	0.975308	0.000287459	44.6952	100620	154921	167688
1_AGCGCTGGTGCTCGTG-1	1.5043	0.00293433	49.9803	178940	172865	172785
1_AGCGTATAGCGCCATC-1	0.977552	0.00175031	40.6186	101549	169987	150311
1_AGCGTATAGTGCTCGC-1	0.685261	0.000940372	37.4623	44430.5	165553	124165
1_AGCGTATTCAAGTCGT-1	0.980216	0.00166674	40.0583	102501	169607	145844
1_AGCGTCGAGCTGTTAC-1	0.190821	-0.000458776	13.1289	5763	86787	50059
1_AGCGTCGAGGTCATCT-1	0.931413	0.00103311	38.0263	87351	166311	129185
1_AGCTACAAGTTGTAAG-1	0.977337	0.00167669	40.6186	101131	169648	150312
1_AGGAAATAGACGATAT-1	0.977552	0.00187947	40.6854	101549	170614	150576
1_AGGAAATAGGCTCTAT-1	0.699521	0.00152459	38.7968	45301	168939	136969
1_AGGAAATAGTACAACA-1	1.11422	-1.95956e-05	37.848	127587	134459	127530
1_AGGAAATCAGATCATC-1	0.897391	0.0010065	37.5295	78804	166108	125047
1_AGGAAATGTATAATGG-1	1.26213	0.00172612	40.2211	151126	169888	147191
1_AGGAATAAGTATGCAA-1	0.913961	0.00101348	37.7805	82739	166163	126753
1_AGGAATACAGACCAGA-1	1.48455	0.00258827	49.9803	178503	172135	172786
1_AGGAATATCCTCACCA-1	1.42767	0.000634245	42.0398	174226	162010	159098
1_AGGAATATCGTTCTGC-1	0.935596	0.00115056	38.2849	88541	167076	131879
1_AGGACGAAGACCATTC-1	1.49605	0.00291358	49.5374	178777	172811	172187
1_AGGACGACAGTAGTTC-1	1.01443	-0.000105077	37.0527	110083	129082	119795
1_AGGACTTGTCCATAGT-1	0.951677	0.00125171	38.7675	93190	167599	136813
1_AGGATAAAGCTACGTT-1	0.983773	0.00197221	41.0397	103372	170945	152604
1_AGGATAACACTGCATA-1	0.858461	0.00103916	36.914	71194	166362	118289
1_AGGATCTAGATGCTTC-1	0.956596	0.00132411	38.6714	94813	167971	136087
1_AGGATCTAGTAGCTCT-1	1.48695	0.00342757	49.9803	178564	173873	172787
1_AGGCATTAGCCTCGTG-1	0.966105	0.00145692	39.6144	97633	168646	142720
1_AGGCATTAGGGCAACT-1	1.21424	0.0013626	39.2854	143645	168185	140741
1_AGGCATTCAGTGTATC-1	1.36562	0.000308626	41.9213	164043	156126	157384
1_AGGCATTGTGAATTAG-1	0.987308	0.00212661	41.1636	104310	171380	153737
1_AGGCCACAGCCACCGT-1	0.956596	0.00121263	38.7675	94813	167404	136814
1_AGGCCACCAGTCGCAC-1	1.05725	0.00300176	40.2681	117302	173008	147572
1_AGGCCACGTCCAGCCA-1	0.985316	0.00189352	41.0375	103808	170677	152562
1_AGGCCACGTTTACGTG-1	0.982601	-0.000128911	35.6812	103080	126596	107052
1_AGGCCACTCGCAGATT-1	0.977552	0.00208754	41.2532	101549	171282	154435
1_AGGCTGCAGAGGTGCT-1	1.21163	0.00149072	39.3748	143222	168800	140918
1_AGGCTGCGTTTACACG-1	0.974895	0.00158543	39.909	100492	169229	144903
1_AGGGAGTAGATCACTC-1	0.977552	0.0017552	40.2202	101549	170002	147186
1_AGGGTCCGTCCGTACG-1	1.41025	0.000646617	42.0398	171670	162193	159099
1_AGGGTCCGTCTAACGT-1	0.75728	0.00210855	38.9281	52542	171342	137801
1_AGGGTGAGTTGCGAAG-1	1.11546	-0.000104663	30.4513	127779	129117	85217
1_AGGGTTTTCTTGGGCG-1	0.988037	0.00186124	41.0371	104676	170542	152554
1_AGGTAGGAGCCTGAGA-1	0.977552	0.0016802	40.4598	101549	169664	149922
1_AGGTAGGAGTCTCGTA-1	0.905869	0.000897562	36.2018	80873	165146	111407
1_AGGTAGGCATCGCTCT-1	1.52346	0.00277282	49.6193	179176	172506	172534
1_AGGTAGGTCGAAGAAT-1	1.05849	-6.17121e-06	30.3803	117505	135300	85062
1_AGGTCATAGGCTAACG-1	0.992223	0.00146185	38.6854	105702	168668	136147
1_AGGTCATCACTTGACA-1	1.36539	0.0156576	51.2053	163994	179364	175340
1_AGGTCTAAGTATGAGT-1	1.0421	-5.71066e-05	37.8323	114866	132177	127197
1_AGGTCTAGTCGATGCC-1	0.914581	0.000949421	37.2002	82965.5	165626	121600
1_AGGTGTTGTAGTGCGA-1	0.983762	0.0022953	41.5259	103368	171704	155754
1_AGGTTACCAAGGGTCA-1	0.967075	0.00162849	39.6967	98229	169428	143071
1_AGTAACCGTAGCGTAG-1	1.47311	0.00265674	49.8262	178057	172268	172678
1_AGTAACCGTTGGGATG-1	0.983746	0.00186237	41.2117	103366	170546	154060
1_AGTAACCGTTGGTGTT-1	0.977552	0.00175953	40.7008	101549	170029	150648
1_AGTAACCGTTTCGTTT-1	1.01901	0.00264864	39.8532	110937	172250	144610
1_AGTACTGCAGCTACTA-1	1.36562	0.00332252	49.9803	164044	173728	172788
1_AGTAGCTAGCAAGTGC-1	1.49169	0.00264399	49.6603	178685	172239	172574
1_AGTCAACAGAGGATCC-1	1.53272	0.000686454	42.0398	179262	162771	159100
1_AGTCAACGTGGATCGA-1	0.977552	0.00168607	40.911	101549	169685	152096
1_AGTCAACTCATCTGTT-1	0.988037	0.00188802	41.3409	104676	170657	155215
1_AGTCTCCAGTACCATC-1	0.977552	0.00244611	42.2624	101549	171898	160508
1_AGTCTCCTCCCGAGTG-1	0.935596	0.00157096	38.7968	88541	169157	136970
1_AGTGACTCACAGACGA-1	0.782261	-0.000167797	27.3721	56948	117828	79670
1_AGTGACTCAGAGGTTG-1	1.51471	0.00267574	49.7818	179067	172304	172636
1_AGTGATCAGCGCAATG-1	0.969658	0.00179863	40.7008	99144	170217	150649
1_AGTGATCAGTTGAATG-1	0.995177	0.00160957	39.8237	106347	169327	144084
1_AGTGATCCAGCTCATA-1	0.254321	-4.19578e-05	49.9803	8948	133084	172789
1_AGTGATCGTTGGAGGT-1	0.98147	0.00100048	36.015	102784	166057	109234
1_AGTGCCGCATCAGCGC-1	1.52252	0.00309652	49.9803	179164	173218	172790
1_AGTGCCGTCCGAGAAG-1	0.975598	0.00172568	40.705	100674	169885	150708
1_AGTTAGCCAACACAGG-1	1.10751	0.0051331	40.2681	126358	174442	147573
1_AGTTCCCCAATTAGGA-1	0.946099	0.00110624	38.0405	91563	166795	129334
1_AGTTCGATCAAACTGC-1	0.942392	0.0011143	38.0025	90330	166850	128967
1_ATACCTTCAGCTATTG-1	1.0452	0.00280207	40.2842	115374	172579	148608
1_ATACCTTTCACGATCA-1	0.715175	0.00175659	39.297	46687.5	170014	140755
1_ATAGACCTCACGGGCT-1	0.977552	0.00210708	41.1693	101549	171336	153785
1_ATAGAGATCATCGGGC-1	1.03507	0.0028854	39.885	113740	172743	144787
1_ATAGGCTCACGTTCGG-1	1.07569	0.00262893	40.2681	120592	172210	147574
1_ATATCCTTCCACAAGT-1	1.2682	0.00157851	41.3928	151994	169197	155414
1_ATCACAGTCACCCTTG-1	0.982226	0.00188242	40.6121	102964	170635	150244
1_ATCACAGTCTAGCAAC-1	0.981804	0.00206282	41.1677	102848	171218	153774
1_ATCACGACAGCCCAGT-1	1.51471	0.00342112	49.9803	179068	173862	172791
1_ATCACGAGTATGAGAT-1	0.700616	0.00166848	40.1952	45392	169611	146629
1_ATCACTTCATACCACA-1	0.925529	0.000917877	36.9527	86014	165338	118592
1_ATCACTTTCCGCGAGT-1	1.17847	0.0014512	39.0804	137899	168625	139279
1_ATCAGGTCAATCAAGA-1	1.0103	0.00178271	39.0547	109344	170142	139014
1_ATCAGGTGTATGACAA-1	0.974086	0.000302774	44.5095	100222	155833	167142
1_ATCAGGTGTATGGGAC-1	1.49088	0.00256547	49.9803	178661	172085	172792
1_ATCATTCCAAGTAGTA-1	0.984591	-0.000432191	NA	103657	88972	NA
1_ATCCACCTCAACCGAT-1	1.4934	0.0029008	49.6049	178731	172787	172511
1_ATCCATTAGGCGAAGG-1	0.967075	0.00171149	40.9148	98229	169821	152110
1_ATCCGTCAGGCTAACG-1	0.963764	0.00118674	37.8115	96794	167270	127047
1_ATCCTATGTGTTCGAT-1	0.956596	0.00138587	38.6951	94813	168293	136227
1_ATCCTATTCTCAACGA-1	1.36292	0.000283234	41.9213	163617	154725	157385
1_ATCGATGAGCTCGACC-1	0.977552	0.00199799	41.1014	101549	171022	153264
1_ATCGATGAGGGACAGG-1	0.903507	0.000945893	37.5973	80231	165593	125492
1_ATCGATGAGGTAGGCT-1	1.22677	0.00152335	39.9275	145627	168936	145042
1_ATCGCCTAGACGATAT-1	0.967075	0.00140539	39.5727	98229	168383	142605
1_ATCGCCTGTACGAGTG-1	0.967075	0.00141755	39.6196	98229	168452	142728
1_ATCGCCTGTGTCCTAA-1	1.00798	0.00157677	38.6854	108934	169187	136148
1_ATCGGATGTTCTTCAT-1	0.946099	0.00136232	38.2849	91563	168183	131880
1_ATCGTCCAGATTGATG-1	1.0452	0.00223174	41.69	115374	171607	156849
1_ATCGTGAAGCTTCGTA-1	1.09416	-3.18133e-05	37.793	123953	133701	126851
1_ATCGTGATCCAGGACC-1	0.977552	0.00202755	41.3555	101549	171118	155350
1_ATCGTGATCCGCGGAT-1	1.0521	0.00280342	40.2681	116537	172583	147575
1_ATCTCTAAGGAATGTT-1	1.00836	0.00155669	40.6589	108983	169071	150445
1_ATCTTCACATCCAACA-1	1.05086	0.00305944	39.8621	116300	173129	144660
1_ATCTTCATCCTAGCTC-1	0.898975	-0.00017932	38.2946	79383	115262	132125
1_ATCTTCATCTGTCGCT-1	0.96672	0.00133524	37.1072	97843	168038	120463
1_ATGAAAGCAACTCCCT-1	1.29138	0.00185786	40.6979	154872	170526	150627
1_ATGAAAGGTTGGACCC-1	1.52101	0.00256032	49.9803	179148	172074	172793
1_ATGAAAGTCAGCTGTA-1	0.984242	0.00207702	41.3162	103580	171261	155172
1_ATGAAAGTCTCTGACC-1	0.988037	0.00169478	40.8647	104676	169738	151773
1_ATGACCAGTACTGCGC-1	0.979854	0.0016984	40.0704	102423	169758	145964
1_ATGACCATCCGAAGGA-1	1.08313	0.00307699	40.2681	121952	173170	147576
1_ATGAGGGCAACCCGCA-1	0.956596	0.001287	39.5538	94813	167780	142387
1_ATGCATGGTCCAAAGG-1	0.814899	0.000927407	36.914	62659	165442	118290
1_ATGCATGGTCCACAGC-1	0.977552	0.00171189	40.703	101549	169822	150697
1_ATGCATGTCGCGTGCA-1	0.944689	-0.000194063	31.2973	90840	112495	87242
1_ATGCCTCTCAAGAATG-1	1.48484	0.00350926	48.891	178507	173961	171010
1_ATGCGATCAGAGAGGG-1	1.05338	0.00260149	40.2974	116726	172154	148711
1_ATGGATCAGATCGACG-1	0.974086	0.000291216	44.6102	100222	155147	167296
1_ATGGGTTCACGCAAAG-1	1.15819	0.00638339	40.2681	134765	174580	147577
1_ATGGTTGTCTCCGTGT-1	1.12819	0.00198618	38.8226	130046	170986	137291
1_ATGTCCCTCCATTTCA-1	0.977552	0.00195945	41.2596	101549	170896	154458
1_ATGTCTTCACACTTAG-1	1.32442	0.00194105	41.2678	158447	170842	154973
1_ATTACCTTCCTTACCG-1	0.813736	0.000439535	34.5055	62466	159389	98728
1_ATTACTCAGGTCCAGA-1	1.52091	0.003168	49.9803	179146	173389	172794
1_ATTACTCAGTCGTTAC-1	1.0452	0.00196411	40.9404	115374	170914	152249
1_ATTACTCGTATTGGCT-1	0.992686	0.00027701	44.6153	105820	154453	167301
1_ATTACTCTCTATTCGT-1	0.976555	0.0014417	40.3724	100974	168579	149022
1_ATTACTCTCTGCGATA-1	1.20733	8.25511797904586e-05	41.9213	142538	142553	157386
1_ATTATCCAGTGTACAA-1	1.52154	0.00327622	49.9803	179151	173634	172795
1_ATTATCCCAGAGGCAT-1	1.5584	0.00329722	49.5586	179375	173682	172242
1_ATTATCCGTGCGGTAA-1	1.06552	0.00313527	40.2681	118828	173312	147578
1_ATTATCCTCCCGAGTG-1	0.988037	0.00185508	40.6186	104676	170514	150313
1_ATTCACTTCAGTCAGT-1	1.01471	0.00186479	41.3409	110134	170557	155216
1_ATTCAGGAGACATAGT-1	0.92509	0.00131083	38.2849	85842	167899	131881
1_ATTCATCTCCGAGATT-1	1.00454	0.00171783	39.7166	108250	169847	143166
1_ATTCCCGAGGTTGGTG-1	1.12271	0.00141733	40.0263	129055	168449	145629
1_ATTCCCGAGTTCCAGT-1	0.99305	-9.68463e-05	37.7994	105953	129703	126977
1_ATTCCCGCAAACCATC-1	1.47729	0.000624506	42.0398	178232	161867	159101
1_ATTCCCGCAATGGGTG-1	0.977552	0.00176498	40.6378	101549	170050	150368
1_ATTCCCGGTGCTGTCG-1	1.00454	0.00184939	40.4322	108250	170487	149869
1_ATTCCCGGTGTAAATG-1	0.723656	0.00115988	36.7102	47606.5	167129	115587
1_ATTCCTAAGCCATTCA-1	0.988037	0.00194184	41.3472	104676	170844	155314
1_ATTCCTATCACGACTA-1	1.06871	0.00306662	40.2681	119393	173145	147579
1_ATTCGTTCAATCGAAA-1	0.977777	0.00180275	40.6121	101974	170246	150245
1_ATTCGTTCACAGTCGC-1	0.964784	0.000287674	44.3454	97115.5	154929	166630
1_ATTCTACAGCCGAACA-1	0.956596	0.00159939	41.5807	94813	169286	156187
1_ATTCTTGAGTTTGCTG-1	1.35604	0.00217769	41.5425	162554	171496	155994
1_ATTCTTGGTACAGGTG-1	0.812312	0.000965317	36.914	62292	165770	118291
1_ATTCTTGGTCGTCAGC-1	1.20857	0.00142492	39.5697	142744	168490	142485
1_ATTGGGTAGTTACGAA-1	1.01604	0.00248765	38.8201	110345	171954	137214
1_ATTGGGTCAATCTAGC-1	0.988037	0.00174956	40.0402	104676	169985	145735
1_ATTGGGTGTTATGTGC-1	0.956596	0.00126779	39.9671	94813	167685	145169
1_ATTGTTCTCCGGTAGC-1	1.01536	0.0026344	39.6737	110236	172221	142995
1_ATTTCACGTACTCCGG-1	1.26101	0.00169169	40.1952	150959	169718	146630
1_ATTTCACTCGAGTCCG-1	1.03503	0.00270104	39.9015	113720	172348	144871
1_ATTTCTGAGCACCGTC-1	0.977552	0.00151875	40.1693	101549	168919	146457
1_ATTTCTGAGGAACGAA-1	0.992686	0.000288861	44.5827	105820	154996	167270
1_ATTTCTGGTCGTCTCT-1	1.19509	0.0015703	39.5619	140520	169156	142460
1_ATTTCTGTCTCGACCT-1	1.29949	0.00170577	39.7649	155756	169798	143514
1_CAAAGAAAGCCGGATA-1	1.07586	-2.94389e-05	37.848	120652	133841	127531
1_CAAAGAACATCCGGTG-1	1.06428	0.0030904	40.2681	118603	173202	147580
1_CAACAACGTGGTTTAC-1	0.977552	0.0015025	39.6724	101549	168849	142984
1_CAACAACGTTCAAGTC-1	1.49104	0.00245269	49.9803	178665	171914	172796
1_CAACAGTTCTGATTCT-1	0.977552	0.00188313	40.9289	101549	170640	152235
1_CAACCAAAGCACTCCG-1	0.716214	0.0016314	40.5398	46827	169441	150085
1_CAACCAAGTAACGGTG-1	1.17785	0.00122753	39.0774	137801	167483	139119
1_CAACCAAGTACGTGAG-1	0.975691	0.00182194	40.4601	100699	170344	149923
1_CAACCAATCCGTAGTA-1	1.28296	0.00022132	41.9213	153874	152322	157387
1_CAACCTCAGATTACCC-1	0.962319	0.00131349	38.9074	96496	167914	137753
1_CAACCTCCACCCATAA-1	0.717617	0.000222861	35.2434	46950	152381	103241
1_CAACCTCGTATACAGA-1	0.977552	0.00183006	41.0346	101549	170377	152503
1_CAACGATAGAAGGCTC-1	1.25891	0.00180449	41.1832	150683	170256	153840
1_CAACGATAGGTGGGTT-1	0.870093	0.000794748	37.4589	73602	163959	123896
1_CAAGACTAGGTTCCAT-1	0.977552	0.0019324	41.0356	101549	170818	152527
1_CAAGAGGAGATACTGA-1	1.45898	0.000657162	41.9773	177332	162370	158926
1_CAAGCTAGTTACCGTA-1	0.974924	0.00134609	39.9809	100497	168097	145269
1_CAATACGTCGACGAGA-1	1.17487	0.00183402	36.0236	137334	170402	109324
1_CAATCGACAAGCTGTT-1	0.974086	0.000294004	44.5079	100222	155323	167140
1_CAATGACAGGCTAACG-1	0.977425	0.00155772	39.6734	101150	169079	142988
1_CAATGACTCATAGACC-1	1.434	0.000549507	49.9803	175003	161020	172797
1_CAATTTCAGTTACGTC-1	1.27352	0.00179511	41.3409	152690	170199	155217
1_CACAACAAGCTCCGAC-1	1.22581	0.00137855	39.2923	145485	168255	140749
1_CACACAAAGATTGATG-1	0.749298	0.00191808	38.6854	51170	170760	136149
1_CACACAAAGGTTCTTG-1	0.988037	0.00187697	40.6612	104676	170604	150452
1_CACACAAGTTTAGACC-1	0.977552	0.00216014	41.6074	101549	171460	156641
1_CACAGGCAGGATGAGA-1	0.977552	0.00142877	39.909	101549	168510	144904
1_CACAGGCGTGTAGTGG-1	0.977552	0.00175371	40.6811	101549	169995	150565
1_CACATGAAGGTGCGAT-1	1.50037	0.00256469	49.9803	178859	172083	172798
1_CACATGATCCAACTGA-1	0.700616	0.00172802	39.722	45392	169893	143198
1_CACATGATCGTTCAGA-1	0.890225	0.000211403	40.1243	77500	151933	146139
1_CACCAAAGTAGATTAG-1	0.96207	0.00133208	38.7755	96443	168012	136867
1_CACCGTTAGATGCAGC-1	1.07569	0.00293191	40.2681	120592	172856	147581
1_CACCGTTAGTAGGGTC-1	0.918017	0.000819101	36.7105	83986	164263	115588
1_CACCGTTAGTCACGAG-1	0.959125	0.000328721	44.4636	95744	156786	167073
1_CACGAATAGTCATGGG-1	0.977552	0.00194631	41.0386	101549	170859	152585
1_CACGAATCACCGTGGT-1	0.771582	0.000283158	28.7613	54947	154720	82761
1_CACGGGTAGAGTACCG-1	0.974086	0.000286221	44.467	100222	154852	167083
1_CACGGGTAGGTGCCTC-1	1.55401	0.00344435	49.6378	179365	173897	172555
1_CACGGGTGTACTGGGA-1	0.958784	0.00153244	39.3434	95669	168969	140870
1_CACGGGTTCAACTCTT-1	1.20384	3.4513345786049e-05	38.0887	141968	138085	129696
1_CACGTGGTCTATCGCC-1	0.988037	0.0018181	40.4412	104676	170320	149890
1_CACGTGGTCTGGTGCG-1	0.977552	0.00153183	40.1693	101549	168967	146458
1_CACTAAGAGAGGATGA-1	0.868457	-0.000189206	30.4363	73309	113345	85181
1_CACTAAGAGTTCCGTA-1	1.51172	0.00268274	49.9803	179031	172316	172799
1_CACTAAGGTCCTTGTC-1	1.18449	0.00180206	36.2018	138890	170240	111408
1_CACTGAACACTCTGCT-1	1.12651	0.00556646	40.2681	129708	174480	147582
1_CACTGGGGTAAGATAC-1	1.21792	7.91719369425138e-05	41.9213	144211	142207	157388
1_CACTGGGTCAGATGCT-1	0.977552	0.00157833	40.5722	101549	169194	150169
1_CACTGTCAGGAAGAAC-1	1.03774	0.00293146	40.2743	114128	172854	148508
1_CACTGTCAGTCCCGGT-1	1.15572	-9.28736e-06	37.9587	134375	135125	128512
1_CACTGTCGTAAGGTCG-1	0.87311	0.00101847	37.4589	74284	166199	123897
1_CAGATACAGTAGCCAG-1	0.977552	0.00159955	39.7003	101549	169287	143077
1_CAGATCAGTCTAACTG-1	0.988037	0.00180295	40.6186	104676	170248	150314
1_CAGCAATAGGATTCAA-1	0.998535	0.00194291	41.3023	107083	170851	155146
1_CAGCAATAGTACAACA-1	0.935596	0.00106005	37.5044	88541	166506	124774
1_CAGCACGAGGCTAACG-1	0.977552	0.0020069	41.1034	101549	171052	153436
1_CAGCAGCCATTAGGAA-1	0.818056	0.00103736	37.4589	63261	166344	123898
1_CAGGCCAAGGCTAGCA-1	1.12789	0.00150492	40.1529	129986	168865	146375
1_CAGGCCACACAATGCT-1	0.977552	0.00194193	40.9511	101549	170845	152263
1_CAGGCCAGTCACCCTT-1	0.977552	0.00201213	41.1121	101549	171066	153493
1_CAGGGCTCACGTGAGA-1	0.977552	0.00134909	39.5538	101549	168114	142388
1_CAGGTATAGACGTCCC-1	1.39199	0.000601509	42.0398	168502	161608	159102
1_CAGGTATCATCTTCGC-1	0.935596	0.00108688	38.0335	88541	166671	129287
1_CAGTGCGTCAAGAGGC-1	1.41418	0.000634273	42.0398	172230	162011	159103
1_CAGTTAGAGCCTAACT-1	1.4924	0.00298403	49.9803	178703	172972	172800
1_CATAAGCGTTTAGTCG-1	0.901675	0.000920335	37.5079	79936	165366	124789
1_CATACAGGTACCCGCA-1	0.977552	0.00194999	41.1621	101549	170865	153723
1_CATACCCAGGTAAGTT-1	1.00962	0.00190128	41.5583	109243	170701	156101
1_CATACCCTCTTACCGC-1	0.971061	0.00163726	39.909	99432	169470	144905
1_CATACTTCAAGTGACG-1	1.0452	0.00277097	40.2681	115374	172499	147583
1_CATAGACAGTTTCGAC-1	0.708298	0.00155918	39.3427	46043	169083	140869
1_CATCAAGCAATGCAAA-1	0.977552	0.00172326	40.29	101549	169874	148657
1_CATCAAGGTCTTACAG-1	0.988037	0.00230936	41.5504	104676	171723	156068
1_CATCAAGTCGACCATA-1	0.976211	0.00152037	40.2269	100910	168926	147202
1_CATCCACAGACATAGT-1	0.977552	0.00183727	41.0354	101549	170421	152521
1_CATCCACGTACTGCCG-1	0.977552	0.0016393	40.2155	101549	169479	147172
1_CATCCACGTTCGGCGT-1	1.49221	0.00329757	49.986	178698	173683	173541
1_CATCCCACAGCCCAGT-1	0.977624	0.00185203	40.658	101942	170506	150440
1_CATCCCAGTGGTCTAT-1	0.967075	0.00160201	39.3676	98229	169299	140906
1_CATCCGTAGCAATAAC-1	1.2	0.00144034	39.6285	141305	168568	142781
1_CATCCGTAGCCATATC-1	0.967075	0.0014522	39.5541	98229	168629	142406
1_CATCCGTAGGTCGACA-1	0.977552	0.00121748	38.3289	101549	167431	132469
1_CATCCGTTCGCAACAT-1	1.14421	0.00121379	38.733	132623	167412	136397
1_CATCCGTTCGCTGTTC-1	0.98184	0.00172463	40.3777	102857	169880	149077
1_CATCGCTCAGTTAGAA-1	0.723656	0.000320127	34.5957	47606.5	156541	98892
1_CATCGCTTCACTGCTC-1	1.48278	0.00312517	49.9981	178446	173288	173614
1_CATCGTCCAAGTGGAC-1	0.981031	0.00180122	40.4042	102686	170232	149692
1_CATCGTCCACACGGAA-1	1.00291	-0.000107566	37.2012	107946	128883	121606
1_CATCGTCTCCTTCACG-1	0.977552	0.00178388	40.8199	101549	170150	151496
1_CATGAGTTCCGTACGG-1	0.977552	0.00163597	39.909	101549	169457	144906
1_CATGCAACACGTATAC-1	1.52743	0.00282613	49.9803	179216	172630	172801
1_CATGCAAGTCGGTGAA-1	1.30761	0.00179244	40.8969	156598	170186	152038
1_CATGCCTAGCATCAGG-1	0.883042	0.00109799	38.1475	76114.5	166742	130509
1_CATGCGGCAGATTTCG-1	1.28602	0.0016867	40.0453	154217	169691	145774
1_CATGGATCAGAGCGTA-1	0.977525	0.00144066	39.5713	101170	168573	142601
1_CATGGATTCAAGCTGT-1	1.28445	0.00196762	40.9511	154038	170928	152264
1_CATGGATTCCCTCATG-1	0.748106	0.000295518	34.6057	50884	155409	98936
1_CATGGTACAAAGCGTG-1	1.5136	0.000670848	42.0398	179056	162564	159104
1_CATGGTAGTCCCAAAT-1	0.906032	0.00104791	38.2849	80896	166427	131882
1_CATGGTAGTCGAGCAA-1	0.90407	0.00098119	37.7939	80378	165900	126856
1_CATTCATCAGAAGCTG-1	0.977552	0.00182072	40.8775	101549	170338	151971
1_CATTCATTCTCATTAC-1	0.956596	0.00133464	39.9495	94813	168030	145088
1_CATTCCGAGTGTAGTA-1	0.977552	0.0016367	40.1952	101549	169466	146631
1_CATTCCGTCAATGCAC-1	1.42173	0.000619934	42.0215	173408	161807	159050
1_CATTCTAGTAGACACG-1	0.849201	0.000985232	37.4589	69186	165938	123899
1_CATTCTATCGTTATCT-1	0.972376	0.00132888	39.6663	99756	167993	142876
1_CATTGAGCAGCACGAA-1	1.01535	0.0022463	39.87	110231	171625	144707
1_CATTGCCAGCTGAAAT-1	1.06371	0.00293586	42.9325	118484	172869	162166
1_CATTGTTAGATTGTGA-1	0.977552	0.00162536	39.909	101549	169411	144907
1_CATTGTTCATAGGAGC-1	0.988037	0.00163071	39.668	104676	169438	142890
1_CATTTCAGTGGCAACA-1	0.998535	0.00173398	40.6523	107083	169921	150404
1_CATTTCATCGTGGAAG-1	0.956596	0.00127669	39.2796	94813	167733	140550
1_CCAAGCGGTAGTCACT-1	0.988037	0.00163689	40.0298	104676	169467	145641
1_CCAAGCGGTTTGCCGG-1	0.850369	0.00104562	37.4589	69393	166409	123900
1_CCAATGAAGTCAGGGT-1	0.977552	0.00169901	40.6186	101549	169762	150315
1_CCAATTTCACAGACGA-1	0.983992	0.00029693	44.5171	103478	155500	167158
1_CCAATTTTCAGCATTG-1	0.934805	0.00112272	37.1416	88050	166900	120746
1_CCACAAAAGACGCTCC-1	0.988037	0.00214654	41.5111	104676	171425	155725
1_CCACACTAGATGAACT-1	1.33084	0.00218128	41.571	159188	171504	156143
1_CCACACTAGTTCCAGT-1	1.50953	0.00334349	49.5518	179001	173762	172201
1_CCACACTCACTACCGG-1	0.970507	0.00150385	39.0774	99318	168859	139120
1_CCACACTGTGCATGAG-1	0.953656	0.00124604	38.8671	93636	167570	137568
1_CCACACTTCCCATTCG-1	1.47738	0.00279843	49.9803	178240	172571	172802
1_CCACCATGTACTCGAT-1	0.908883	0.000426252	44.3652	81825	159125	166655
1_CCACGAGTCCTACTGC-1	0.978836	0.00172162	40.6149	102210	169868	150299
1_CCACGAGTCGCCGAAC-1	0.967075	0.00156343	40.1218	98229	169112	146131
1_CCATAAGAGTTCCATG-1	0.988037	0.0015924	40.3864	104676	169257	149159
1_CCATAAGTCACATTGG-1	0.932377	0.001134	38.6602	87556	166976	135936
1_CCATAAGTCGAGGCAA-1	0.985242	0.00139673	39.909	103796	168341	144908
1_CCATCACCATATACCG-1	0.977552	0.00171397	40.1952	101549	169832	146632
1_CCATCACCATCTCGTC-1	1.19371	0.00151941	39.2915	140301	168923	140748
1_CCATCACGTAGACGGT-1	0.988037	0.0019206	41.1683	104676	170770	153779
1_CCCGAAGTCCGAGTGC-1	1.50411	0.00266473	49.9803	178933	172282	172803
1_CCCTAACCATAGCACT-1	1.16627	0.00631272	40.2681	136068	174567	147584
1_CCCTAACCATTGTGCA-1	0.891418	0.000869879	36.668	77767	164849	115397
1_CCCTCAAAGCGGTAGT-1	1.02005	0.0020895	39.8652	111137	171286	144681
1_CCCTCAACAGATACTC-1	0.988037	0.00203373	41.5848	104676	171144	156204
1_CCCTCAAGTGAGTGAC-1	0.956596	0.00124082	39.0838	94813	167550	139306
1_CCCTCAATCGTCTACC-1	0.977552	0.0014231	39.5538	101549	168483	142391
1_CCCTCTCCAACACACT-1	1.54423	0.00310508	49.9803	179338	173239	172804
1_CCCTCTCTCGACCTAA-1	0.883042	0.000968944	37.5103	76114.5	165796	124797
1_CCCTGATAGAAGTCCG-1	1.22421	0.00149082	39.3057	145247	168801	140767
1_CCCTGATTCACCTCTG-1	0.946099	0.00118075	38.779	91563	167234	136876
1_CCCTGATTCCTTGAAG-1	1.05696	-8.67497e-05	36.8522	117267	130352	117464
1_CCCTTAGAGAGTACCG-1	0.988037	0.00166125	40.0397	104676	169581	145733
1_CCGAACGAGGCTAAAT-1	0.953978	0.00121403	39.9584	93743	167413	145138
1_CCGAACGGTTCGTGCG-1	0.977552	0.00141355	39.9781	101549	168416	145249
1_CCGATCTAGGTCGCCT-1	0.960824	0.00155528	39.6008	96114	169063	142688
1_CCGATCTGTCGTTGGC-1	1.34817	0.00187933	41.1036	161361	170612	153438
1_CCGATCTTCCGCTTAC-1	1.08109	-4.3967e-05	37.848	121642	132962	127532
1_CCGATGGCATGGCTGC-1	1.4906	0.000645943	42.0398	178652	162181	159105
1_CCGCAAGAGCTGGCCT-1	1.02988	-0.000510881	NA	112876	83370	NA
1_CCGCAAGAGCTTTCCC-1	0.973383	0.000286645	44.6389	99968	154879	167391
1_CCGGACAAGAGTGAAG-1	1.01502	-0.000471665	NA	110186	85904	NA
1_CCGGACAAGCGAACTG-1	0.988037	0.00192311	41.0389	104676	170782	152590
1_CCGGACAAGTCTTGGT-1	0.762916	0.0013358	37.4235	53404	168042	123541
1_CCGGACAGTTGTGGAG-1	0.953723	0.00140797	39.9809	93664	168390	145270
1_CCGGTAGCAGTTGCGC-1	0.988037	0.00174301	40.6865	104676	169960	150582
1_CCGGTAGGTAAGCGGT-1	0.843599	0.000659598	36.8863	68168	162405	117815
1_CCGGTAGGTCTGTTAG-1	0.977552	0.00170474	40.1991	101549	169793	146739
1_CCGTAGGCAGTGGGTA-1	0.802987	0.000422735	35.2436	60642	159071	103317
1_CCGTGAGCAAGATGTA-1	0.979772	0.0018077	40.6442	102406	170268	150385
1_CCGTTCAGTCGCAGTC-1	0.977552	0.00169941	40.0901	101549	169765	146006
1_CCGTTCAGTGAGACGT-1	0.898797	0.00117925	37.4589	79356	167223	123901
1_CCTAACCGTGGACCTC-1	1.33428	0.00206329	41.1106	159574	171221	153485
1_CCTAAGAAGCGGCTCT-1	1.03503	0.00276506	39.8736	113720	172491	144730
1_CCTAAGAGTCCGTTTC-1	1.37152	0.000308431	41.9213	164971	156117	157389
1_CCTATCGCAGACAAAT-1	1.27368	0.000176279	41.9213	152712	150329	157390
1_CCTCAACCAATTGGTC-1	1.53584	0.0027157	49.9803	179286	172385	172805
1_CCTCATGGTAGCGTCC-1	1.02393	0.00177955	39.63	111807	170127	142783
1_CCTCTAGAGTGGCCTC-1	0.977552	0.00210821	41.2827	101549	171340	155041
1_CCTGTTGAGCGAGAAA-1	1.48646	0.000672242	42.0398	178554	162587	159106
1_CCTGTTGCAAGGACAC-1	0.965342	0.00167415	39.668	97349	169637	142891
1_CCTGTTGTCCTGTTGC-1	0.974086	0.000301422	44.7129	100222	155765	167772
1_CCTTGTGAGGTTTACC-1	1.18856	0.0013523	39.0868	139499	168132	139323
1_CCTTTGGAGGTCATTC-1	1.18834	0.0015039	39.1926	139463	168860	139905
1_CGAAGGACATACAGCT-1	1.32652	0.00192749	40.9511	158689	170796	152265
1_CGAAGGACATTAGGAA-1	0.977552	0.0019367	40.8827	101549	170829	151986
1_CGAAGGACATTCAGCA-1	0.670448	0.000598124	37.2882	43675	161565	122408
1_CGAAGTTAGGAAAGGT-1	0.852944	0.000547739	36.0227	70022	160999	109311
1_CGAAGTTTCGGACTGC-1	0.874181	0.000825165	36.6521	74469	164341	115218
1_CGAATTGAGGTACAAT-1	1.02139	-0.00010414	37.1991	111363	129166	121588
1_CGAATTGGTTCGGCGT-1	0.935596	0.0012313	38.9122	88541	167496	137761
1_CGACAGCCACACCAGC-1	1.53755	0.00271577	49.9803	179301	172388	172806
1_CGACAGCTCAGCCCAG-1	0.711351	0.000623803	35.6558	46380	161855	106869
1_CGAGAAGGTATCGCAT-1	0.863985	0.000742804	36.6525	72496	163361	115222
1_CGAGGCTGTGTGTTTG-1	0.967075	0.00141983	39.956	98229	168464	145126
1_CGAGGCTGTTTGGAGG-1	1.53142	0.00320033	49.9803	179251	173470	172807
1_CGAGGCTTCCGATGCG-1	1.03552	-9.90428e-05	36.4953	113804	129557	113719
1_CGAGTGCAGGAACGAA-1	1.20467	0.000207719	41.9213	142092	151777	157391
1_CGAGTTAAGCTAGCCC-1	1.4827	0.000670088	42.3514	178443	162560	160945
1_CGATCGGGTGCACATT-1	1.48904	0.00256503	49.9862	178619	172084	173545
1_CGATGCGAGACTGGGT-1	0.977552	0.0015903	39.909	101549	169247	144909
1_CGCAGGTTCATGTCTT-1	0.977552	0.00188935	40.9666	101549	170659	152343
1_CGCATAATCGCAATTG-1	1.46155	0.00326193	49.9976	177505	173606	173607
1_CGCATAATCTATCGGA-1	1.53255	0.00265669	49.9803	179261	172267	172808
1_CGCATAATCTTGGATG-1	1.0126	-0.000536822	NA	109758	81910	NA
1_CGCCAGAAGTATGACA-1	0.977552	0.0020993	40.9511	101549	171312	152266
1_CGCCAGACAAATCCCA-1	0.78918	0.000599225	35.957	58009	161583	108720
1_CGCCAGAGTCGTTGGC-1	0.988037	0.001905	40.6121	104676	170714	150246
1_CGCCAGATCAGGCGAA-1	0.947261	0.00117831	37.1558	92049	167217	120866
1_CGCCATTCAAGCTGTT-1	1.42797	0.00065386	42.0398	174264	162323	159107
1_CGCCATTCATGACGGA-1	0.925244	0.00100298	38.0025	85962	166082	128968
1_CGCCATTTCACTGGGC-1	0.998535	0.00189584	40.9602	107083	170687	152310
1_CGCGTGAGTGAAAGTT-1	0.977552	0.00185062	40.6705	101549	170498	150488
1_CGGAATTGTACTTCCC-1	0.92509	0.00119524	38.1475	85842	167312	130510
1_CGGAATTGTCGAGCTC-1	1.01471	0.00181542	40.1953	110134	170305	146702
1_CGGAATTGTGGCTCTG-1	0.988037	0.00189934	40.8827	104676	170696	151987
1_CGGACACCAGTTAGGG-1	0.845962	0.000689696	37.0563	68707	162806	119959
1_CGGAGAAAGTTACGAA-1	1.47907	0.00262075	49.7818	178311	172186	172637
1_CGGAGAATCCTATGGA-1	0.985844	0.00161285	40.1422	103911	169351	146300
1_CGGCAGTCAGTATACC-1	0.923339	0.000913747	37.1412	85203	165298	120742
1_CGGCAGTTCGGCATTA-1	1.48323	0.000658977	42.0398	178459	162399	159108
1_CGGGACTCACCATATG-1	0.988037	0.00197808	41.0389	104676	170963	152589
1_CGGGACTGTAACTGCT-1	0.92509	0.00113663	38.7675	85842	166999	136815
1_CGGGACTGTAGGAGGG-1	0.983806	-0.000162879	32.9261	103381	118948	91975
1_CGGGCATCACAATGTC-1	0.92509	0.00117509	38.2849	85842	167197	131883
1_CGGGCATTCAAAGACA-1	0.967075	0.00154913	39.7414	98229	169040	143312
1_CGGGTCACATGTTCAG-1	0.977552	0.00168474	40.1952	101549	169680	146633
1_CGGGTGTCAAGTGCAG-1	0.946099	0.00114691	38.7676	91563	167054	136846
1_CGGGTGTCACTGGCGT-1	0.941431	0.00119124	38.0304	90112	167292	129261
1_CGGGTGTTCGGTCGGT-1	0.984691	0.00177169	40.6731	103674	170091	150500
1_CGGGTGTTCTACTCAT-1	1.03247	-9.73659e-05	36.4603	113287	129660	113305
1_CGGTCAGAGAAGGTAG-1	1.03416	-0.000122535	35.5067	113583	127436	105878
1_CGTAAGTAGAGGGTAA-1	0.955421	-0.0001642	32.7787	94106	118626	91388
1_CGTAATGCAGATCCTA-1	0.974049	0.00130619	37.1416	100146	167877	120747
1_CGTAGTACACGTTCGG-1	0.967075	0.00166317	40.8804	98229	169590	151979
1_CGTCAAAAGTTTGGCT-1	1.25902	0.00159729	40.8725	150698	169273	151951
1_CGTCAAAGTAACACGG-1	0.989956	0.000283811	44.3838	105240	154750	166684
1_CGTCAAAGTATTTCGG-1	0.977552	0.00177736	40.6731	101549	170116	150501
1_CGTCAAAGTGACTAAA-1	1.4817	0.000785013	42.0398	178405	163833	159109
1_CGTGAATCAACCACAT-1	0.977552	0.00156259	40.5594	101549	169108	150140
1_CGTGAATCATTGTACG-1	0.914581	0.00103821	38.1475	82965.5	166353	130511
1_CGTGATATCCACCTGT-1	0.977552	0.00181458	40.6731	101549	170299	150502
1_CGTGATATCCTACGAA-1	1.54679	0.00262654	49.983	179345	172199	173516
1_CGTGATATCGGTCGGT-1	0.977552	0.00175834	40.7008	101549	170024	150650
1_CGTGCTTCAAGTCCAT-1	1.5232	0.00276999	49.8559	179174	172496	172700
1_CGTGCTTCACTGCTTC-1	1.0452	0.00295453	40.2681	115374	172911	147585
1_CGTGTCTAGGATTTCC-1	0.983386	0.000289599	44.7762	103250	155040	168034
1_CGTGTCTGTCGTACAT-1	0.95944	0.0012512	38.7675	95820	167592	136816
1_CGTGTCTTCTGTTCAT-1	0.977552	0.00203085	41.4792	101549	171132	155613
1_CGTTAGATCAGCCTTC-1	1.09602	0.00316872	40.2681	124308	173392	147586
1_CGTTCTGGTAGTACGG-1	1.5288	0.0025835	49.9857	179230	172133	173537
1_CGTTGGGTCGTTCTAT-1	0.827954	0.000528538	37.0563	65034	160742	119960
1_CTAACCCAGGTTCAGG-1	0.957848	0.00107609	38.0025	95446	166614	128969
1_CTAAGTGCAAGCAGGT-1	0.848885	0.000915485	36.834	69136	165316	117321
1_CTACATTAGGGCCCTT-1	0.977552	0.00176438	40.1952	101549	170049	146634
1_CTACATTGTAGAGTTA-1	1.37577	0.000609642	41.7197	165698	161681	156907
1_CTACATTGTGTCGCTG-1	0.93363	-0.000175384	32.7966	87798	116111	91626
1_CTACCCAAGAGGTATT-1	1.50629	0.000649403	42.0398	178963	162239	159110
1_CTACCCATCAACACGT-1	0.909357	0.00107042	38.0394	81924	166580	129325
1_CTACCTGCAGTCCCGA-1	1.28956	0.00179985	41.5982	154663	170224	156611
1_CTACCTGTCATGAAAG-1	1.52439	0.00337256	49.5834	179188	173791	172342
1_CTACCTGTCTACTTCA-1	1.23761	0.000195315	41.9213	147350	151246	157392
1_CTACGGGAGATCGCTT-1	0.87686	0.00107504	37.4589	75046	166611	123902
1_CTACGGGAGGGAACAA-1	0.969584	0.00180679	40.8119	99118	170265	151458
1_CTACGGGGTTTCAGAC-1	0.901963	0.00100825	36.7925	79976	166126	116643
1_CTAGACAAGGCTCCCA-1	1.08829	5.15281247401463e-05	38.0887	122890	139576	129697
1_CTAGACACAGATAAAC-1	0.888608	0.000990793	37.4589	77190	165975	123903
1_CTAGACACAGGCGATA-1	0.967075	0.00180226	41.5084	98229	170243	155718
1_CTAGACAGTCGCATCG-1	0.988037	0.00183486	40.2215	104676	170405	147192
1_CTATAGGGTGGCACTC-1	0.985708	0.00146279	39.909	103884	168676	144910
1_CTATCCGTCGAAGGAC-1	0.869026	0.000745527	36.8592	73458	163387	117533
1_CTATCTAGTAACATGA-1	0.888033	0.000898586	37.4938	77088	165154	124708
1_CTCAACCCAGAGGACT-1	1.54326	0.000681016	42.0398	179335	162701	159111
1_CTCAAGAAGGAAAGAC-1	0.988037	0.00157916	40.0682	104676	169203	145960
1_CTCAAGAGTGCCTGAC-1	1.07304	-3.57394e-05	38.6669	120173	133467	135978
1_CTCAATTAGCCGCTTG-1	0.967075	0.00125808	39.9809	98229	167632	145271
1_CTCAATTCATGCGTGC-1	0.967075	0.00162486	39.7649	98229	169405	143515
1_CTCACTGAGGACAACC-1	0.977552	0.00180953	40.6731	101549	170275	150503
1_CTCACTGAGTATGATG-1	1.50967	0.00310591	49.9803	179004	173240	172809
1_CTCACTGAGTGACACG-1	0.977552	0.00187947	40.7008	101549	170613	150651
1_CTCACTGTCAGCTTCC-1	0.973427	0.00211136	41.344	99975	171348	155300
1_CTCAGAAAGCATAGGC-1	0.946904	0.00114936	38.0794	91982	167067	129630
1_CTCAGAATCCATGATG-1	1.49377	0.00252802	49.9803	178738	172030	172810
1_CTCAGGGAGTCGCGAA-1	0.977552	0.00157579	40.0298	101549	169182	145642
1_CTCAGGGCAGAAGCTG-1	1.25565	0.00177619	40.4212	150185	170111	149846
1_CTCAGGGTCTACGGTA-1	0.983386	0.000289884	44.6049	103250	155062	167292
1_CTCAGTCAGATGCTTC-1	1.02487	0.0027323	40.2978	111968	172430	148716
1_CTCAGTCGTACGCGTC-1	0.988037	0.00181637	40.7008	104676	170308	150652
1_CTCATCGAGTAGAGTT-1	0.988037	0.00196414	41.1607	104676	170915	153711
1_CTCATCGCACAAAGCG-1	0.909379	-0.000152179	32.7787	81926	121570	91389
1_CTCATCGCATACTTTC-1	0.970085	0.000961564	36.6983	99232	165739	115557
1_CTCATCGTCAAGCCTA-1	1.05536	0.00243596	40.2815	117019	171885	148591
1_CTCATCGTCGCCGAAC-1	0.686082	0.000965048	37.4987	44472	165765	124731
1_CTCCAACGTTACGTAC-1	1.0452	0.00280729	40.2954	115374	172594	148702
1_CTCCACATCATGCGGC-1	0.988037	0.00240677	41.6083	104676	171847	156645
1_CTCCATGCAAGAATGT-1	1.55284	0.00252538	49.9803	179363	172025	172811
1_CTCCATGGTCGGTAAG-1	0.850049	0.00105699	37.4589	69328	166489	123904
1_CTCCGATAGCTCGACC-1	0.965158	0.000287328	44.8191	97254	154914	168113
1_CTCCGATCAACAGATA-1	0.986399	0.00167703	40.7008	104130	169649	150653
1_CTCCGATTCACCATCC-1	0.967075	0.00153198	39.4282	98229	168968	141006
1_CTCCTCCAGCGTTACT-1	0.993761	0.00190461	39.0881	106105	170710	139327
1_CTCCTCCGTTGGTACT-1	1.48004	0.00291261	49.9803	178350	172808	172812
1_CTCCTCCGTTTGACAC-1	1.10618	0.00361025	40.2681	126143	174061	147587
1_CTCCTTTAGAGTCTTC-1	1.07604	0.00296083	40.2681	120678	172924	147588
1_CTCCTTTAGCCGAACA-1	0.987502	0.00162703	39.5557	104355	169425	142429
1_CTCCTTTGTTAAACAG-1	0.983528	0.00155929	39.5557	103326	169084	142430
1_CTCCTTTTCCATCTGC-1	0.988037	0.00156927	39.5542	104676	169149	142411
1_CTCGAGGAGAAGCCAC-1	0.988037	0.00196279	41.2891	104676	170908	155107
1_CTCGAGGCAGCTATAC-1	0.729669	0.00128896	37.1072	48242	167789	120464
1_CTCGAGGCATCCTAAG-1	0.984588	0.002149	38.3258	103656	171432	132456
1_CTCGAGGCATCGAACT-1	0.967075	0.0016932	40.2049	98229	169728	146798
1_CTCGAGGGTGCTTATG-1	1.24265	0.00171113	40.1952	148162	169818	146635
1_CTCTCAGCACATATGC-1	0.856296	0.000649313	36.802	70874	162237	116845
1_CTCTCAGCATGGGCAA-1	0.983393	0.00207418	41.0979	103294	171256	153238
1_CTCTCAGCATTCGATG-1	0.967075	0.00139252	39.5536	98229	168324	142382
1_CTCTCGAAGTCCTACA-1	0.896571	0.00100823	37.5837	78647	166124	125422
1_CTCTGGTTCACCTTAT-1	1.0602	0.00270474	40.2681	117830	172360	147589
1_CTGAGCGCACAAACGG-1	0.977552	0.00176509	40.6121	101549	170054	150247
1_CTGAGCGGTGGATACG-1	1.05612	0.00316801	40.2681	117153	173390	147590
1_CTGAGCGGTTCCATTT-1	1.5077	0.00250351	49.9803	178985	171975	172813
1_CTGAGCGGTTCTAAGC-1	1.05291	9.6345024599067e-06	37.86	116655	136362	127749
1_CTGAGCGTCCTTTGAT-1	1.50655	0.0023666	49.9803	178969	171805	172814
1_CTGAGGCAGGGCAGAG-1	1.50364	0.00259171	49.9803	178925	172141	172815
1_CTGAGGCAGGTACAGC-1	1.06337	-7.81448e-06	37.8323	118429	135216	127198
1_CTGAGGCAGGTACATA-1	0.858612	0.000707612	35.9059	71220	163013	108517
1_CTGAGGCGTACTCGAT-1	0.92491	0.00114007	38.0025	85496	167020	128970
1_CTGAGGCGTAGGAAAG-1	1.51321	0.00277446	49.9803	179046	172510	172816
1_CTGCAGGTCTGCGGCA-1	0.746725	0.00147005	37.4294	50741.5	168717	123570
1_CTGCCATAGGCACTCC-1	0.974308	0.000302121	44.3852	100364	155804	166685
1_CTGCCATCAGCTTTCC-1	0.921805	0.000990925	38.1475	84846	165976	130512
1_CTGCCTAAGCGCCTCA-1	0.988037	0.00226816	41.5156	104676	171663	155739
1_CTGCGAGCACCCTAGG-1	0.985497	0.0016597	40.0298	103848	169573	145643
1_CTGCGAGGTTGCGAAG-1	0.983386	0.000289113	44.5586	103250	155011	167232
1_CTGCTCAGTCCACTTC-1	0.946099	0.00120984	39.9739	91563	167393	145232
1_CTGGACGAGCCATTTG-1	1.52249	0.00270428	49.9803	179163	172358	172817
1_CTGGCAGAGGATTACA-1	0.971651	0.00141393	39.571	99604	168423	142599
1_CTGGCAGCAATAGGGC-1	0.843991	0.00103746	37.4589	68293	166346	123905
1_CTGGTCTCACCTGCAG-1	0.988037	0.00199855	40.8994	104676	171024	152047
1_CTGGTCTCAGGTTCGC-1	0.938855	-0.000179506	32.608	89420	115220	90854
1_CTGTACCGTAGCCCTG-1	1.23263	0.00154044	39.682	146523	169005	143039
1_CTGTACCTCCGTGTCT-1	1.20222	0.00150182	39.5738	141684	168839	142610
1_CTGTACCTCGCCAATA-1	0.984212	0.00203424	38.8202	103564	171145	137249
1_CTGTCGTGTCCAACGC-1	0.956253	0.00125394	39.9657	94491	167616	145165
1_CTGTGAAAGGATATGT-1	1.07104	0.00314287	40.2681	119867	173331	147591
1_CTGTGAATCTACCTTA-1	0.956596	0.00141569	39.0843	94813	168436	139310
1_CTGTGGGTCTACCAGA-1	0.888637	0.000964657	37.4589	77194	165759	123906
1_CTTACCGGTGACTGAG-1	0.974778	0.00121984	37.1072	100464	167440	120465
1_CTTAGGATCGGATTAC-1	0.966894	0.00127753	39.9717	97873	167737	145223
1_CTTCCGATCAGAGTGG-1	0.977552	0.00187786	40.8827	101549	170609	151988
1_CTTCCTTGTCTACTGA-1	1.49632	0.00278908	49.9803	178786	172553	172818
1_CTTCGGTAGTAACGAT-1	0.739033	0.000165301	31.0823	49501.5	149770	86892
1_CTTCGGTTCACTAGCA-1	0.983452	0.00150374	39.6672	103312	168858	142881
1_CTTCTAAAGTAACCGG-1	1.12077	-3.0637e-05	38.046	128721	133767	129366
1_CTTCTAATCTGATTCT-1	1.16079	2.25711875366153e-05	38.0887	135191	137189	129698
1_CTTCTCTTCTCTGAGA-1	1.55046	0.00263367	49.9803	179355	172219	172819
1_CTTGAGAAGTATGGAT-1	1.00454	0.00140158	37.2709	108250	168366	122255
1_CTTGATTAGCAGGTCA-1	0.981633	0.000295454	44.6204	102810	155406	167307
1_CTTGATTAGTTAGAAC-1	0.977552	0.00170766	40.6878	101549	169807	150586
1_CTTGATTTCAATGTCG-1	1.49157	0.00256217	49.7818	178681	172079	172638
1_CTTTCGGGTCGTGGAA-1	0.967075	0.00129659	39.9809	98229	167829	145272
1_CTTTCGGTCTCTCGAC-1	0.986802	0.00219419	41.5005	104214	171541	155691
1_GAAACCTCACAATTCG-1	0.998535	0.00230537	41.491	107083	171720	155653
1_GAAACCTCACATGTTG-1	0.977552	0.00161319	40.4781	101549	169352	149954
1_GAAACCTCACTAGGCC-1	1.29465	0.00173241	41.1433	155231	169914	153640
1_GAAACCTGTCATAGTC-1	1.48082	0.000646783	42.0398	178376	162195	159112
1_GAAACCTTCACACGAT-1	0.967075	0.00141065	39.5613	98229	168402	142459
1_GAAATGAAGTCCGTCG-1	1.53077	0.00330185	49.9803	179242	173689	172820
1_GAACACTAGAAGTCAT-1	0.984407	0.00200205	41.1115	103623	171036	153491
1_GAACACTTCCCTGTTG-1	0.977552	0.00169795	40.6052	101549	169756	150223
1_GAACGTTCACTTGAGT-1	1.32756	0.00190613	41.1783	158801	170718	153825
1_GAACGTTTCTGGGATT-1	1.3692	0.00221176	41.5219	164602	171573	155751
1_GAACTGTCAGAATCGG-1	0.977552	0.00198489	40.9632	101549	170978	152324
1_GAAGAATGTCGCACGT-1	0.988037	0.00199104	41.1014	104676	171004	153265
1_GAAGAATTCTTACGTT-1	0.981866	0.00185729	40.8681	102868	170524	151930
1_GAAGCCCAGACCACGA-1	1.54614	0.0027802	49.9803	179343	172532	172821
1_GAAGCGAGTGCATTAC-1	0.986223	0.00188776	38.8217	104097	170655	137274
1_GAAGGACTCCGGTAAT-1	1.49719	0.000640871	42.0398	178805	162100	159113
1_GAAGGGTGTTATTCCT-1	0.977552	0.00195346	40.9594	101549	170877	152305
1_GAAGGGTTCTGTTGGA-1	0.686221	-0.000128865	25.2522	44476	126601	75878
1_GAAGGGTTCTTCCCGA-1	0.979781	0.00177552	40.7008	102409	170105	150654
1_GAATAGAAGAGCACTG-1	1.00807	0.000290577	44.5518	108945	155112	167217
1_GAATCACTCTGAACGT-1	1.06369	-4.12707e-05	37.8323	118482	133121	127199
1_GAATCGTAGCTTAAGA-1	0.936286	0.00112442	37.1357	88883	166909	120696
1_GAATCGTCAACGGCCT-1	0.677578	0.0015726	39.2983	44002	169164	140759
1_GAATCGTCACCTTCCA-1	0.988037	0.00198146	41.1693	104676	170971	153786
1_GACACGCCACTGTCCT-1	0.955836	0.00115335	37.1821	94395	167093	121285
1_GACACGCTCAAAGGTA-1	0.988037	0.00179977	40.8891	104676	170223	152018
1_GACAGCCAGAGCCGAT-1	0.964784	0.00031425	44.7625	97115.5	156350	168006
1_GACAGCCCACCCAATA-1	0.848954	0.00080017	36.881	69150	164022	117775
1_GACATCAAGTCTGGTT-1	0.974554	0.00135338	37.0484	100421	168140	119574
1_GACATCACAGGTCTCG-1	1.17284	0.00142077	39.0787	137052	168472	139267
1_GACCAATAGACCCGCT-1	1.23978	0.00716328	40.2681	147679	174712	147592
1_GACCAATTCACCGACG-1	0.988037	0.00200295	41.1605	104676	171037	153710
1_GACCCAGCAATTGTGC-1	0.977552	0.00204195	41.1045	101549	171162	153448
1_GACCCAGCATTGACCA-1	1.3165	0.0159896	51.2053	157595	179411	175341
1_GACCCAGGTAACGGTG-1	0.883042	0.00109202	38.2849	76114.5	166701	131884
1_GACCCAGTCCCGTGTT-1	0.924719	0.0010675	38.017	85454	166559	129125
1_GACCTTCCAAGTGGAC-1	0.971463	-0.000112076	35.7846	99519	128488	107801
1_GACCTTCCATAACTCG-1	1.06391	-7.41581e-05	37.8323	118540	131141	127200
1_GACCTTCTCCTACCAC-1	1.28777	0.0017451	40.1952	154438	169965	146636
1_GACGTTAGTAGCTGAG-1	0.977552	0.0020901	41.2437	101549	171288	154409
1_GACGTTAGTGATAGTA-1	1.03503	0.00298551	40.2681	113720	172977	147593
1_GACTATGAGGGCAATC-1	1.34079	0.000681516	41.3683	160390	162709	155379
1_GACTATGTCCACGTGG-1	0.965551	0.00028984	44.7634	97382	155056	168010
1_GACTCAAAGGTAAGAG-1	0.917575	0.00112664	38.0469	83842	166926	129371
1_GACTCTCTCCACTTCG-1	0.980108	0.00177453	40.6731	102478	170102	150504
1_GACTGATCACTGGCGT-1	0.977845	0.0017358	40.4288	101993	169935	149859
1_GACTGATGTTAAGTCC-1	0.89661	-0.000179065	31.2896	78654	115319	87166
1_GACTTCCGTTGCATCA-1	1.2132	0.00138991	40.1103	143480	168312	146102
1_GAGAAATAGTAACCGG-1	1.06783	-6.69347e-05	37.848	119242	131567	127533
1_GAGAAATCAAATGAAC-1	1.02435	0.00244817	39.8895	111878	171903	144804
1_GAGAAATCAAGCGGAT-1	0.914581	0.00106887	37.7897	82965.5	166567	126827
1_GAGACCCAGCTGTTAC-1	0.977552	0.00210453	41.1673	101549	171329	153773
1_GAGACCCCAGGTCAGA-1	0.977552	0.00178915	40.2812	101549	170172	148584
1_GAGACCCGTATCGGTT-1	0.951425	0.000974276	36.9729	93127	165843	118719
1_GAGAGGTGTAGCTCGC-1	1.27718	0.00208064	41.166	153171	171270	153757
1_GAGAGGTTCAAGTTGC-1	1.31705	0.00191175	40.9194	157655	170740	152126
1_GAGATGGTCGGTCTAA-1	0.706689	0.00135815	36.7133	45911	168163	115599
1_GAGCCTGAGCGACAGT-1	0.977552	0.00221419	41.6042	101549	171576	156630
1_GAGCTGCAGTGGCCTC-1	0.700616	0.00139766	37.2502	45392	168347	122020
1_GAGCTGCCACAAAGCG-1	1.21141	0.00140469	39.4156	143180	168380	140971
1_GAGCTGCCATGGGTTT-1	0.843282	0.000768711	37.2708	68018	163641	122254
1_GAGCTGCGTCTTACTT-1	0.707275	0.00114494	36.622	45949	167046	114679
1_GAGGCAACACAACGTT-1	0.981526	0.00161215	39.8228	102796	169345	144078
1_GAGGCAACATGATGCT-1	0.977552	0.00182318	40.6121	101549	170349	150248
1_GAGGCAACATGTCAGT-1	1.50158	0.00259936	49.9809	178884	172151	173495
1_GAGGCAATCACTGATG-1	0.977552	0.00129103	40.1693	101549	167798	146459
1_GAGGCCTAGAGCAGCT-1	1.47564	0.000649538	42.3483	178166	162243	160940
1_GAGGCCTTCGAACCTA-1	0.916441	0.000771999	36.4308	83565	163677	113195
1_GAGGGATTCTCCGATC-1	0.977552	0.00175975	40.1952	101549	170030	146637
1_GAGTCATGTACGCTAT-1	1.48091	0.00273112	49.9803	178380	172426	172822
1_GAGTCTAAGAGCTGAC-1	0.983793	0.00180189	40.3028	103379	170239	148750
1_GAGTCTACACAAGCCC-1	0.977552	0.00196009	40.8503	101549	170897	151643
1_GAGTCTACAGCTAACT-1	1.00361	0.00172837	38.6854	108086	169895	136150
1_GAGTCTAGTTCTTGTT-1	1.51024	0.00279856	49.9859	179013	172572	173539
1_GAGTCTATCGCTTAAG-1	1.04715	0.00250403	41.6632	115681	171977	156754
1_GAGTGAGTCGAACCAT-1	0.977552	0.00181916	41.0353	101549	170326	152519
1_GAGTGTTCACGACTAT-1	0.227873	0.00198736	49.9803	7716	170992	172823
1_GAGTGTTGTCGGCTAC-1	0.988037	0.0017196	40.8757	104676	169859	151961
1_GAGTTGTCACAAAGCG-1	0.967879	0.00112088	37.1793	98754	166894	121265
1_GATAGAACAGCTTTGA-1	1.47666	0.00310443	49.4955	178201	173237	172095
1_GATAGAAGTATGCTTG-1	0.708298	0.000852945	37.0563	46043	164639	119961
1_GATAGCTCAAGGCTTT-1	0.977027	0.00183057	40.9619	101065	170381	152320
1_GATAGCTTCCACCCTA-1	0.75865	0.000465319	37.0525	52770	159817	119790
1_GATCACACAAGTGGGT-1	0.977552	0.00176996	40.1952	101549	170083	146638
1_GATCACACACATATGC-1	0.726371	0.00131283	36.6667	47911	167908	115391
1_GATCACACATGGCTGC-1	0.990696	0.00181735	39.7139	105412	170315	143151
1_GATCACATCCATCTGC-1	0.90407	0.0011334	37.4589	80378	166970	123907
1_GATCAGTGTCTTCCGT-1	0.956596	0.00121044	38.8056	94813	167396	137169
1_GATCATGCACCACTGG-1	0.974501	0.000295336	44.9145	100409	155398	168322
1_GATCATGCATGACAGG-1	1.3525	0.00218899	41.5538	162018	171532	156088
1_GATCCCTAGATGGTCG-1	1.11189	-3.90132e-05	37.848	127159	133250	127534
1_GATCCCTAGCCTAACT-1	0.721715	0.00124425	36.6468	47426	167567	115170
1_GATCCCTTCCCATGGG-1	1.4991	0.00301036	49.9803	178837	173030	172824
1_GATGACTAGTATTAGG-1	0.977552	0.00151484	39.6674	101549	168901	142885
1_GATGACTCAGCCGGTT-1	1.24813	0.00167272	39.5961	149061	169633	142680
1_GATGAGGAGCGTCTGC-1	0.946099	0.00115099	38.7675	91563	167081	136817
1_GATGATCTCCTGGTCT-1	1.14585	0.00119232	38.7183	132870	167301	136336
1_GATGTTGCACGCGGTT-1	0.988037	0.00170917	40.7008	104676	169811	150655
1_GATTCGAGTCAGGTAG-1	0.942131	0.00167493	36.55	90262	169644	114128
1_GATTCGAGTGGATCGA-1	1.02487	0.00282303	40.2894	111968	172623	148648
1_GATTCTTTCTCTCAAT-1	1.16106	0.00150255	39.5538	135233	168850	142389
1_GATTCTTTCTGGCTGG-1	0.837004	0.000484236	34.6057	66801	160102	98937
1_GATTTCTAGCTCATAC-1	1.4601	0.00267619	49.6228	177400	172306	172539
1_GATTTCTTCCAATGCA-1	1.39935	0.00237715	41.6112	169815	171818	156655
1_GCAACCGAGTGCTAGG-1	1.53451	0.00278702	49.4955	179276	172547	172096
1_GCAACCGGTATTTCTC-1	1.34692	0.00188281	41.3409	161185	170638	155218
1_GCAACCGGTCCATCTC-1	1.50347	0.00257001	49.9803	178922	172093	172825
1_GCAACCGGTGGAGGTT-1	1.46603	0.00252538	49.9803	177753	172026	172826
1_GCACATACAACTAGAA-1	0.967075	0.00164532	39.7649	98229	169507	143516
1_GCACATACAAGCGATG-1	0.973753	0.00126276	39.9809	100032	167660	145273
1_GCACATAGTCTGATAC-1	1.1208	-3.51978e-05	38.208	128728	133502	131103
1_GCACGGTAGACTAGAT-1	0.849654	0.00065141	36.6231	69252	162280	114689
1_GCACGTGGTTCCGTTC-1	0.977552	0.00184701	40.6121	101549	170473	150249
1_GCACTAAAGAGAACCC-1	0.988037	0.00183338	40.6987	104676	170398	150633
1_GCAGCCAAGGCCACTC-1	0.838613	0.001038	37.4589	67069	166350	123908
1_GCAGCCATCTGCTGAA-1	1.18752	0.00146278	39.4192	139332	168675	140975
1_GCAGCTGAGAACAGGA-1	0.967075	0.00138625	40.1603	98229	168295	146406
1_GCAGCTGAGGCTCTAT-1	1.00496	0.00179664	39.7901	108339	170208	143590
1_GCAGGCTCACATTCGA-1	1.0452	0.00283949	40.2681	115374	172660	147594
1_GCAGTTACACGCGTCA-1	1.22462	0.00182215	40.2944	145303	170345	148696
1_GCAGTTAGTCGTTCAA-1	0.977552	0.00164191	39.8916	101549	169488	144813
1_GCAGTTATCACCATGA-1	0.946099	0.00125061	38.0923	91563	167588	130026
1_GCATCGGAGTCTAGCT-1	0.986255	0.00190977	40.6186	104102	170733	150316
1_GCATCGGGTTCCGCGA-1	0.988037	0.00174515	40.6121	104676	169966	150250
1_GCATCGGTCTATCACT-1	0.988037	0.00185483	41.0343	104676	170513	152493
1_GCATCTCCACTGCGTG-1	0.898198	0.000850985	37.2945	79198	164615	122601
1_GCATGATCACCGGAAA-1	0.956596	0.00170279	39.0774	94813	169784	139121
1_GCATGATGTTCTCGTC-1	1.55717	0.00270844	49.9803	179372	172367	172827
1_GCATTAGCAGCGGATA-1	0.851318	0.00105373	37.4589	69542	166466	123909
1_GCCAACGCACGCCACA-1	0.988037	0.00150361	39.909	104676	168857	144911
1_GCCAGGTCACACGTGC-1	1.55647	0.00319652	49.9803	179371	173461	172828
1_GCCAGGTCAGAGCCCT-1	0.992843	0.00175741	40.5998	105866	170020	150209
1_GCCAGGTCAGAGTGTG-1	0.880494	0.000788591	36.6184	75570	163875	114653
1_GCCATGGTCGAGCTGC-1	0.935596	0.00103898	38.0697	88541	166360	129503
1_GCCATTCAGCCATTCA-1	0.977552	0.00126752	40.1693	101549	167683	146460
1_GCCATTCGTACGTGAG-1	1.14325	0.00125131	38.313	132477	167594	132374
1_GCCATTCTCATTTGGG-1	1.16717	0.00638926	40.2681	136194	174582	147595
1_GCCATTCTCGATACAC-1	1.21602	0.00154316	39.668	143918	169017	142892
1_GCCATTCTCGCTCTCA-1	1.26659	0.00159594	39.668	151756	169270	142893
1_GCCCAGACACAAAGTA-1	0.988037	0.00218301	41.5926	104676	171509	156418
1_GCCCAGAGTGTTAAAG-1	0.977552	0.00145683	39.909	101549	168645	144912
1_GCCCGAAAGAGTTGAT-1	0.990151	0.000300443	44.7324	105281	155713	167964
1_GCCCGAAAGCTAGATA-1	0.977552	0.00155703	39.553	101549	169075	142289
1_GCCGATGAGTTCCAGT-1	1.03964	0.00277304	40.2907	114502	172507	148667
1_GCCGATGTCTCGACCT-1	0.967075	0.00157142	40.0431	98229	169160	145760
1_GCCGTGACAGCAAGAC-1	0.908388	0.000699665	36.6427	81385	162933	115052
1_GCCTGTTGTGAGAACC-1	0.985645	0.00172457	40.0521	103873	169879	145817
1_GCGGATCGTATCGTGT-1	0.835979	0.000990484	37.4589	66657	165972	123910
1_GCGTGCACATTCACAG-1	0.986749	0.00154494	40.0453	104200	169027	145775
1_GCTACAATCATCCTAT-1	1.52378	0.00307153	49.9803	179180	173154	172829
1_GCTACCTCACTGCGTG-1	0.986578	0.00165913	40.6319	104170	169569	150356
1_GCTACCTGTCAAATCC-1	0.988037	0.00231277	41.4842	104676	171728	155630
1_GCTACCTGTGTTGCCG-1	0.932812	0.0012232	37.1122	87636	167455	120508
1_GCTCAAAGTAAGATTG-1	0.977552	0.00163638	40.1952	101549	169463	146639
1_GCTCAAAGTCTTAGTG-1	0.956596	0.00180081	39.0774	94813	170230	139122
1_GCTCAAATCCGAGCTG-1	1.25905	0.00174361	39.668	150701	169962	142894
1_GCTGGGTGTACCCACG-1	0.972328	0.00156683	40.3904	99743	169136	149671
1_GCTGGGTTCCACGGAC-1	0.827303	0.000559962	36.0231	64943	161147	109314
1_GCTTGGGAGTAGGATT-1	0.977552	0.00184736	40.6121	101549	170477	150251
1_GCTTTCGTCAATCCGA-1	1.05569	0.00323011	40.2681	117083	173541	147596
1_GCTTTCGTCACCCTTG-1	1.0347	0.00254157	39.8549	113665	172053	144620
1_GGAACCCAGGCTTAGG-1	0.793093	0.000851372	36.8474	58912	164619	117427
1_GGAACCCTCGTTGTTT-1	0.851211	0.00089002	36.7409	69522	165067	115758
1_GGAATCTAGCCAGTAG-1	1.02988	-0.000538873	NA	112876	81814	NA
1_GGAATGGCACGCTGTG-1	0.994447	0.000296024	44.3997	106231	155440	166843
1_GGAATGGGTGCTGATT-1	0.977552	0.00182369	41.0351	101549	170352	152513
1_GGACGTCTCGGCCAAC-1	0.977552	0.00179204	40.6731	101549	170184	150505
1_GGAGAACAGATCACTC-1	1.17808	0.00155012	39.2176	137842	169045	140024
1_GGAGATGAGAGATCGC-1	1.53588	0.00287253	49.9803	179287	172721	172830
1_GGAGATGAGCGCACAA-1	0.977424	0.00156685	40.0298	101149	169137	145644
1_GGAGATGTCCCAGTGG-1	0.967075	0.00152986	39.6142	98229	168960	142719
1_GGAGCAACAGTATGAA-1	1.06552	0.00309628	40.2681	118828	173217	147597
1_GGATCTACAGGAATAT-1	1.28871	0.00174334	40.1952	154550	169961	146640
1_GGATGTTCAGAATGTA-1	0.977552	0.00161174	40.6731	101549	169341	150506
1_GGCAGTCAGCAATAAC-1	1.02123	0.00172234	40.5638	111337	169870	150152
1_GGCGTCATCGCTAGCG-1	0.969692	0.00181662	38.3804	99152	170309	133190
1_GGCTTGGCAGACAAGC-1	1.06858	0.00304936	42.9325	119370	173106	162167
1_GGCTTGGTCCGGGACT-1	1.50995	0.00275234	49.6473	179012	172470	172563
1_GGCTTTCAGGAGTCTG-1	0.988037	0.00165007	40.0858	104676	169526	145995
1_GGGACAAGTGTAGCAG-1	1.54334	0.00338922	49.9803	179336	173813	172831
1_GGGACCTCACAAGCCC-1	0.954676	-0.000148715	37.4776	93884	122545	124246
1_GGGACTCAGCGACTGA-1	1.25493	0.00169568	40.6731	150051	169742	150507
1_GGGACTCAGGGCCCTT-1	1.32811	0.00203065	40.9511	158857	171131	152267
1_GGGACTCTCAGTCACA-1	0.977552	0.0020804	41.1109	101549	171268	153488
1_GGGAGATCAGTCCCGA-1	1.51966	0.00251998	49.9803	179138	172011	172832
1_GGGAGATGTCGTCGGT-1	1.38467	0.0147359	50.5525	167228	178871	174736
1_GGGAGTACAGTGTATC-1	1.22298	0.000102459	41.9213	145049	144970	157393
1_GGGAGTAGTCATGACT-1	0.977552	0.00181176	40.9072	101549	170282	152080
1_GGGATCCAGATCGGTG-1	0.786859	0.000644357	37.0563	57666	162155	119962
1_GGGATGAAGGTCTTTG-1	0.967075	0.00145935	39.5557	98229	168657	142431
1_GGGATGAAGTCGAAGC-1	0.879408	0.000752105	35.8977	75426	163452	108457
1_GGGATGACAGCAGATG-1	0.977552	0.00209373	41.1685	101549	171296	153781
1_GGGCCATGTCTATGAC-1	0.732263	0.00157243	38.6298	48769.5	169163	135676
1_GGGCTACTCAGGTGTT-1	1.23767	0.00154756	39.5737	147361	169033	142609
1_GGGCTCACAGGACGAT-1	0.967075	0.00146249	39.6715	98229	168672	142976
1_GGGCTCAGTTGCATTG-1	0.977552	0.00150116	39.5557	101549	168837	142432
1_GGGTAGAAGCTACTGT-1	0.948277	0.00120331	39.9809	92315	167355	145274
1_GGGTAGACAAACCACT-1	1.50704	0.00331552	49.9803	178974	173710	172833
1_GGGTAGACATGGACAG-1	0.960814	0.00137831	38.0025	96110	168252	128971
1_GGGTAGAGTATTGACC-1	0.954954	-0.000150115	37.0845	93948	122134	120280
1_GGGTAGATCGCTAGCG-1	0.811627	0.00085329	36.8515	62169	164644	117458
1_GGGTATTCATATGAAG-1	1.46816	0.000761396	42.0398	177856	163569	159114
1_GGGTATTGTGTGATGG-1	0.967075	0.00158418	39.668	98229	169222	142895
1_GGGTATTTCCAATCTT-1	1.02599	0.00241702	38.8201	112156	171860	137215
1_GGGTCACAGGAACTAT-1	1.23281	0.00153166	39.8059	146551	168966	143695
1_GGGTGAACAGAATCGG-1	0.963886	0.00155875	39.909	96832	169081	144913
1_GGGTGTCGTGTCCTAA-1	1.0357	0.00257847	40.2986	113834	172115	148724
1_GGGTGTCTCGCGGACT-1	0.975597	0.00135646	39.6651	100673	168160	142868
1_GGGTTATCAACCCTAA-1	0.977552	0.00146232	40.0298	101549	168671	145645
1_GGGTTTAGTCACTGAT-1	1.06215	-4.36363e-05	37.8323	118208	132982	127201
1_GGGTTTATCTACTCAT-1	1.3209	0.0152704	51.2053	158080	179261	175342
1_GGTAACTGTTACGATC-1	0.967075	0.00149933	39.7455	98229	168831	143318
1_GGTAACTGTTTATGCG-1	0.967075	0.00142789	39.5731	98229	168503	142608
1_GGTAACTTCATCGGGC-1	1.02178	0.00251087	39.8511	111427	171995	144596
1_GGTAATCGTCACAGAG-1	0.947977	0.00100016	37.812	92190	166052	127050
1_GGTAATCGTGATACCT-1	0.977552	0.00119718	39.9809	101549	167322	145275
1_GGTAGAGAGATGACAT-1	1.4789	0.00261707	49.9981	178301	172177	173613
1_GGTAGAGAGGAAAGAC-1	1.1489	0.00148476	39.6764	133337	168775	143025
1_GGTAGAGAGGACTGGT-1	0.981162	0.00165062	40.4781	102715	169531	149955
1_GGTAGAGAGGGAGGTG-1	1.05214	0.002567	40.278	116547	172088	148566
1_GGTCACGTCCCAGCGA-1	0.988037	0.00145221	38.7904	104676	168630	136903
1_GGTCACGTCTCATAGG-1	0.977552	0.00156285	39.909	101549	169110	144914
1_GGTCTGGCACGACTAT-1	0.973969	0.0014574	39.5557	100117	168651	142433
1_GGTGAAGTCAGAGTTC-1	0.770709	-0.000156348	25.2522	54797	120473	75879
1_GGTGATTAGTATCCTG-1	0.920371	-0.000187667	32.6151	84597	113633	90875
1_GGTGATTGTGTTCATG-1	1.10921	6.12111706365634e-06	38.0887	126718	136115	129699
1_GGTGGCTAGTATCTGC-1	1.31333	0.00188198	41.2021	157198	170633	154030
1_GGTGGCTGTGTCTCCT-1	0.977552	0.00179476	40.6186	101549	170196	150317
1_GGTGTTAAGGGCCCTT-1	1.2479	0.00163656	41.1368	149032	169465	153585
1_GGTGTTACAATCTGCA-1	1.18936	1.92266397120874e-05	37.8603	139628	136991	127751
1_GGTTAACCACTGCTTC-1	0.977552	0.00145694	39.6763	101549	168647	143024
1_GGTTAACGTGCCTACG-1	0.985499	0.001993	40.9642	103850	171008	152331
1_GGTTAACGTGGTAACG-1	0.988037	0.00158172	40.0298	104676	169213	145646
1_GGTTCTCCAGGAAGTC-1	0.821921	0.000481248	35.1286	63901	160065	102069
1_GGTTGTAAGGCTAACG-1	0.835133	0.000591301	36.1855	66507	161497	111303
1_GGTTGTACACGTGAGA-1	1.52806	0.0029559	49.9803	179223	172914	172834
1_GGTTGTAGTTTACTTC-1	1.29043	0.00199957	40.9511	154770	171029	152268
1_GTAACCAGTTGGAGGT-1	1.55139	0.00266724	49.9803	179358	172286	172835
1_GTAACCATCCATTTAC-1	1.54094	0.00347822	49.6342	179319	173937	172552
1_GTAAGTCAGGTTCAGG-1	1.53523	0.00340074	49.9803	179282	173833	172836
1_GTAATCGAGCAGCCCT-1	0.964784	0.00031836	44.6339	97115.5	156483	167382
1_GTAATCGCATTAAGCC-1	0.986511	0.00194699	41.0363	104156	170861	152540
1_GTAATCGTCCAAACCA-1	0.977552	0.001838	40.6186	101549	170427	150318
1_GTAATGCAGGGCAATC-1	0.977552	0.0019958	40.9666	101549	171014	152344
1_GTACAACGTGCCTAAT-1	1.02684	0.0018895	41.3409	112299	170660	155219
1_GTAGAAATCATAGACC-1	0.84282	0.000938832	36.914	67785	165540	118292
1_GTAGAAATCTTGTGCC-1	0.79534	0.00103804	37.4589	59275	166351	123911
1_GTAGAGGCATGAAAGT-1	0.977552	0.00165107	40.1952	101549	169534	146641
1_GTAGAGGGTGGAAATT-1	1.48765	0.000666691	42.0398	178583	162512	159115
1_GTAGATCAGCACACCC-1	0.977552	0.00166167	39.668	101549	169582	142896
1_GTAGCTAAGACCATAA-1	1.45719	0.000663531	42.2328	177208	162466	160388
1_GTAGCTAAGCGTTAGG-1	1.06872	-4.83636e-05	37.8323	119396	132701	127202
1_GTAGCTACAGCGCTTG-1	1.51281	0.00269625	49.9803	179041	172335	172837
1_GTAGCTATCGACCTAA-1	0.967075	0.001176	38.0334	98229	167201	129286
1_GTAGCTATCGCACTCT-1	0.988037	0.00210683	41.4801	104676	171335	155618
1_GTAGGTTCACCAAAGG-1	0.686533	0.00124962	38.3362	44493	167581	132976
1_GTAGTACCACGCTGTG-1	0.965917	0.000298543	44.5409	97581	155587	167197
1_GTAGTACTCGGCACTG-1	0.977552	0.00162905	40.1109	101549	169433	146104
1_GTATTGGAGGGATCAC-1	0.977552	0.0017958	40.6173	101549	170203	150307
1_GTATTTCAGTTACGAA-1	0.980119	0.00180402	40.6731	102481	170255	150508
1_GTCAAGTAGCACTAAA-1	0.978489	0.00176695	39.8382	102138	170064	144555
1_GTCAAGTCATGACGTT-1	0.991589	0.00185062	40.6731	105594	170497	150509
1_GTCACGGCATACCACA-1	0.766837	-4.74734e-05	25.2522	54199	132742	75880
1_GTCACTCGTCTAGTGT-1	0.977552	0.00162932	39.909	101549	169435	144915
1_GTCACTCGTCTATGAC-1	0.967075	0.00157123	39.431	98229	169159	141008
1_GTCACTCTCCTACGAA-1	0.890013	0.00110539	38.1475	77467	166789	130513
1_GTCATCCGTTCATCGA-1	1.3495	0.000262454	41.9213	161528	153948	157394
1_GTCATTTCAAATGCTC-1	1.12132	-2.25998e-05	37.7459	128816	134283	126371
1_GTCATTTCAGGCCCTA-1	1.53912	0.00304372	49.4955	179313	173093	172097
1_GTCCACTCAGGTCCCA-1	0.973567	0.00130033	37.0484	99993	167847	119575
1_GTCCACTTCCATACAG-1	1.04177	0.00206919	41.4945	114820	171237	155664
1_GTCCCATGTAGTTAGA-1	0.988037	0.00174926	40.6412	104676	169983	150376
1_GTCCCATGTGCTTCAA-1	0.974573	0.00135269	37.1072	100423	168136	120466
1_GTCCTCACAAATCCCA-1	1.50174	0.00271054	49.9933	178889	172374	173594
1_GTCCTCATCGCTGATA-1	0.977552	0.00196319	40.8396	101549	170910	151597
1_GTCGAATAGAGTTCGG-1	0.994435	0.00164733	39.0453	106229	169515	138940
1_GTCGAATTCAGCAGAG-1	1.05611	0.00409656	40.2681	117152	174283	147598
1_GTCGTAACACAAGTTC-1	0.884337	0.00091048	37.783	76415	165272	126777
1_GTCTAGAAGGTCTTTG-1	0.983386	0.00028571	44.5469	103250	154830	167208
1_GTCTCACAGAAGCTCG-1	0.976141	-0.000162816	32.2755	100898	118965	89434
1_GTCTTTAAGTGGTTAA-1	0.987289	0.0012691	37.2241	104304	167692	121787
1_GTCTTTAAGTGTTCAC-1	1.27541	0.00171977	39.9029	152950	169861	144878
1_GTCTTTAGTGAGAGGG-1	0.978248	0.0020399	40.897	102083	171156	152039
1_GTGACGCAGCCAAGCA-1	1.18253	0.00141797	39.5731	138571	168455	142607
1_GTGACGCCAGATCACT-1	0.976101	0.000290166	44.8176	100892	155083	168110
1_GTGAGGACAACTGCCG-1	0.988037	0.00202965	41.2467	104676	171129	154416
1_GTGAGGACAAGAATGT-1	1.49996	0.00295024	49.5829	178853	172907	172339
1_GTGAGGATCTGTCGCT-1	0.984922	0.00150461	39.9656	103732	168863	145164
1_GTGAGTTAGCGACTGA-1	0.951132	0.0012145	37.1344	93061	167416	120688
1_GTGAGTTCAATGCTCA-1	0.977552	0.00172589	39.7484	101549	169886	143324
1_GTGAGTTGTGCGGCTT-1	0.977552	0.00170011	40.4613	101549	169769	149925
1_GTGAGTTTCGGTCTGG-1	0.862797	0.00100042	37.4589	72337	166054	123912
1_GTGATGTAGGTTACCT-1	0.959976	0.00118062	38.0615	95935	167233	129470
1_GTGATGTGTGTGATGG-1	0.893202	0.00105444	37.4589	78029	166471	123913
1_GTGCAGCGTATAATGG-1	1.35079	0.0022635	41.5488	161724	171656	156065
1_GTGCAGCGTGCACGCT-1	0.896254	0.000989061	37.5042	78613	165966	124769
1_GTGCTGGTCAGACCGC-1	0.988037	0.00179502	40.9584	104676	170198	152301
1_GTGCTGGTCCGCCTAT-1	0.977552	0.00162046	40.1693	101549	169381	146451
1_GTGGAAGAGATAGTCA-1	0.977552	0.00187193	40.6417	101549	170586	150378
1_GTGGAAGTCCGACATA-1	0.977552	0.00171315	40.8515	101549	169828	151646
1_GTGGAGACACCCTGTT-1	1.451	0.00232972	49.9803	176722	171749	172838
1_GTGGAGAGTTCTTAGG-1	1.24612	0.00168309	40.2124	148720	169672	147106
1_GTGGCGTGTAACAGGC-1	0.303944	0.000342105	49.9803	10912.5	157179	172839
1_GTGGCGTTCGCAGTCG-1	0.959413	0.00123531	39.9809	95813	167526	145276
1_GTGGCGTTCGGTCGGT-1	0.760183	0.000769644	37.0484	52972	163652	119576
1_GTGGGAAAGCGGGTAT-1	0.976925	0.00180179	38.2586	101042	170238	131746
1_GTGGTTAAGCTGTTCA-1	0.977552	0.00178778	40.7009	101549	170168	150685
1_GTGGTTATCTGGGCCA-1	0.977552	0.00182706	40.9599	101549	170367	152308
1_GTGTCCTGTAGACTGG-1	0.977552	0.00150697	39.909	101549	168869	144916
1_GTGTGATTCTTCACAT-1	1.08859	-4.27834e-05	37.848	122946	133032	127535
1_GTGTGGCCACTACCCT-1	1.09448	-8.26906e-05	37.7618	124005	130636	126500
1_GTGTTCCAGACCCTTA-1	0.865786	0.000679676	36.6387	72819	162689	115024
1_GTTACAGAGTTTCGAC-1	0.987029	-0.00013977	35.4	104250	124750	105067
1_GTTACAGGTCACCGAC-1	1.03292	0.00255839	40.2717	113385	172071	148485
1_GTTACAGGTGTGAGCA-1	1.29143	0.00198114	40.9572	154878	170970	152294
1_GTTACAGTCCGAGTGC-1	1.02487	0.00181922	40.8591	111968	170327	151680
1_GTTACCCAGTCGCCCA-1	0.959394	0.000309284	44.6049	95809	156157	167293
1_GTTACGAAGCGGACAT-1	0.967075	0.00151132	39.5546	98229	168885	142427
1_GTTACGAAGTGAACAT-1	1.41153	0.000629446	42.0398	171850	161942	159116
1_GTTAGACCAATAACCC-1	1.50797	0.0026879	49.9803	178986	172324	172840
1_GTTAGTGAGATAACGT-1	1.00454	0.00233279	38.8201	108250	171756	137216
1_GTTATGGCATTCACAG-1	0.956596	0.00123236	39.9809	94813	167507	145277
1_GTTCATTGTGGTCCGT-1	0.956596	0.00139823	39.9513	94813	168352	145103
1_GTTCATTTCTTCTAAC-1	1.03406	0.00227209	39.5026	113568	171666	142133
1_GTTCCGTAGGGCGAGA-1	1.50918	0.00291015	49.9803	178998	172803	172841
1_GTTCTATAGAATCGCG-1	1.24521	0.00145529	39.8113	148582	168638	143714
1_GTTCTATAGTCATTGC-1	0.978623	0.00201564	41.5599	102163	171081	156105
1_GTTGAACGTACGACTT-1	1.50214	0.00250353	49.9803	178897	171976	172842
1_GTTGCGGAGGTCCAGA-1	0.999226	0.00175547	40.1952	107234	170004	146642
1_GTTGCGGTCATGTCTT-1	1.06488	6.62115978976611e-05	38.0887	118701	140914	129700
1_GTTGCGGTCCGATAGT-1	0.944637	0.00104259	37.7779	90829	166386	126721
1_GTTGCTCAGAGGTCGT-1	0.988037	0.00182735	40.3593	104676	170369	148915
1_GTTGTCCAGAGAGGTA-1	0.977552	0.00164296	40.2159	101549	169495	147173
1_GTTGTCCCAGAGTTCT-1	0.723656	0.000358303	34.5698	47606.5	157605	98850
1_GTTGTCCTCACTCCGT-1	0.988037	0.00193733	41.0365	104676	170833	152543
1_GTTGTGACACCCAAGC-1	0.815253	0.000857295	36.8433	62704	164692	117390
1_GTTGTGACAGATTTCG-1	0.982382	0.000300273	44.3899	102995	155701	166693
1_GTTGTGAGTTAGTCGT-1	1.00004	0.00155983	39.5541	107393	169090	142404
1_GTTTACTGTCCGCAGT-1	0.988037	0.00188124	41.0378	104676	170629	152565
1_GTTTACTGTCTAATCG-1	0.998535	0.00218122	41.5778	107083	171503	156169
1_GTTTGGAAGCAAATCA-1	0.92509	0.00119168	37.4589	85842	167293	123914
1_TAACCAGCAATCCAGT-1	1.55364	0.00307681	49.9803	179364	173169	172843
1_TAACCAGCAGTCTCTC-1	1.309	0.00192282	41.0343	156724	170781	152494
1_TAACCAGCATGGCACC-1	1.09904	-7.69067e-05	37.8854	124816	130969	127925
1_TAACGACCAGTAACCT-1	1.52156	0.00311041	49.9803	179152	173254	172844
1_TAACTTCAGACCAGCA-1	0.998535	0.00211771	41.1084	107083	171361	153474
1_TAAGCACAGGCGATAC-1	0.994117	-0.000155032	34.292	106163	120828	98206
1_TAAGCGTGTCCACTTC-1	0.956596	0.00123184	39.9495	94813	167501	145089
1_TAATCTCCAAGAGAGA-1	0.994376	0.00205607	39.6737	106216	171202	142996
1_TACAACGAGGTTACAA-1	0.988037	0.00198723	41.1631	104676	170991	153732
1_TACAACGCAGCAGTTT-1	1.51221	0.00279933	49.9803	179038	172574	172845
1_TACACCCTCTTCCTAA-1	0.977552	0.00193891	40.8997	101549	170836	152050
1_TACAGGTAGGAAACGA-1	0.977552	0.00178019	40.6512	101549	170132	150398
1_TACAGGTAGTAATCCC-1	0.988037	0.00170185	40.0434	104676	169779	145762
1_TACCCACTCGAACCTA-1	0.82144	0.000860381	36.8871	63790	164731	117817
1_TACCCGTAGCACTCCG-1	0.776371	3.68987004881147e-05	25.2522	55853	138278	75881
1_TACCCGTCAGACCTGC-1	0.977552	0.00202175	40.9187	101549	171102	152123
1_TACCCGTGTGACAGCA-1	1.48176	0.00282457	49.9803	178409	172628	172846
1_TACCGAACACGGTGAA-1	0.983386	0.000279254	44.7365	103250	154541	167970
1_TACCGAACAGAAGTGC-1	0.977552	0.00164374	40.4378	101549	169499	149884
1_TACCTCGAGTTGCATC-1	0.977552	0.00155659	40.376	101549	169070	149056
1_TACGCTCCATGTCAGT-1	0.977552	0.00168631	40.1952	101549	169689	146643
1_TACGCTCGTGACTGAG-1	0.968065	0.00159109	40.2094	98784	169251	147095
1_TACGGGCAGTATGGAT-1	0.883495	-0.000209923	30.5095	76292	110192	85531
1_TACGTCCAGGAGAGGC-1	0.754065	0.000609016	36.8402	51751	161674	117350
1_TACGTCCGTCATGGCC-1	0.977552	0.00203341	41.2496	101549	171143	154424
1_TACTGCCGTCGCCACA-1	0.757795	0.00179102	38.8224	52629	170178	137287
1_TACTTACGTCCACACG-1	1.10223	-3.61548e-05	37.8323	125456	133443	127203
1_TACTTCACACAAGTTC-1	1.51799	0.00270436	49.9803	179117	172359	172847
1_TACTTCACATCGATAC-1	1.05876	0.00294958	40.2697	117613	172905	148348
1_TACTTGTAGGTGCTTT-1	1.26989	0.00166123	41.1368	152225	169580	153586
1_TAGACCATCGAATGCT-1	0.932533	0.000983733	37.7898	87581	165924	126828
1_TAGACCATCGACCCAG-1	1.51878	0.00353308	49.582	179127	173979	172334
1_TAGAGTCTCCTTATAC-1	0.83901	0.00035147	34.4396	67130	157428	98556
1_TAGAGTCTCTCGGCTT-1	1.28648	0.00175727	40.8527	154276	170018	151649
1_TAGATCGAGCGCTGCT-1	0.977552	0.00192074	40.9666	101549	170771	152345
1_TAGATCGAGGACAGTC-1	0.967075	0.00170094	40.7008	98229	169773	150656
1_TAGATCGCATAGATGA-1	0.977552	0.00207708	41.2395	101549	171262	154401
1_TAGCACAGTCTGTCAA-1	1.11908	0.00104618	38.1475	128453	166414	130514
1_TAGGAGGCATGCCATA-1	1.06734	0.00417738	40.2817	119156	174314	148592
1_TAGGGTTAGGAGCTGT-1	0.977552	0.00171547	40.6634	101549	169837	150458
1_TAGTGCAAGGGTTAAT-1	1.30073	0.00170477	40.6996	155883	169794	150640
1_TAGTGCATCATTCCTA-1	0.956596	0.00144833	39.3066	94813	168608	140770
1_TAGTGCATCGAAGCAG-1	1.50605	0.000637571	42.0398	178959	162054	159117
1_TATATCCCAACGCCCA-1	0.968273	0.000306991	44.4681	98833	156048	167085
1_TATCCTAAGGAGACCT-1	0.875028	0.000817875	36.6714	74647	164244	115413
1_TATCCTACAATAACCC-1	0.968016	0.00110125	38.0025	98779	166757	128972
1_TATCGCCAGGCGACAT-1	1.1641	0.00010682	41.9213	135713	145546	157395
1_TATCGCCGTGCCGAAA-1	0.94356	0.00136446	38.0025	90578.5	168197	128973
1_TATCTTGGTACGGTTT-1	0.977552	0.00140175	39.909	101549	168367	144917
1_TATGTTCAGAGTGAAG-1	1.46849	0.00327742	49.994	177874	173642	173597
1_TATGTTCAGTACCGGA-1	0.931504	0.00111908	38.6043	87369	166884	135407
1_TATGTTCCAATGTTGC-1	1.53494	0.000768145	42.0398	179279	163633	159118
1_TATTGCTCAAATCAAG-1	0.988037	0.00254921	41.6632	104676	172062	156755
1_TATTTCGCAACCGTGC-1	0.964784	0.00030308	44.3453	97115.5	155848	166628
1_TATTTCGCATGCCATA-1	0.977552	0.00175601	39.668	101549	170009	142897
1_TCAAGACAGTCATGCT-1	0.968763	0.00157425	38.6425	98946	169174	135746
1_TCAAGCAAGAGGTCAC-1	0.977552	0.0018014	40.6383	101549	170234	150370
1_TCAAGCAGTCGGAAAC-1	1.50071	0.00291328	49.9803	178868	172809	172848
1_TCAAGTGGTAGCTTAC-1	0.967075	0.00179893	40.7684	98229	170219	151252
1_TCAAGTGTCAAGCCTA-1	1.32522	0.00218433	41.5025	158527	171513	155698
1_TCAAGTGTCTTAGGAC-1	0.977552	0.00166407	40.1952	101549	169599	146644
1_TCAATCTCACCTGCGA-1	0.983386	0.00028815	44.3432	103250	154955	166623
1_TCAATCTTCCGCACTT-1	1.16717	0.00607546	40.2681	136194	174538	147599
1_TCAATCTTCGCACGGT-1	1.07791	0.0027212	40.2681	121018	172402	147600
1_TCACACCGTTGCCGCA-1	1.05749	3.73115507865075e-05	37.8801	117342	138301	127898
1_TCACATTAGATCCGAG-1	0.977552	0.00178174	40.7008	101549	170139	150657
1_TCACGCTAGTTGCGCC-1	0.977552	0.00165473	40.2045	101549	169554	146793
1_TCACGCTGTGCATGTT-1	0.978135	0.00166878	40.6121	102061	169613	150292
1_TCACGGGCAAGCAGGT-1	1.01482	-0.000107503	37.0418	110156	128889	119386
1_TCACTATCATACTGAC-1	1.35705	0.000332835	41.9213	162704	156910	157396
1_TCACTATTCATTGGTG-1	0.931741	0.00112786	38.1039	87416	166933	130141
1_TCACTCGAGTTCACTG-1	1.20091	4.31762379977688e-05	41.9213	141460	138778	157397
1_TCACTCGGTAGTCGGA-1	0.967075	0.00133316	40.1693	98229	168022	146461
1_TCACTCGTCGTAGAGG-1	0.980583	0.00204627	41.1041	102574	171174	153444
1_TCAGCAACAATTGCCA-1	0.974086	0.00030877	44.4848	100222	156133	167105
1_TCAGCAACACTCCCTA-1	0.946099	0.00112973	37.7633	91563	166944	126523
1_TCAGCCTGTTAAGACA-1	0.897685	0.00110565	38.1475	78858	166791	130515
1_TCAGCCTTCGAACCAT-1	0.983576	0.00185557	40.7054	103336	170517	150711
1_TCAGGGCAGGTGGGTT-1	0.977552	0.00169555	40.7036	101549	169741	150700
1_TCAGGGCGTATGAGCG-1	0.977552	0.00187923	40.6686	101549	170611	150476
1_TCAGTGACAGGTACGA-1	0.977552	0.00176248	40.8993	101549	170039	152046
1_TCAGTGACATGGAGAC-1	0.977552	0.00187475	40.964	101549	170597	152329
1_TCATCATAGTGAGGTC-1	0.98626	0.00193637	41.0343	104105	170827	152495
1_TCATCATCAACTAGAA-1	0.988037	0.00185683	40.6688	104676	170522	150478
1_TCATCATGTTGTTGCA-1	1.2488	0.00160241	39.6931	149180	169302	143064
1_TCATCATGTTTACGAC-1	0.967075	0.00153794	38.0923	98229	168998	130027
1_TCATCATTCGACGAGA-1	1.47532	0.00287416	49.5918	178155	172727	172367
1_TCATGCCCAACTACGT-1	0.977552	0.0017863	40.8674	101549	170159	151929
1_TCATGGAAGCGGTATG-1	0.955478	0.000285466	44.5469	94294	154821	167209
1_TCATGTTTCGATACGT-1	0.993083	-0.000487663	NA	105963	84775	NA
1_TCATTACGTAGGCAGT-1	1.48107	0.00322754	49.9803	178389	173534	172849
1_TCATTCAAGAGTGGCT-1	1.29212	0.000210832	41.9213	154964	151909	157398
1_TCATTCATCTGACGCG-1	0.896918	0.00102073	38.0843	78709	166216	129659
1_TCATTGTAGCAATTCC-1	1.26049	0.00181811	40.7008	150891	170321	150658
1_TCATTGTAGTTCGGTT-1	0.988037	0.00225047	41.4838	104676	171629	155629
1_TCATTGTCACCATTCC-1	1.49169	0.00335752	49.9803	178684	173779	172850
1_TCATTGTGTACTAAGA-1	0.951325	0.000388316	43.9773	93101	158362	165625
1_TCATTTGAGGATTCAA-1	0.276005	0.00122528	49.9803	9867	167466	172851
1_TCATTTGCATCACCAA-1	0.988037	0.00199444	40.9511	104676	171012	152269
1_TCATTTGTCCTAACAG-1	0.950201	-0.000190045	32.8812	92783	113181	91789
1_TCATTTGTCGTCCATC-1	0.977552	0.00185073	40.7014	101549	170499	150688
1_TCCACCACAAGGATGC-1	1.06113	-8.10592e-05	37.848	118008	130736	127536
1_TCCATCGCAGGTGTTT-1	0.866922	0.00104409	36.914	73016	166398	118293
1_TCCATCGGTTATCTGG-1	0.988037	0.00142957	39.974	104676	168515	145233
1_TCCATCGTCTACGGTA-1	0.980003	0.00184518	41.0355	102464	170467	152523
1_TCCCAGTGTTAGAAAC-1	1.07569	0.00287243	40.2681	120592	172720	147601
1_TCCGAAACAGGACTAG-1	0.988037	0.00206315	41.1661	104676	171220	153758
1_TCCGATCCAAACAGGC-1	1.46734	0.00271206	49.9803	177826	172378	172852
1_TCCGGGAAGAGGTTAT-1	0.981861	0.00181476	40.6307	102864	170302	150351
1_TCCGGGAGTGTGTGGA-1	0.977552	0.00162564	40.0304	101549	169412	145674
1_TCCTCCCAGACGACGT-1	0.978715	0.0016273	40.4369	102192	169426	149880
1_TCCTTTCCAGAACTCT-1	1.05404	0.0031305	40.2896	116814	173300	148650
1_TCCTTTCTCGAACGGA-1	0.99003	0.00193039	40.6121	105251	170806	150252
1_TCGAAGTTCAACTTTC-1	1.29936	0.001831	40.6731	155738	170386	150510
1_TCGACCTTCAGACCGC-1	0.965153	0.00136904	39.5531	97251	168213	142358
1_TCGACGGAGTGGATAT-1	1.20123	0.00157431	39.6376	141508	169175	142800
1_TCGCACTCAAGAGATT-1	0.988037	0.00182632	40.965	104676	170362	152336
1_TCGCACTTCCGTATAG-1	1.00454	0.00191693	40.0453	108250	170756	145776
1_TCGCAGGCAACACAAA-1	0.759951	0.000113145	30.3985	52941	146354	85085
1_TCGCAGGCACGGGTAA-1	1.05671	-0.000115575	36.0375	117229	128174	109453
1_TCGCAGGGTCACCGAC-1	0.988037	0.00205775	41.2938	104676	171204	155125
1_TCGCAGGTCTTAGGAC-1	0.85047	0.0010877	37.4589	69411	166680	123915
1_TCGCTCAAGCAAGTGC-1	0.977552	0.00133394	40.1693	101549	168025	146462
1_TCGCTCATCTACCACC-1	1.20514	0.00144853	39.0774	142164	168609	139123
1_TCGCTTGAGACCGCCT-1	1.50326	0.0030792	49.4955	178913	173175	172098
1_TCGCTTGAGAGGCCAT-1	1.02282	-8.45435e-05	36.4718	111604	130501	113518
1_TCGCTTGCAGGCTTGC-1	0.970281	0.00149338	39.909	99268	168809	144918
1_TCGGATATCGACTCCT-1	1.011	0.000993983	37.6187	109470	166003	125578
1_TCGGGACGTTGGGTAG-1	0.867272	0.000969484	36.8545	73074	165799	117484
1_TCGGGACTCCCGTAAA-1	0.998535	0.00188492	40.8746	107083	170646	151959
1_TCGGGCAAGCATCCCG-1	1.45619	0.00065656	42.2025	177135	162364	160305
1_TCGGGCAGTTGGGCCT-1	0.988037	0.00199768	41.1077	104676	171021	153465
1_TCGGGTGCATTCTTCA-1	0.977552	0.0015096	39.909	101549	168879	144919
1_TCGGGTGGTGAGACCA-1	0.864021	0.000957872	37.4589	72503	165699	123916
1_TCGGTCTAGTCAACAA-1	0.956596	0.00125837	39.9809	94813	167634	145278
1_TCGTAGAGTGGTCTTA-1	1.52198	0.00261632	49.9924	179159	172174	173589
1_TCGTAGATCCGGCAGT-1	0.967075	0.00129407	39.9809	98229	167812	145279
1_TCGTCCAGTAGTCGGA-1	0.988037	0.00206307	41.1628	104676	171219	153728
1_TCGTCCAGTGTCCGGT-1	0.897237	0.000961115	37.5278	78773	165737	125038
1_TCGTGCTCATCATCCC-1	0.94671	0.00112822	38.0025	91932	166934	128974
1_TCGTGCTGTGTCTTGA-1	1.52078	0.00265486	49.9902	179145	172266	173577
1_TCTAACTCATTGAAAG-1	0.987613	0.00208973	41.0988	104374	171287	153248
1_TCTAACTTCCGTGGTG-1	0.992686	0.000282499	44.6043	105820	154690	167291
1_TCTACATAGAAACCAT-1	0.988037	0.00203489	41.0395	104676	171147	152599
1_TCTACATAGAGGGTAA-1	0.967075	0.00178334	41.1368	98229	170148	153587
1_TCTACATCAATCAAGA-1	1.03503	0.00272167	40.2839	113720	172404	148603
1_TCTACATTCCTTATAC-1	0.988037	0.00180398	40.6731	104676	170254	150511
1_TCTACCGGTCTCGGAC-1	0.928186	0.00115287	38.2849	86579	167090	131885
1_TCTATACAGACACACG-1	0.884629	0.00108255	38.1475	76449	166657	130516
1_TCTATACAGCCGAACA-1	0.972616	0.000289676	44.7761	99803	155043	168033
1_TCTATACTCCGTTGAA-1	0.987677	0.00165282	40.056	104384	169545	145836
1_TCTATACTCTCATTTG-1	0.935596	0.000983994	37.779	88541	165926	126737
1_TCTATCAAGGCTTCCG-1	0.977552	0.00181202	40.6501	101549	170283	150394
1_TCTCACGCACTAGGTT-1	1.52513	0.00249936	49.9803	179196	171971	172853
1_TCTCACGGTTGCGAAG-1	0.949178	0.00126873	37.1092	92554	167689	120488
1_TCTCAGCCAGCTACAT-1	0.870607	-9.35185e-05	36.5373	73680	129911	114046
1_TCTCCGAAGTGCCTCG-1	1.13541	0.00119804	38.7974	131239	167328	137152
1_TCTCCGAGTAAGATTG-1	0.977552	0.00197899	41.0366	101549	170965	152544
1_TCTCCGAGTACAACGG-1	1.51507	0.00277514	49.6431	179074	172512	172560
1_TCTCCGAGTATTGACC-1	1.45605	0.00297095	49.9803	177131	172943	172854
1_TCTCCGAGTCGGTGTC-1	1.52986	0.00264533	49.9803	179238	172242	172855
1_TCTCTGGAGCGATCGA-1	0.977552	0.000684437	37.8967	101549	162747	127978
1_TCTCTGGCACACCGAC-1	0.910758	0.00120379	38.2849	82159	167357	131886
1_TCTCTGGCACATATGC-1	0.977552	0.0018741	40.8851	101549	170592	152009
1_TCTCTGGGTATCGATC-1	1.29837	0.00199885	41.0344	155642	171026	152498
1_TCTCTGGGTTGCAACT-1	1.1647	0.00144552	39.5534	135798	168597	142377
1_TCTCTGGTCCAACACA-1	1.31535	0.00198209	41.3533	157457	170972	155336
1_TCTCTGGTCCATCTCG-1	0.852292	0.00106405	37.4589	69815	166534	123917
1_TCTGCCATCGCAGTGC-1	1.49593	0.0025956	49.9879	178774	172144	173557
1_TCTTAGTCAACCGGAA-1	0.98449	0.00185705	40.6731	103640	170523	150512
1_TCTTCCTAGTCCCAGC-1	1.1486	-5.756e-06	37.8904	133302	135338	127947
1_TCTTCCTCATGGAAGC-1	0.977003	0.00182389	40.862	101059	170354	151755
1_TGAACGTCAACATACC-1	1.07463	0.00301566	40.2681	120406	173040	147602
1_TGAACGTTCTGGGAGA-1	0.978509	0.00171545	40.9048	102143	169836	152065
1_TGAATCGGTCCGGCAT-1	0.988344	0.00173792	40.0298	104946	169947	145647
1_TGACAGTCATCCGCGA-1	1.21096	0.00139643	38.9122	143112	168340	137762
1_TGACCCTCATTGTACG-1	0.993605	0.00206102	41.0953	106086	171211	152895
1_TGACGCGGTGCCAAGA-1	0.971205	0.00140098	38.0025	99457	168364	128975
1_TGAGACTAGAACCCGA-1	0.988037	0.0023008	41.5514	104676	171708	156073
1_TGAGACTGTGACTCTA-1	0.815915	0.000348183	34.5163	62953	157356	98747
1_TGAGCATCAATGGGTG-1	1.5219	0.000708545	42.0398	179157	163022	159119
1_TGAGCATTCCGAGCTG-1	0.943301	0.00114889	38.8807	90521	167065	137700
1_TGAGCGCTCTTCCCGA-1	1.23305	0.000144517	41.9213	146596	148686	157399
1_TGAGGAGGTGCCCGTA-1	0.893557	0.00100096	37.2024	78126	166062	121615
1_TGAGGAGTCAGCTTGA-1	1.26144	0.00181117	40.8649	151028	170279	151775
1_TGAGGAGTCTGCGATA-1	0.891137	0.000667986	37.0563	77723	162530	119963
1_TGAGGGAAGGACGCAT-1	0.996374	0.000976876	38.0478	106581	165864	129380
1_TGAGGGACAACTCGAT-1	0.959051	0.00127205	38.0923	95725	167703	130028
1_TGAGGGAGTCTTCAAG-1	0.977552	0.00178016	40.6477	101549	170131	150389
1_TGAGGGATCTCTGGTC-1	0.921295	0.00107062	38.0946	84750	166581	130053
1_TGAGTCAAGAGTCTTC-1	0.970416	0.00118417	39.9809	99299	167254	145280
1_TGATCAGGTCAACCTA-1	1.01021	0.00200608	38.8201	109325	171048	137217
1_TGATCAGGTCGTCATA-1	0.956596	0.00144473	39.6692	94813	168590	142962
1_TGATCAGTCACTTATC-1	0.988037	0.00144299	39.909	104676	168584	144920
1_TGATCAGTCTAGGCCG-1	0.944051	0.00116484	38.6021	90690	167147	135397
1_TGATCTTGTCTACAGT-1	0.974254	0.000288113	44.3511	100349	154952	166639
1_TGATGCAAGGGAGTTC-1	1.48345	0.00250879	49.9803	178465	171990	172856
1_TGATGCAGTACGTAGG-1	1.43061	0.00287311	49.9803	174577	172722	172857
1_TGATGCATCCCTGGTT-1	1.23105	8.43334436565323e-05	41.9213	146283	142739	157400
1_TGATGGTAGCTGCCTG-1	0.908291	0.000880031	37.498	81369	164959	124727
1_TGATGGTAGGTGGCTA-1	1.25251	0.00168756	40.1952	149686	169697	146645
1_TGATTCTAGATTTGCC-1	0.919986	0.00097859	37.6305	84531	165878	125743
1_TGATTCTCACGCTATA-1	0.956596	0.00131927	38.7945	94813	167945	136926
1_TGATTCTCATAATGCC-1	1.5398	0.00295685	49.9803	179315	172916	172858
1_TGATTCTGTATTTCTC-1	1.02058	-0.000502109	NA	111232	83906	NA
1_TGATTTCCATCTATCT-1	0.988037	0.00188158	40.8827	104676	170631	151989
1_TGCACGGAGCTCCGAC-1	1.19771	0.00138495	39.554	140933	168284	142403
1_TGCAGATAGATTCGCT-1	1.04585	6.22441956104936e-05	37.848	115483	140529	127537
1_TGCAGATTCGTCAACA-1	0.925926	0.00105271	38.3856	86074	166454	133225
1_TGCAGGCAGGAAAGAC-1	0.977552	0.00192083	41.035	101549	170772	152512
1_TGCAGGCGTCAACCAT-1	0.971633	0.00142567	40.1693	99599	168496	146463
1_TGCAGGCTCGCTGTTC-1	0.985418	0.00181371	41.0365	103834	170295	152542
1_TGCAGTATCCCTCTCC-1	1.03976	0.00193405	39.0144	114526	170821	138228
1_TGCATCCAGCAAGGAA-1	0.884155	0.00102351	37.48	76381	166234	124400
1_TGCATCCCAAGTGACG-1	1.51093	0.000658071	42.0398	179023	162389	159120
1_TGCATGAGTGACTATC-1	0.977552	0.00179805	40.6771	101549	170215	150556
1_TGCGACGCAGCAGTCC-1	0.698039	0.00134126	37.5522	45210	168072	125176
1_TGCGACGGTCTCACGG-1	1.5216	0.00264581	49.824	179154	172244	172676
1_TGCGACGTCCAAGAGG-1	1.28599	0.0163621	51.2053	154214	179427	175343
1_TGCGGCAAGCAGCGAT-1	0.972256	0.00121648	37.8967	99722	167426	127979
1_TGCGGCAAGTAAGAGG-1	0.977552	0.00185061	40.9666	101549	170496	152346
1_TGCGGCATCGTAGTGT-1	1.02768	0.00165023	39.0364	112522	169529	138904
1_TGCGGCATCGTTCATT-1	0.980252	0.00166275	40.0298	102506	169587	145648
1_TGCGGGTGTCGTCTCT-1	1.55409	0.00316907	49.9803	179366	173394	172859
1_TGCGGGTGTTATAGCC-1	0.979618	0.0015311	40.0403	102371	168964	145737
1_TGCTCCAAGGAGGTTC-1	0.977552	0.00117056	38.3289	101549	167175	132470
1_TGCTCCACACTTCTCG-1	1.24276	0.00154372	39.414	148176	169021	140969
1_TGCTCCACATCCGAAT-1	1.49357	0.00265366	49.9803	178735	172262	172860
1_TGCTCCATCTCAACCC-1	1.5318	0.00255062	49.9832	179254	172064	173520
1_TGCTCGTCATCACGGC-1	0.94626	0.00156154	38.4426	91839	169103	133560
1_TGCTGAAAGCGAAACC-1	0.988037	0.00227737	41.6033	104676	171677	156627
1_TGCTGAAGTAACGATA-1	0.984046	0.00152359	40.0453	103488	168937	145777
1_TGCTTCGAGGGAACAA-1	0.977552	0.00195148	41.6024	101549	170868	156622
1_TGCTTCGCACGTACTA-1	1.48718	0.00269325	49.5183	178572	172329	172155
1_TGCTTCGCATAATGAG-1	1.01632	-6.20524e-05	37.848	110393	131865	127538
1_TGGAGGACACTACCCT-1	0.977552	0.00219662	41.5271	101549	171545	155758
1_TGGAGGATCGAGATGG-1	0.715976	0.00182743	40.1979	46784.5	170370	146730
1_TGGATCAGTACGTGAG-1	0.964095	0.00165881	39.869	96883	169565	144703
1_TGGCGTGAGAGGTTTA-1	0.978016	0.00221257	41.4919	102037	171575	155655
1_TGGGAGACAGATTTCG-1	0.988037	0.0021628	41.545	104676	171466	156024
1_TGGGAGATCGGCCCAA-1	0.988037	0.00188073	40.9069	104676	170621	152077
1_TGGGCGTAGGACACTG-1	1.25284	0.000251491	41.9213	149743	153512	157401
1_TGGGCTGGTTGGGATG-1	0.946099	0.00135178	39.0774	91563	168127	139124
1_TGGGTTAAGATGCGAC-1	0.839575	0.000625409	36.0555	67221	161884	110060
1_TGGGTTACATGGCACC-1	1.48072	0.00271456	49.8141	178373	172384	172667
1_TGGGTTAGTAACACGG-1	0.982801	0.00209636	41.1073	103104	171304	153462
1_TGGTAGTAGCATGCAG-1	0.974344	0.00180207	40.6731	100371	170241	150513
1_TGGTAGTAGCTTACGT-1	0.988037	0.00232026	41.5502	104676	171737	156067
1_TGGTAGTCACTGCACG-1	1.13377	0.00146482	39.6659	130992	168686	142874
1_TGGTAGTCAGAAATTG-1	0.977552	0.00165235	40.1952	101549	169541	146646
1_TGGTAGTTCGATTCCC-1	0.988037	0.00185799	40.2181	104676	170527	147180
1_TGGTGATTCCGTTGAA-1	0.963471	0.00130432	37.1072	96730	167862	120467
1_TGGTTAGAGCGCCTAC-1	0.90407	0.000950368	37.7616	80378	165637	126499
1_TGGTTAGCAGTCACGC-1	0.970427	-0.000228999	28.28	99302	108225	82250
1_TGGTTAGTCCGCTAGG-1	0.933716	0.000864819	37.1575	87824	164793	120877
1_TGTAACGCACGGTGTC-1	1.12629	0.00102173	37.8113	129673	166224	127046
1_TGTAACGGTCGGTGAA-1	0.983386	0.000283295	44.8832	103250	154729	168197
1_TGTAACGGTTGAGTCT-1	0.967624	0.00132186	39.9826	98686	167956	145382
1_TGTAAGCGTCTGTTAG-1	1.18693	0.00148964	39.6344	139236	168795	142793
1_TGTAAGCTCGCCGAAC-1	0.960815	0.00134979	39.2713	96111	168117	140265
1_TGTACAGAGAAACTGT-1	0.988037	0.00182346	40.6163	104676	170351	150303
1_TGTACAGCACGAGGAT-1	1.02636	0.00260503	39.8584	112223	172160	144639
1_TGTACAGGTCGTATGT-1	0.981349	0.0016793	40.0404	102760	169659	145738
1_TGTAGACAGTCTGCGC-1	0.988037	0.00175721	40.6121	104676	170017	150253
1_TGTCCCACACACCTAA-1	0.964784	0.000285633	44.6106	97115.5	154826	167297
1_TGTCCCACAGGACTAG-1	0.989772	0.00215577	41.6067	105202	171448	156639
1_TGTCCCAGTGCATACT-1	0.98092	0.00178555	40.2936	102658	170156	148689
1_TGTGGCGTCAAGCCAT-1	0.739033	0.000676701	37.0563	49501.5	162648	119964
1_TGTGTGAAGTCACTGT-1	0.977552	0.00173717	40.1952	101549	169942	146647
1_TGTGTGAGTGTCCAAT-1	0.954322	0.000965565	36.8959	93813	165772	117933
1_TGTTACTGTCCAAATC-1	1.06718	-0.000221617	25.2522	119124	108910	75882
1_TGTTCATAGGCAGGGA-1	1.2928	0.00175479	40.8646	155032	169999	151772
1_TGTTCATTCAGAGCGA-1	0.862941	0.000973971	37.2575	72355	165841	122143
1_TGTTCATTCGAACCTA-1	1.00904	0.00156674	39.909	109128	169135	144921
1_TGTTCCGTCGGTAACT-1	0.967075	0.00144728	39.3161	98229	168602	140798
1_TGTTCTACATGGCACC-1	0.988037	0.00229018	41.5131	104676	171693	155727
1_TGTTGGACACCTTCGT-1	0.904845	-0.000128777	32.8021	80668	126608	91639
1_TGTTGGACAGCGATTT-1	1.041	0.00278486	39.8724	114714	172543	144724
1_TTAATCCGTAGGTACG-1	1.53275	0.00248248	49.9803	179263	171945	172861
1_TTACAGGAGGCCACCT-1	0.988037	0.00127449	39.5542	104676	167720	142417
1_TTACAGGCAGCAGTCC-1	0.977552	0.00158215	40.1302	101549	169215	146249
1_TTACCATAGCTGGCTC-1	0.92509	0.00117618	38.6113	85842	167202	135432
1_TTACCATTCGCGATCG-1	0.977552	0.00157497	39.8762	101549	169177	144739
1_TTACCGCAGTGTTGTC-1	0.757795	0.00187428	38.6362	52629	170595	135719
1_TTACCGCGTGTCTTAG-1	0.947029	0.00137632	39.082	92003	168243	139289
1_TTACGCCCATCGCTCT-1	1.06615	0.00383961	39.8612	118945	174173	144650
1_TTACGTTGTCCTGTCT-1	0.988037	0.00204096	40.9511	104676	171157	152270
1_TTACGTTTCGCTTACC-1	0.816059	0.00086567	37.0484	62972	164800	119577
1_TTACGTTTCGTTCTGC-1	0.988037	0.00214293	41.5504	104676	171419	156070
1_TTACTGTTCCCTGTTG-1	1.18267	4.08741533244357e-05	41.9213	138596	138586	157402
1_TTAGGCAGTGTTGACT-1	0.708298	0.000459802	34.5442	46043	159720	98799
1_TTAGTCTTCTTGGAAC-1	1.2808	0.00165744	39.842	153610	169561	144563
1_TTCAATCAGGCCGCTT-1	1.51812	0.000623822	42.0398	179120	161856	159121
1_TTCACCGAGGGCAATC-1	0.977552	0.00172482	40.1952	101549	169882	146648
1_TTCACCGGTGGTCTGC-1	0.967075	0.0013543	39.9772	98229	168144	145245
1_TTCACCGTCATCAGTG-1	1.50123	0.00264993	49.9926	178876	172251	173590
1_TTCACCGTCGTCCATC-1	1.39825	0.000300163	41.9213	169626	155690	157403
1_TTCAGGACAACTTGGT-1	1.01682	0.00181394	40.8635	110478	170297	151765
1_TTCATGTTCGGAGTAG-1	0.85499	0.000683967	36.6145	70646	162739	114631
1_TTCATTGCACATCCCT-1	0.964784	0.000298744	44.6239	97115.5	155601	167310
1_TTCCGGTTCGCGTTTC-1	0.977552	0.00182835	40.8723	101549	170372	151950
1_TTCCGTGCAGTCGTTA-1	0.977552	0.0015024	39.8685	101549	168847	144698
1_TTCCGTGGTGAGACGT-1	1.05559	-7.41238e-05	37.3529	117073	131144	123038
1_TTCCTAACACATGTTG-1	0.978277	0.00169007	40.8883	102089	169708	152017
1_TTCCTAAGTATCAGCT-1	0.988037	0.00214645	41.574	104676	171424	156148
1_TTCCTCTAGGGCTAAC-1	1.50604	0.00269794	49.9803	178958	172341	172862
1_TTCCTCTGTCCACGCA-1	1.51683	0.00258902	49.9949	179097	172136	173599
1_TTCCTTCAGCATGTTC-1	1.48131	0.000633899	42.0398	178397	162002	159122
1_TTCCTTCTCAACTCTT-1	0.988037	0.00165948	39.839	104676	169571	144558
1_TTCGATTGTACACGCC-1	1.05622	0.00310829	40.2681	117168	173249	147603
1_TTCGATTGTCCACTTC-1	0.967075	0.00103808	37.6974	98229	166352	125997
1_TTCGCTGTCATGCAGT-1	0.704679	0.000918416	37.0563	45760	165347	119965
1_TTCGCTGTCGTAGAGG-1	0.967075	0.00142698	40.0792	98229	168501	145982
1_TTCGGTCGTGCCGTAC-1	0.977552	0.000797596	36.8566	101549	163997	117505
1_TTCTAACCATACGCAT-1	1.48032	0.000634847	42.0398	178359	162019	159123
1_TTCTGTAAGTGGAAGA-1	0.982239	0.00173527	40.0335	102967	169931	145694
1_TTCTGTATCGCAATTG-1	0.977552	0.00149181	40.1523	101549	168806	146371
1_TTCTTGAAGTATCTGC-1	0.977552	0.00204491	41.1607	101549	171171	153712
1_TTCTTGACAGCATCTA-1	0.977552	0.0016361	40.1952	101549	169460	146649
1_TTGAACGAGCCATATC-1	1.07166	0.00452878	40.271	119951	174393	148483
1_TTGAACGGTGGTTTGT-1	0.948972	0.0011254	38.0025	92515	166917	128976
1_TTGAACGGTTCTCCAC-1	0.967075	0.00167781	39.668	98229	169654	142898
1_TTGACCCTCACCCATC-1	1.10933	-3.49934e-05	37.848	126735	133509	127539
1_TTGAGTGCATACTTTC-1	1.06685	0.0022178	39.3202	119058	171579	140806
1_TTGCGTCCAGTAACCT-1	1.53681	0.00258032	49.9803	179293	172122	172863
1_TTGCTGCCACATGACT-1	0.988037	0.00163109	40.0453	104676	169439	145778
1_TTGCTGCGTGTCCTAA-1	0.977552	0.00167606	40.0326	101549	169647	145687
1_TTGCTGCGTGTTGATC-1	0.977552	0.0017059	40.0348	101549	169799	145703
1_TTGGATGGTCAAGTTC-1	0.977552	0.00174013	40.2758	101549	169953	148546
1_TTGGATGTCGGTCAGC-1	1.00891	-0.000490028	NA	109092	84627	NA
1_TTGGGATTCCTTCTAA-1	0.962671	-0.000202942	27.3721	96562	111137	79671
1_TTGGGCGAGGAGTCTG-1	1.03201	0.00146181	37.2542	113203	168667	122043
1_TTGGGCGTCCATTTAC-1	0.967075	0.00178272	40.6731	98229	170143	150514
1_TTGGTTTAGACAACAT-1	1.52372	0.0032822	49.5468	179179	173656	172197
1_TTGTGGACACATCATG-1	1.25299	0.00177033	41.5761	149760	170084	156158
1_TTGTGGAGTTCGCGTG-1	1.07061	0.00451678	40.278	119743	174392	148567
1_TTGTGTTTCCTAGCCT-1	0.988037	0.00188074	40.7007	104676	170622	150646
1_TTGTGTTTCTACTGAG-1	0.943292	0.000994471	36.9315	90520	166006	118446
1_TTGTTCAAGCGCGTTC-1	1.11109	0.00531561	40.2681	127030	174457	147604
1_TTGTTCAGTTAAGGAT-1	1.00218	-0.00027409	44.4034	107829	105031	166882
1_TTGTTGTGTTGTAAAG-1	0.740787	0.000292696	34.4303	49996	155238	98536
1_TTGTTTGAGTGGATTA-1	0.985292	0.00164206	39.1279	103804	169489	139466
1_TTGTTTGTCACCGCTT-1	0.977552	0.00188468	40.9211	101549	170645	152129
1_TTTACCAAGGTAGATT-1	0.967075	0.00123273	39.5529	98229	167509	142286
1_TTTACTGAGCAATAAC-1	1.22231	0.00148684	39.8526	144945	168788	144605
1_TTTAGTCCACAGTACT-1	1.05536	0.00311466	40.2681	117019	173263	147605
1_TTTAGTCGTCGCCACA-1	1.14876	0.00543291	40.2681	133322	174468	147606
1_TTTATGCCAAAGCTCT-1	0.987691	0.00209791	41.2766	104389	171307	155021
1_TTTATGCGTCTTCCGT-1	0.977552	0.00157348	39.8554	101549	169168	144623
1_TTTCATGAGACGCTCC-1	0.977552	0.00183534	40.8715	101549	170409	151949
1_TTTCATGTCAAAGGAT-1	0.988037	0.0021237	41.5195	104676	171373	155748
1_TTTCCTCCAGTCCGTG-1	0.967075	0.00168622	40.8788	98229	169687	151977
1_TTTCCTCTCGCCATAA-1	1.13853	-7.8572e-06	38.018	131728	135209	129134
1_TTTCCTCTCTGGCTGG-1	1.07786	0.000966759	37.4589	121011	165782	123918
1_TTTGACTCACTATCGA-1	1.26378	0.00157027	39.7494	151373	169155	143338
1_TTTGACTTCTGCAGCG-1	1.08256	0.00299996	40.2681	121876	173004	147607
1_TTTGATCAGAGCAGAA-1	0.977552	0.00175987	40.7008	101549	170031	150659
1_TTTGATCGTTTCGTAG-1	0.967075	0.00148805	39.5546	98229	168790	142426
1_TTTGTTGAGCAGCAGT-1	0.921952	0.00087251	36.6579	84868	164875	115344
10_AAACCCACATGCAGCC-1	0.524874	-0.000940373	10.0592	31634	52334	36394
10_AAACCCAGTTGGGAAC-1	1.10485	-0.000348529	37.5026	125922	99306	124758
10_AAACGAAAGATGCGAC-1	0.792813	-0.00115325	6.5712	58885	4044	18799
10_AAACGAACATATTCGG-1	1.19088	-0.000366603	41.2265	139862	97057	154200
10_AAACGAAGTGCCAAGA-1	1.15243	-0.00104293	NA	133879	31414	NA
10_AAACGAATCTCTTAAC-1	1.17913	-0.00105761	NA	138013	26749	NA
10_AAACGCTTCCGAGAAG-1	0.372321	-0.000821598	15.7512	15108	63002	60735
10_AAAGAACGTAGCTTGT-1	1.17815	-0.00100046	NA	137853	42669	NA
10_AAAGGATGTGTGCCTG-1	1.2859	-0.000402649	40.2543	154203	92242	147493
10_AAAGTGAGTGAGGATC-1	1.25294	-0.000421015	40.2356	149756	90103	147281
10_AACAACCAGTCGCCCA-1	1.08222	-0.00100889	NA	121824	40728	NA
10_AACAAGAAGATGTTAG-1	1.16939	-0.00108193	NA	136532	19039	NA
10_AACACACAGCATCCTA-1	0.516328	-0.00100118	NA	30980	42516	NA
10_AACACACAGGTACATA-1	0.934802	-0.000364268	41.055	88049	97364	152632
10_AACCAACGTGGATCGA-1	1.24191	-0.000411016	39.4618	148029	91219	141957
10_AACCATGGTTGCATCA-1	1.16358	-0.00102741	NA	135634	35912	NA
10_AACCATGTCCAGTGTA-1	0.493259	-0.000947757	3.64181	29208	51415	6697
10_AACCTTTTCTATGCCC-1	1.42135	-0.0011486	7.66762	173348	4587	23575
10_AACGAAAAGCGAATGC-1	0.120984	-0.00102161	8.86065	2150	37542	29099
10_AACGTCACACGCACCA-1	1.43695	-0.00116867	6.18811	175339	2629	16412
10_AACTTCTAGGGTGAGG-1	1.39365	-0.000962512	0.345769	168804	49405	1412
10_AACTTCTAGTGAGGCT-1	1.15855	-0.00102678	NA	134822	36112	NA
10_AACTTCTGTAACGCGA-1	1.33727	-0.00107259	9.20907	159922	21968	31233
10_AAGAACAGTCCCTCAT-1	0.564337	-0.000931448	11.4064	34870	53407	42034
10_AAGACAAGTCGCGGTT-1	0.384004	-0.000918073	11.496	17825	54959	42440
10_AAGACAATCCAACCAA-1	1.11031	-0.001037	10.1024	126884	33112	36682
10_AAGCATCTCGGATACT-1	0.703424	-0.00103914	7.26359	45672	32497	21682
10_AAGCCATAGAATCTAG-1	1.38713	-0.00101664	2.49147	167642	38820	3445
10_AAGCCATTCGTAGTCA-1	1.14859	-0.00104322	NA	133298	31315	NA
10_AAGGAATGTGCGTGCT-1	1.41338	-0.00108161	2.13313	172104	19133	2890
10_AAGGTAAGTGTCCCTT-1	1.10157	-0.000990045	NA	125351	44848	NA
10_AAGTCGTAGAAGCGAA-1	1.1945	-0.000384973	40.8363	140426	94589	151582
10_AAGTCGTCATTCTCTA-1	1.42549	-0.00125932	7.05306	173919	168	20968
10_AAGTCGTTCGAAACAA-1	1.09206	-0.000611393	42.6556	123631	78154	161351
10_AAGTGAAGTGGGCTTC-1	0.768777	-0.00107323	7.81305	54480	21772	24002
10_AAGTTCGCACTGCGAC-1	1.11721	-0.00106911	NA	128066	23077	NA
10_AATCACGGTCATCTAG-1	0.724039	-0.00106513	10.8984	47665	24335	40352
10_AATCGACGTAACGCGA-1	0.720584	-0.0010457	5.31637	47247	30554	11141
10_AATGAAGAGATCGCCC-1	0.220477	-0.00106778	8.26815	7321	23500	25923
10_AATGACCGTGAGTAAT-1	1.21487	-0.000424048	40.3733	143762	89756	149034
10_AATGCCATCTAAGAAG-1	1.17948	-0.00115297	9.88052	138071	4077	35951
10_AATGGCTAGAGGGCGA-1	1.15805	-0.0010413	NA	134738	31890	NA
10_AATGGCTGTGGCATCC-1	1.24948	-0.000379684	39.6297	149272	95300	142782
10_AATGGCTGTGGGTTGA-1	1.167	-0.000347914	41.5757	136165	99384	156157
10_AATTTCCTCAGAGCAG-1	1.44746	-0.00117025	5.36366	176433	2531	11324
10_ACAAAGACAACTACGT-1	1.36131	-0.00103598	5.81797	163338	33419	14097
10_ACAACCATCCTTCAGC-1	1.08881	-0.00107981	11.5199	122980	19678	42528
10_ACAACCATCCTTGAAG-1	1.24366	-0.000407783	39.2649	148340	91592	140246
10_ACACAGTGTATCACCA-1	0.254471	-0.00101136	8.83304	8957	40133	28648
10_ACACAGTGTGATATAG-1	0.179709	-0.000957026	8.27198	5149	50152	25930
10_ACACCAAGTTCATCGA-1	1.43622	-0.00113515	6.18811	175258	6482	16413
10_ACACGCGTCTGTAACG-1	1.11047	-0.00104241	11.6523	126913	31574	43252
10_ACACTGAGTTGGGACA-1	1.43084	-0.00108038	5.93966	174610	19508	15142
10_ACAGAAAAGAGTCTTC-1	0.393933	-0.000974755	12.2265	19951	47535	46116
10_ACAGCCGAGAGAGGTA-1	1.46347	-0.00109846	5.00081	177611	14307	9941
10_ACAGCCGCAGCACACC-1	0.28063	-0.00105502	8.94257	10077	27645	29685
10_ACAGGGAAGAAGTCTA-1	0.798319	-0.000978284	8.80192	59813	46984	28346
10_ACATCGAGTGAATTGA-1	0.322752	-0.00098538	9.73887	11486	45747	34727
10_ACCAACAAGAGATTCA-1	0.305979	-0.00111934	8.84577	10988	9392	28816
10_ACCAACACATACTGAC-1	1.26303	-0.000408924	40.2144	151270	91471	147147
10_ACCACAAGTAACCCGC-1	1.1544	-0.000425472	36.5303	134162	89599	113941
10_ACCACAAGTACGTTCA-1	1.26486	-0.00039957	39.4594	151521	92656	141879
10_ACCACAAGTCTTTCTA-1	0.889867	-0.000379165	41.9455	77409.5	95374	158409
10_ACCACAAGTGCGAGTA-1	0.739083	-0.00103166	5.19819	49661	34713	10776
10_ACCATTTCACTGTGAT-1	0.812161	-0.00109318	6.86416	62272	15760	19934
10_ACCCAAATCTTTCAGT-1	1.49216	-0.00123914	5.79256	178696	320	13690
10_ACCCTCAAGGCACTCC-1	0.914912	-0.00035732	36.3987	83174	98271	112852
10_ACCCTTGCAGTTCTAG-1	1.11244	-0.00103171	NA	127233	34700	NA
10_ACCCTTGGTCAGTCGC-1	1.23287	-0.000360427	38.9594	146563	97880	137904
10_ACCCTTGTCGCTACAA-1	0.147373	-0.000979381	11.1598	3403	46800	40995
10_ACCGTTCCACAGCTTA-1	1.39432	-0.00116906	2.91197	168934	2605	4842
10_ACCTGTCAGATGTAGT-1	1.18429	-0.00108326	NA	138842	18613	NA
10_ACCTGTCTCTGGGATT-1	1.24149	-0.000389727	39.4606	147972	93927	141902
10_ACGATCAAGACAACAT-1	1.0587	-0.000546993	41.9503	117572	81404	158655
10_ACGATCACACGCAAAG-1	1.47554	-0.00126679	7.14386	178164	124	21083
10_ACGCACGGTACAGAGC-1	1.37372	-0.00111786	0.74353	165351	9703	1718
10_ACGGTCGAGGAACATT-1	0.386426	-0.000841419	11.3855	18344	61535	41928
10_ACGGTCGCACACACGC-1	1.00675	-0.000432568	39.1154	108706	88940	139402
10_ACGTCCTGTTTACGTG-1	1.47319	-0.00113323	4.54477	178058	6798	8337
10_ACGTCCTTCATAGAGA-1	1.45065	-0.00112843	4.83469	176692	7628	9690
10_ACGTTCCAGCATATGA-1	0.754778	-0.00111253	6.12913	51860	10906	16156
10_ACTACGAAGTATCTGC-1	0.204874	-0.00101268	8.83118	6543	39819	28586
10_ACTCCCAGTCACTAGT-1	1.39593	-0.00111899	3.14757	169217	9459	5446
10_ACTCTCGAGACAACTA-1	0.955426	-0.000367554	40.1648	94171.5	96938	146427
10_ACTCTCGTCGTGTGAT-1	1.24131	-0.000405177	40.2433	147933	91945	147395
10_ACTGATGTCCAGCACG-1	1.27933	-0.000425526	39.8201	153443	89594	143874
10_ACTGCAAAGAGTGACC-1	1.15387	-0.00106912	NA	134080	23074	NA
10_ACTGTCCGTTCAGTAC-1	1.44456	-0.00105244	6.04246	176166	28464	15776
10_ACTGTCCTCCGCAACG-1	0.512395	-0.000933724	11.2409	30672	53143	41295
10_ACTGTGACACAGTCGC-1	1.20605	-0.000425709	40.8662	142314	89570	151849
10_ACTGTGAGTGACTCGC-1	1.15698	-0.00103074	NA	134567	34970	NA
10_ACTGTGAGTGCATGTT-1	1.25911	-0.000468993	39.8201	150708	86058	143875
10_ACTTCCGGTGTTAAAG-1	1.11325	-0.000956737	NA	127383	50180	NA
10_ACTTTCAGTAATACCC-1	1.00375	-0.000418821	39.3282	108108	90333	140856
10_ACTTTGTGTAAGTTAG-1	0.716239	-0.0011692	3.05694	46831	2594	5009
10_AGAACCTAGACATGCG-1	1.19107	-0.00104318	NA	139887	31321	NA
10_AGAACCTTCCGATTAG-1	0.0391353	-0.000966329	11.6467	92	48879	43067
10_AGAAGTAGTACTGACT-1	0.713452	-0.00104877	2.49151	46517	29589	3447
10_AGAAGTATCCTGTAAG-1	1.16259	-0.00102459	NA	135481	36697	NA
10_AGACACTGTCCCGCAA-1	1.1818	-0.000390586	40.046	138455	93812	145790
10_AGACAGGAGCAGTAAT-1	1.13949	-0.00108168	NA	131859	19110	NA
10_AGACAGGAGCGGGTAT-1	1.27345	-0.000430579	40.172	152681	89125	146528
10_AGACCATAGAACCGCA-1	1.13006	-0.000970022	NA	130361	48268	NA
10_AGACCATGTAAGATAC-1	0.214603	-0.0010868	6.79959	7020	17566	19651
10_AGACCATTCCCGTTCA-1	1.46663	-0.00113844	5.59264	177788	5968	12174
10_AGACCCGGTGTCCTAA-1	1.26249	-0.000391389	39.6064	151188	93699	142702
10_AGACTCAGTACCTAGT-1	1.40412	-0.0010887	0.322857	170598	17035	1264
10_AGAGAGCAGTGCTAGG-1	1.10419	-0.00101118	NA	125789	40178	NA
10_AGAGCAGAGACCATTC-1	1.17567	-0.0010724	NA	137452	22039	NA
10_AGAGCAGCACGGTGTC-1	1.14975	-0.00111823	NA	133468	9622	NA
10_AGAGCCCCAGAGGACT-1	0.723374	-0.00106557	5.85506	47559	24205	14182
10_AGAGCCCGTATCGCTA-1	1.27092	-0.000423635	40.2356	152355	89811	147282
10_AGAGCCCTCCCTCAAC-1	1.11725	-0.00103447	NA	128070	33848	NA
10_AGATAGAAGAGTTCGG-1	0.539994	-0.000993042	9.29584	32816	44266	31697
10_AGATAGAAGCATCCCG-1	1.4007	-0.000967089	8.41011	170043	48770	27015
10_AGATCGTCAGCGTATT-1	1.14181	-0.00102123	NA	132252	37666	NA
10_AGATGAATCTAAGAAG-1	1.08052	-0.00101701	NA	121562	38749	NA
10_AGCCAATCACTCCCTA-1	1.41114	-0.0011169	0.0370612	171800	9925	917
10_AGCCACGCAATGGCCC-1	0.760695	-0.00117111	4.51128	53047	2464	8054
10_AGCCACGGTGGTAACG-1	0.76763	-0.00111452	7.9134	54305	10428	24576
10_AGCCACGTCCCTCGTA-1	1.11528	-0.00108221	NA	127749	18941	NA
10_AGCCAGCAGGAAAGAC-1	1.08157	-0.00102327	NA	121724	37075	NA
10_AGCCAGCTCCGCAAAT-1	1.2004	-0.000362787	38.8499	141368	97565	137470
10_AGCGTATAGAGCACTG-1	1.16009	-0.00104501	NA	135073	30765	NA
10_AGCGTATAGCTGAAAT-1	1.22831	-0.000429124	40.2482	145856	89261	147438
10_AGCGTATCATCACAGT-1	1.01512	-0.000492976	36.7458	110201	84439	115793
10_AGCGTATTCAAGTGTC-1	0.975153	-0.000390259	39.8201	100553	93859	143876
10_AGCTCAAAGAAGCTGC-1	1.42598	-0.00103627	6.18811	173979	33341	16414
10_AGCTCAACATGTTCAG-1	0.489284	-0.000904765	10.1024	28875	56279	36683
10_AGCTCAATCGTAATGC-1	0.925004	-0.000385928	36.6517	85624.5	94464	115215
10_AGCTCAATCTCCGAGG-1	1.12379	-0.000982253	NA	129295	46268	NA
10_AGGAAATCAGCCTATA-1	0.181589	-0.00102051	6.2859	5247	37845	17507
10_AGGAGGTAGGTTACCT-1	0.19155	-0.00102349	8.30368	5804	37009	26397
10_AGGATAATCTTAATCC-1	1.09498	-0.00103963	NA	124115	32355	NA
10_AGGCATTAGCATTTGC-1	0.616823	-0.000783012	42.7831	40822	65533	161853
10_AGGCATTTCCCGAAAT-1	1.26077	-0.000380295	39.6624	150922	95197	142851
10_AGGCCACAGAAACTCA-1	0.753051	-0.00108851	6.45076	51620	17091	18278
10_AGGCTGCTCCTGTAAG-1	1.13944	-0.000349087	36.8043	131849	99253	116892
10_AGGCTGCTCGAAGAAT-1	1.43579	-0.00108705	6.44513	175212	17488	18234
10_AGGGAGTAGGGTAATT-1	0.975859	-0.00040329	40.8662	100775	92159	151850
10_AGGGAGTCATCGATAC-1	1.37774	-0.0010627	3.35692	166046	25117	5628
10_AGGGAGTCATTGTAGC-1	0.925004	-0.000349283	37.3332	85624.5	99226	122875
10_AGGGCCTCAGTGGTGA-1	0.965625	-0.000416768	37.1936	97458	90591	121432
10_AGGGCCTGTCCATCTC-1	1.12102	-0.000360289	41.9455	128768	97896	158410
10_AGGGCTCAGCTTTCTT-1	1.42839	-0.00120186	6.18811	174307	994	16415
10_AGGGTGAGTACGCTTA-1	1.11318	-0.00101677	NA	127374	38790	NA
10_AGGGTGATCAGGAAGC-1	1.15079	-0.00101996	NA	133630	37971	NA
10_AGGGTTTAGCTGTGCC-1	1.16686	-0.00110859	NA	136142	11780	NA
10_AGGTCTACAGCATCTA-1	1.11647	-0.000999852	NA	127951	42820	NA
10_AGGTCTAGTAGTGGCA-1	1.4148	-0.00104858	1.04414	172337	29644	1958
10_AGGTGTTAGGTAAACT-1	1.14057	-0.00110642	10.1024	132025	12317	36684
10_AGGTGTTAGTCACTGT-1	1.45598	-0.0011215	6.18811	177120	8970	16416
10_AGGTGTTTCCGTTGGG-1	1.14703	-0.0010015	NA	133063	42434	NA
10_AGGTTACAGAGGTGCT-1	1.35625	-0.00115677	5.93199	162589	3677	14976
10_AGGTTACTCCGACATA-1	0.82019	-0.00115762	7.40524	63605	3595	22527
10_AGTAACCAGTTCCATG-1	0.484648	-0.00097654	10.7378	28569	47286	39561
10_AGTACCACACTCCGAG-1	1.43505	-0.00102141	4.78472	175131	37599	9212
10_AGTACTGAGAGGGTGG-1	1.31535	-0.00112112	10.4723	157456	9040	38317
10_AGTAGCTCACATGTTG-1	0.317019	-0.000966334	13.4444	11354	48876	51918
10_AGTAGCTCACTACCCT-1	1.2956	-0.000424302	40.296	155329	89732	148705
10_AGTCATGTCTACTGAG-1	0.597324	-0.00109323	7.9134	38930.5	15747	24577
10_AGTCTCCCACCGAATT-1	1.48339	-0.00114384	4.90563	178461	5241	9819
10_AGTCTCCTCAGAGTGG-1	1.20247	-0.00037196	41.2775	141724	96343	155024
10_AGTGACTCAATTGAGA-1	0.312811	-0.00107823	9.83627	11201	20154	35737
10_AGTGACTCATCCAACA-1	1.11273	-0.00097879	NA	127281	46909	NA
10_AGTGACTTCAGGAACG-1	1.28018	-0.000387273	40.0026	153541	94270	145558
10_AGTGATCTCCCGTGTT-1	1.27856	-0.000405226	40.8662	153342	91937	151851
10_AGTGCCGAGGTACATA-1	0.672474	-0.00102794	8.53559	43749	35771	27207
10_AGTGCCGCAAGAGTTA-1	0.335669	-0.000846934	14.3256	11913	61125	56666
10_AGTTCGACATTCACCC-1	1.0042	-0.000440469	39.257	108183	88174	140214
10_ATACCTTCACATATCG-1	1.13117	-0.000769264	42.7462	130563	66447	161631
10_ATACTTCCAATGCTCA-1	1.26663	-0.00040952	39.4584	151762	91395	141864
10_ATACTTCTCGACATAC-1	1.44131	-0.00114445	7.29153	175830	5160	21994
10_ATAGACCAGCACTAAA-1	1.11581	-0.00103192	NA	127841	34643	NA
10_ATAGAGAGTAGCGATG-1	1.33391	-0.00104766	4.50993	159531	29930	8047
10_ATAGGCTCACCATTCC-1	1.1171	-0.00032488	38.6358	128048	101654	135717
10_ATAGGCTTCCTTATAC-1	0.711218	-0.00110972	5.70827	46308.5	11525	12636
10_ATATCCTAGTATCTGC-1	1.22715	-0.000380539	40.6532	145681	95167	150418
10_ATATCCTGTGACATCT-1	1.19905	-0.00099871	9.63672	141157	43081	33723
10_ATCACTTAGCGACCCT-1	0.925004	-0.000371899	37.3204	85624.5	96352	122787
10_ATCACTTGTACGCGTC-1	1.278	-0.000402987	40.2356	153274	92201	147283
10_ATCAGGTCACCACATA-1	0.553176	-0.00109785	4.13903	33867	14479	7342
10_ATCATTCAGACACACG-1	1.20531	-0.000378697	38.8773	142196	95435	137692
10_ATCCATTAGTTCCGGC-1	1.21665	-0.00035286	40.0307	144011	98809	145676
10_ATCCCTGAGCTTAAGA-1	1.20022	-0.000344067	38.2754	141334	99802	131824
10_ATCCGTCGTATCCTTT-1	0.759001	-0.00104164	5.2482	52814	31790	10949
10_ATCGATGTCGCGATCG-1	1.1865	-0.000421952	41.2177	139176	90005	154118
10_ATCGGCGCAACCCTAA-1	1.43807	-0.00105436	2.69958	175467	27830	4466
10_ATCGGCGGTATATGGA-1	0.945261	-0.000390197	41.9455	91014.5	93871	158411
10_ATCGTAGGTACTTGTG-1	1.08598	-0.00031114	36.5219	122472	102685	113878
10_ATCGTCCCAGAGCGTA-1	1.48418	-0.00126882	5.79256	178488	116	13691
10_ATCGTGAAGATGAAGG-1	1.2607	-0.000410228	39.2353	150912	91308	140136
10_ATCGTGACACTGTTCC-1	1.11972	-0.000958377	NA	128558	49985	NA
10_ATCTTCACAAATTGGA-1	0.479765	-0.00105831	4.13903	28181	26527	7343
10_ATCTTCACATAGATCC-1	1.15079	-0.00103263	NA	133630	34403	NA
10_ATGACCATCCGCGGAT-1	1.45314	-0.00115872	6.94155	176924	3493	20599
10_ATGAGTCAGAGTGACC-1	1.26409	-0.000390344	40.2595	151414	93844	147533
10_ATGAGTCGTTCCGCGA-1	1.43842	-0.00113662	6.18811	175510	6250	16417
10_ATGATCGCACTCATAG-1	0.50006	-0.00108162	3.64105	29703	19130	6695
10_ATGATCGGTACGACTT-1	0.798319	-0.00106792	7.27366	59813	23460	21878
10_ATGATCGGTTTCACTT-1	1.18252	-0.000392735	40.8155	138569	93532	151476
10_ATGCCTCAGCAAGTGC-1	1.16009	-0.000990755	NA	135073	44723	NA
10_ATGGAGGAGCCATCCG-1	1.22584	-0.000394377	41.2039	145490	93316	154034
10_ATGGATCAGGCTCCCA-1	1.16939	-0.00110721	NA	136532	12134	NA
10_ATGGATCCAAACTCTG-1	0.478157	-0.00095726	10.1156	28040	50128	36963
10_ATGGGAGGTCCGGCAT-1	0.276707	-0.00109103	8.83601	9909	16386	28746
10_ATGGGTTCAACCGTGC-1	1.29018	-0.000439097	39.4618	154738	88297	141958
10_ATGGTTGGTAACACGG-1	0.199109	-0.00107643	7.32309	6221	20740	22162
10_ATGTCTTAGTGGAAAG-1	1.22251	-0.000431303	40.8662	144976	89051	151852
10_ATGTCTTCAGCTATTG-1	0.762117	-0.00112304	10.0783	53299	8671	36469
10_ATGTCTTGTCCCGGTA-1	1.24261	-0.000437734	40.3745	148156	88437	149043
10_ATTACTCAGTCGCCAC-1	1.22438	-0.000419272	40.2404	145269	90280	147378
10_ATTACTCTCGCTTGCT-1	1.08054	-0.000986397	10.4723	121566	45541	38318
10_ATTATCCCAACCGACC-1	1.19898	-0.000430073	40.838	141141	89172	151589
10_ATTATCCGTAGGCAAC-1	0.272614	-0.000859015	9.73887	9731	60218	34728
10_ATTCACTCACCACATA-1	1.16009	-0.00105255	NA	135073	28417	NA
10_ATTCACTTCTTGCAGA-1	1.36799	-0.00119507	3.40514	164435	1226	5999
10_ATTCAGGTCTGGAAGG-1	1.44437	-0.00106171	6.79347	176149	25449	19604
10_ATTCATCGTATACGGG-1	1.26371	-0.000402367	39.4618	151366	92274	141959
10_ATTCCATAGCGGACAT-1	0.946799	-0.000410553	37.1936	91953	91264	121433
10_ATTCCATCAATACCCA-1	0.798319	-0.00104347	6.8785	59813	31242	20413
10_ATTCCCGCACACTTAG-1	0.97382	-0.000395785	40.3733	100041	93130	149032
10_ATTCCTATCCTTCAGC-1	1.25294	-0.00101411	4.49804	149757	39464	7866
10_ATTCTTGAGAAGTCCG-1	0.945261	-0.000372935	37.1936	91014.5	96214	121434
10_ATTGGGTAGAGCACTG-1	0.684966	-0.00104502	9.63075	44411	30761	33645
10_ATTGTTCGTCAACATC-1	1.13139	-0.00111711	8.86788	130598	9871	29178
10_ATTTACCGTGGTCAAG-1	1.25594	-0.000370979	39.9015	150229	96471	144870
10_ATTTCACAGACCATAA-1	1.09927	-0.00099211	NA	124950	44453	NA
10_ATTTCACAGCTGAAGC-1	1.26831	-0.000428621	39.4501	152011	89317	141746
10_ATTTCACTCGGAGCAA-1	1.19957	-0.00108526	NA	141240	18038	NA
10_ATTTCACTCTACGGTA-1	0.772854	-0.0011288	5.95684	55242.5	7560	15243
10_ATTTCTGAGTGGATTA-1	0.197735	-0.000934216	7.29217	6142	53095	21998
10_ATTTCTGGTGGCACTC-1	1.209	-0.000408713	40.244	142806	91490	147399
10_ATTTCTGTCATACGAC-1	1.09932	-0.00109184	NA	124963	16148	NA
10_CAAAGAAAGCTGTCCG-1	1.13201	-0.00108697	10.1024	130704	17509	36685
10_CAACAACTCTATTCGT-1	1.10372	-0.000364276	41.9471	125713	97363	158630
10_CAACAGTAGGGCATGT-1	1.11222	-0.00063022	40.3878	127211	77096	149300
10_CAACGGCGTACAAGCG-1	1.10553	-0.00062874	42.7498	126034	77204	161672
10_CAACGGCTCTTCACAT-1	0.242649	-0.00106808	8.25304	8396	23390	25907
10_CAAGACTAGGTACTGG-1	1.13774	-0.00107874	NA	131592	20001	NA
10_CAAGCTAAGACGAGCT-1	1.23858	-0.000363336	39.9679	147487	97483	145192
10_CAAGGGAGTGATGAAT-1	1.24845	-0.000421544	40.2356	149126	90055	147284
10_CAATACGAGTTCTACG-1	0.269642	-0.00112261	8.89413	9603	8763	29460
10_CAATGACGTTCGGCGT-1	0.713963	-0.00100696	7.9134	46573	41164	24578
10_CAATTTCAGCCATCCG-1	1.14974	-0.0010666	NA	133467	23874	NA
10_CAATTTCCAGGTAGTG-1	0.610764	-0.0010675	5.80396	40388	23599	14001
10_CACAACAAGTTGCGAG-1	1.23196	-0.000386484	39.5986	146424	94384	142685
10_CACACAATCTCTTGCG-1	1.17266	-0.00104367	NA	137032	31177	NA
10_CACAGGCAGGAGGTTC-1	1.1608	-0.00101329	NA	135194	39667	NA
10_CACAGGCCAGCGTGCT-1	1.1225	-0.00102807	NA	129029	35736	NA
10_CACAGGCGTGGTGATG-1	1.09498	-0.00100888	NA	124115	40729	NA
10_CACATGATCTGGTGCG-1	1.25382	-0.000393313	39.4618	149883	93443	141960
10_CACCAAACAGTATACC-1	1.16107	-0.00105954	NA	135236	26146	NA
10_CACGAATTCGGTTAGT-1	1.1663	-0.00103745	NA	136072	32991	NA
10_CACGGGTAGTAGATCA-1	1.17279	-0.000347736	37.5089	137045	99402	124793
10_CACGTTCGTCAAGCGA-1	1.47508	-0.00117352	5.59829	178147	2292	12266
10_CACTAAGTCATACGAC-1	0.261311	-0.00106324	8.77725	9255	24949	28230
10_CACTAAGTCATTTCGT-1	1.49357	-0.00112544	4.54817	178736	8185	8542
10_CACTGAAAGCGTTCCG-1	0.543027	-0.000928241	8.72909	33024.5	53807	27914
10_CACTGAACAGGTATGG-1	1.39832	-0.000951494	4.70698	169642	50897	8992
10_CACTGAAGTGCATTTG-1	0.770619	-0.0010699	5.41832	54777	22811	11650
10_CACTGAAGTTAGGCTT-1	0.249064	-0.00109534	8.83465	8682	15168	28656
10_CACTGGGCATTCTGTT-1	1.35475	-0.00102962	0.00368036	162354	35304	60
10_CACTGTCAGAGTTCGG-1	1.17985	-0.00105364	NA	138146	28058	NA
10_CACTGTCAGCCAGAGT-1	1.19616	-0.000377188	41.2349	140664	95624	154216
10_CACTTCGCAGAGTTCT-1	1.06825	-0.000594676	40.3878	119312	79020	149301
10_CAGAGCCAGATAGTGT-1	1.4257	-0.00106434	6.41862	173943	24595	18088
10_CAGATCAGTCATCTAG-1	1.16106	-0.000363799	38.8499	135232	97422	137471
10_CAGATTGCAAGTGCTT-1	0.772854	-0.00104155	6.02286	55242.5	31812	15635
10_CAGATTGGTATTAAGG-1	1.26457	-0.000388278	40.2962	151478	94134	148706
10_CAGATTGTCTCAAAGC-1	1.45599	-0.00113415	5.30732	177125	6635	11092
10_CAGCAATAGTGTAGAT-1	0.955426	-0.0003797	41.9455	94171.5	95299	158412
10_CAGCACGAGCACGGAT-1	0.750229	-0.00107295	4.8988	51274	21850	9800
10_CAGCACGGTCACTCTC-1	0.97651	-0.00043997	39.8201	100964	88220	143877
10_CAGCAGCAGACAAGCC-1	1.21768	-0.000395346	39.9984	144177	93187	145540
10_CAGGCCAAGGTGCCAA-1	1.14691	-0.000342875	37.9406	133048	99928	128328
10_CAGGGCTTCGCGAAGA-1	1.16009	-0.00103064	NA	135073	35001	NA
10_CAGGTATAGGTCCTGC-1	0.716471	-0.00107427	7.9134	46849	21439	24579
10_CAGTGCGAGTTCTCTT-1	0.685997	-0.000486073	39.8201	44467	84885	143878
10_CAGTGCGCACGGGCTT-1	1.51054	-0.00112446	4.54817	179016	8377	8543
10_CAGTGCGCAGGTGAGT-1	0.763359	-0.00103604	6.01006	53459	33397	15558
10_CAGTGCGGTGTTGATC-1	0.986128	-0.000363234	40.3847	104010	97498	149149
10_CAGTTCCTCAGTGTGT-1	1.06137	-0.000365051	35.6012	118102	97265	106455
10_CATACAGGTACAAGTA-1	1.45709	-0.00108862	6.7228	177202	17069	19300
10_CATACCCCAGGTTCCG-1	1.08568	-0.000979618	NA	122366	46757	NA
10_CATACTTAGGCGCTTC-1	0.713916	-0.00103718	9.63672	46569	33061	33724
10_CATAGACGTAGACTGG-1	1.02605	-0.000873595	NA	112168	59087	NA
10_CATCCACGTTCGTGCG-1	1.15027	-0.00109551	NA	133543	15117	NA
10_CATCGCTAGGTAACTA-1	1.16362	-0.00102397	NA	135638	36874	NA
10_CATGCCTAGTCCCAAT-1	1.44866	-0.00106423	5.9814	176541	24632	15380
10_CATGCCTCATGTGACT-1	0.525929	-0.000984528	13.072	31705	45903	49681
10_CATGCTCGTTGTACGT-1	1.47102	-0.00104477	4.54817	177975	30838	8544
10_CATGGATCAGTTGTCA-1	0.595593	-0.00115859	6.41862	38654	3501	18089
10_CATGGTAAGTCCTGCG-1	1.43335	-0.00109416	4.82775	174929	15493	9663
10_CATTGCCGTTAAGAAC-1	1.42147	-0.001053	6.30432	173372	28274	17648
10_CATTGTTAGACCCGCT-1	1.15868	-0.00110127	NA	134835	13603	NA
10_CCAAGCGTCTGTAAGC-1	0.688505	-0.00100608	1.28545	44594	41399	2094
10_CCAATGATCTCACTCG-1	0.748157	-0.00105494	8.72642	50975.5	27664	27907
10_CCAATTTTCGTGTGGC-1	0.59542	-0.000779702	42.7582	38639	65753	161743
10_CCACAAAGTGTCTAAC-1	1.25256	-0.000424451	40.3851	149694	89717	149154
10_CCACAAATCTTGTTAC-1	0.285274	-0.00106568	8.6671	10251	24161	27678
10_CCACACTGTAACCAGG-1	1.14296	-0.000367887	41.5915	132444	96903	156401
10_CCACACTGTCGAGTGA-1	1.16149	-0.00105548	NA	135306	27483	NA
10_CCACGTTAGACCTCAT-1	0.793331	-0.00111051	7.01348	58938	11354	20802
10_CCACTTGCAAACACGG-1	0.710804	-0.000982604	5.36366	46225	46203	11325
10_CCATAAGCACCGTCTT-1	1.18745	-0.000361373	38.9778	139313	97736	138001
10_CCCAACTAGGGAGTGG-1	1.22	-0.000418323	39.8201	144543	90380	143879
10_CCCATTGAGAGGTCGT-1	1.13379	-0.00110742	NA	130995	12080	NA
10_CCCGAAGTCTCAACCC-1	1.16534	-0.00102638	NA	135905	36222	NA
10_CCCTAACTCCATTGCC-1	1.04335	-0.000490393	43.4507	115082	84601	163300
10_CCCTCAAAGCTCCACG-1	1.09487	-0.00101539	NA	124079	39123	NA
10_CCCTCAAGTTAAGTCC-1	0.723886	-0.000987169	7.9134	47654	45374	24580
10_CCCTCTCAGTTTGTCG-1	1.26953	-0.000413373	40.1782	152181	90943	146553
10_CCCTCTCCAATCTGCA-1	1.09385	-0.0010101	10.4723	123900	40442	38319
10_CCCTCTCGTCTTTCTA-1	1.12435	-0.000374662	41.9455	129367	95996	158413
10_CCCTGATAGCAGAAAG-1	0.772854	-0.00107491	5.73769	55242.5	21236	13424
10_CCCTGATCAGAAGTGC-1	1.05048	-0.000491994	38.8616	116233	84504	137548
10_CCGATCTGTTGGGATG-1	1.28486	-0.000419068	40.3723	154087	90305	149020
10_CCGATGGAGTTTCAGC-1	1.12441	-0.00103415	NA	129374	33940	NA
10_CCGATGGGTGAGTGAC-1	0.678098	-0.000481007	41.1826	44035	85242	153838
10_CCGATGGTCCTAAACG-1	1.10661	-0.00097433	NA	126220	47625	NA
10_CCGCAAGAGGGATGTC-1	1.16088	-0.0010684	NA	135203	23298	NA
10_CCGCAAGGTATCGAAA-1	1.14149	-0.00101062	NA	132183	40319	NA
10_CCGGACAGTCGTTTCC-1	1.19848	-0.000375126	41.0014	141059	95932	152431
10_CCGGGTATCACATACG-1	1.43572	-0.00112943	5.7859	175203	7442	13578
10_CCGGTAGCAGACGATG-1	1.10432	-0.00102736	NA	125832	35929	NA
10_CCGGTAGTCCGGTAGC-1	1.16939	-0.00104202	NA	136532	31678	NA
10_CCGTGAGAGTTGCGAG-1	1.34005	-0.00110962	4.11708	160249	11546	7223
10_CCGTGAGGTGACTGAG-1	0.61774	-0.00109048	8.84967	40960	16531	28967
10_CCGTGAGTCATGCCCT-1	1.15234	-0.00110279	NA	133869	13192	NA
10_CCGTTCACACAGCTTA-1	1.12967	-0.000999771	NA	130282	42847	NA
10_CCTACGTCAAGACTGG-1	0.161859	-0.00099894	8.83465	4183	43020	28657
10_CCTACGTCACATATGC-1	1.19684	-0.000419719	39.8201	140795	90246	143880
10_CCTATCGCAGACATCT-1	1.10435	-0.000976326	NA	125836	47316	NA
10_CCTATCGTCTGAGTCA-1	1.47271	-0.00113817	5.79617	178037	6002	13877
10_CCTCACATCTTTCGAT-1	1.18178	-0.000402847	38.4203	138450	92217	133428
10_CCTCAGTAGCGAAACC-1	0.470218	-0.00105359	4.49804	27435	28069	7867
10_CCTCATGCAGACATCT-1	1.41544	-0.00109603	8.48364	172455	14957	27128
10_CCTCATGTCACCTTAT-1	1.12066	-0.00112184	NA	128701	8908	NA
10_CCTCCAAAGATTGTGA-1	1.40299	-0.000982374	14.2868	170412	46243	56127
10_CCTCCAAAGCCTGACC-1	1.00345	-0.000431411	40.8662	108055	89040	151853
10_CCTCCTCGTCTACATG-1	1.41222	-0.00107614	1.36477	171948	20844	2145
10_CCTCCTCTCTTCTTCC-1	1.15659	-0.00102485	NA	134516	36639	NA
10_CCTCTCCCACGCGGTT-1	1.18279	-0.000371089	41.3917	138611	96462	155412
10_CCTGCATAGCCTAACT-1	1.17113	-0.000374978	40.6693	136811	95955	150483
10_CCTGCATGTGCGACAA-1	1.44327	-0.00098025	2.48235	176038	46624	3405
10_CCTGTTGCATGACTAC-1	1.26522	-0.000377825	39.8248	151570	95534	144094
10_CCTTGTGAGCGTGCTC-1	1.31515	-0.000427295	39.4538	157427	89430	141789
10_CCTTTGGTCATGCCGG-1	1.16939	-0.00105248	NA	136532	28450	NA
10_CGAAGGAAGGTTGTTC-1	1.21425	-0.00043084	40.2466	143646	89092	147424
10_CGAAGGAGTCCTTAAG-1	1.07106	-0.000584593	41.893	119872	79509	157207
10_CGAAGGATCACGATCA-1	1.21455	-0.000404261	40.2605	143701	92050	147541
10_CGAAGTTCAAGCGAAC-1	0.935121	-0.000337202	37.3332	88204	100558	122876
10_CGAAGTTCACTGCATA-1	1.19547	-0.000360409	39.0399	140566	97882	138921
10_CGAAGTTGTGAAGCGT-1	1.25689	-0.000403782	39.458	150379	92102	141857
10_CGAAGTTTCAACTACG-1	1.11596	-0.000364831	41.569	127866	97295	156134
10_CGAATTGTCCAACCAA-1	1.15974	-0.000419977	41.9455	135001	90222	158414
10_CGACAGCCATCCGGTG-1	0.987673	-0.00045891	41.9941	104383	86773	158979
10_CGAGAAGCACCAGCGT-1	0.418623	-0.000902558	15.5455	23420	56487	59733
10_CGAGGAATCTAGTCAG-1	1.48235	-0.00106919	4.54817	178432	23053	8545
10_CGAGTGCCATAATGCC-1	0.0595873	-0.000945628	11.6467	262	51681	43068
10_CGAGTGCTCCTACGGG-1	1.14842	-0.00036707	37.3114	133267	97004	122727
10_CGAGTTAAGGACGCTA-1	1.00616	-0.000476553	38.8126	108554	85556	137186
10_CGAGTTAAGTGAGGCT-1	1.12509	-0.000969851	NA	129481	48291	NA
10_CGAGTTACAAGAGTTA-1	0.930894	-0.000390402	41.9455	87175	93835	158415
10_CGAGTTACACATCATG-1	1.27193	-0.000476175	39.8201	152471	85589	143881
10_CGAGTTATCTGCCCTA-1	0.566557	-0.00102372	3.66866	35193	36943	6811
10_CGATGGCCACTTCCTG-1	1.16009	-0.00103235	NA	135073	34507	NA
10_CGATGGCCAGCTACTA-1	1.2823	-0.00106707	10.4723	153794	23733	38320
10_CGATGGCGTGATTCAC-1	1.13868	-0.000990039	NA	131750	44850	NA
10_CGCAGGTGTGTAGGAC-1	0.739083	-0.00105143	5.06587	49661	28755	10144
10_CGCAGGTTCGAGCACC-1	1.1356	-0.000994623	NA	131275	43928	NA
10_CGCATAACACAACCGC-1	0.782502	-0.00108539	11.364	56984	18007	41851
10_CGCCAGACACTAACGT-1	1.27109	-0.000389764	39.4542	152367	93921	141793
10_CGCCATTCATGAAGGC-1	1.17949	-0.00103638	NA	138074	33300	NA
10_CGGAACCAGGTGGGTT-1	1.12818	-0.0010258	NA	130045	36375	NA
10_CGGACACAGTAGTCAA-1	0.693654	-0.00113915	9.8306	44930	5853	35570
10_CGGACACGTCATTGCA-1	1.23361	-0.000410373	40.8662	146684	91289	151854
10_CGGCAGTTCCAAACCA-1	1.24327	-0.000397042	39.0646	148266	92979	139057
10_CGGGACTAGAGGGCGA-1	0.25904	-0.000984099	9.58353	9150	45969	33377
10_CGGGTCACACCCTATC-1	1.07433	-0.00100395	11.6523	120360	41901	43253
10_CGGGTGTGTCACCTTC-1	1.0171	-0.000477316	40.6656	110582	85504	150467
10_CGTAATGCAATACCCA-1	1.09452	-0.000373782	41.9455	124008	96102	158416
10_CGTAGTAGTACTAAGA-1	1.21988	-0.000381219	40.8662	144514	95076	151855
10_CGTCAAATCCATCACC-1	1.25976	-0.000401125	40.1793	150804	92451	146559
10_CGTCCATAGCATACTC-1	1.24317	-0.000393497	39.4599	148246	93420	141888
10_CGTCCATAGGGATCTG-1	1.26566	-0.000386925	39.212	151637	94318	139994
10_CGTGAATCACATACTG-1	1.13959	-0.00105126	NA	131883	28819	NA
10_CGTGAATTCAGGGTAG-1	1.23837	-0.000395102	40.0113	147465	93224	145587
10_CGTGATACAACACGAG-1	0.888256	-0.000372123	35.476	77137	96326	105707
10_CGTGCTTCATGGAGAC-1	0.462934	-0.00107522	10.8539	26913	21156	40109
10_CGTGCTTGTTGGGACA-1	0.329322	-0.00105898	8.62635	11696	26324	27517
10_CGTGTCTCAACACAAA-1	0.95332	-0.000367528	37.1936	93562	96945	121435
10_CGTTCTGGTAACGCGA-1	1.42099	-0.00111576	0.599756	173297	10159	1435
10_CTAACCCAGAATGTTG-1	1.1483	-0.00108934	13.2358	133248	16884	50704
10_CTAACTTCAATAACCC-1	0.451826	-0.00106194	8.92551	26084	25385	29581
10_CTAACTTGTCTGTTAG-1	1.12037	-0.00101649	13.461	128656	38850	51966
10_CTAAGTGGTACTTCCC-1	1.11382	-0.00111949	NA	127504	9361	NA
10_CTAAGTGTCGGAAACG-1	1.14633	-0.00104138	NA	132940	31869	NA
10_CTACAGAAGCGCTTCG-1	1.14205	-0.000434749	36.5303	132289	88721	113942
10_CTACAGAAGCTTCATG-1	0.334445	-0.000988667	9.85413	11848	45083	35815
10_CTAGGTACAAAGACGC-1	1.22242	-0.00101753	NA	144960	38600	NA
10_CTATAGGGTTGTATGC-1	1.16776	-0.000984773	NA	136280	45854	NA
10_CTATCCGGTCTAATCG-1	1.36483	-0.00108177	5.70827	163903	19085	12637
10_CTATCCGGTTTGGCTA-1	1.39134	-0.0010025	6.06814	168384	42233	15936
10_CTATCTACACCAGCTG-1	0.737003	-0.0010328	3.62519	49269	34354	6471
10_CTCAACCAGCCTCTGG-1	1.36249	-0.00107773	5.93199	163541	20311	14977
10_CTCACTGAGGTAGTAT-1	0.251425	-0.0011463	8.83465	8799	4903	28658
10_CTCACTGCATCAACCA-1	1.48035	-0.00118228	6.18811	178361	1807	16418
10_CTCACTGGTTATCTTC-1	1.47988	-0.00119314	5.60234	178347	1305	12290
10_CTCAGAAAGCTTGTTG-1	1.4269	-0.00106946	6.18811	174124	22954	16419
10_CTCAGAAAGTACGAGC-1	1.48548	-0.00125359	4.81212	178527	205	9627
10_CTCAGAAGTCCCACGA-1	1.14149	-0.0010369	NA	132183	33152	NA
10_CTCAGTCCAAGTTTGC-1	1.15426	-0.00107103	NA	134136	22453	NA
10_CTCAGTCCACATGTTG-1	1.49827	-0.00114399	6.18811	178825	5217	16420
10_CTCAGTCGTAACAGGC-1	1.10772	-0.00100353	NA	126405	42001	NA
10_CTCATCGCATGACTGT-1	1.1284	-0.00109387	10.1024	130077	15580	36686
10_CTCATCGTCGTTCAGA-1	0.782256	-0.00113075	6.3915	56947	7208	17949
10_CTCATGCAGGTTGCCC-1	1.17205	-0.000361839	41.2177	136936	97689	154119
10_CTCATTAAGAATTGCA-1	0.712973	-0.00107343	9.17298	46480	21704	30962
10_CTCCACACATACTGTG-1	0.969925	-0.000380588	40.7719	99195	95154	151266
10_CTCCATGAGCTGACAG-1	1.13725	-0.00102816	NA	131541	35715	NA
10_CTCCATGTCGGAAACG-1	1.03787	-0.000489094	42.0415	114210	84690	159495
10_CTCCCAACAGCCGGTT-1	1.20255	-0.000363719	39.0316	141742	97432	138890
10_CTCCCAAGTTCTTAGG-1	1.19712	-0.000405848	40.3779	140838	91855	149081
10_CTCCCTCTCCCTCGAT-1	1.49619	-0.00118234	4.54817	178784	1803	8546
10_CTCCGATCATTGTACG-1	0.194391	-0.000989246	8.94256	5956	44984	29683
10_CTCCGATGTTTGAACC-1	1.40602	-0.00112299	3.62846	170932	8680	6503
10_CTCGAGGAGACCAGCA-1	1.16642	-0.000414915	36.5303	136086	90782	113943
10_CTCGAGGGTCATCGCG-1	1.44263	-0.00109834	6.0915	175973	14335	16103
10_CTCGAGGTCTCTCCGA-1	0.710717	-0.00114429	3.62519	46219	5189	6472
10_CTCTCAGCAACGGCCT-1	1.16507	-0.00110585	NA	135855	12452	NA
10_CTCTCGAGTCTTAGTG-1	1.46519	-0.00114654	6.18811	177694	4876	16421
10_CTGAGGCGTCAACCTA-1	0.756768	-0.00104068	6.16514	52477	32071	16232
10_CTGCAGGAGCTAGTTC-1	1.1569	-0.00102358	NA	134558	36989	NA
10_CTGCAGGGTAGGGTAC-1	1.08568	-0.00101788	NA	122366	38496	NA
10_CTGCATCCACAAATAG-1	0.353799	-0.000913435	14.3944	12897	55416	56924
10_CTGCATCCAGAAATCA-1	1.16009	-0.00104801	NA	135073	29824	NA
10_CTGCCTACACCTCTAC-1	0.402721	-0.00108956	8.75182	21635	16814	28108
10_CTGCGAGAGGGCAATC-1	1.256	-0.000402959	39.4618	150238	92204	141961
10_CTGCGAGCAAATGATG-1	1.44983	-0.00112955	5.59264	176620	7412	12175
10_CTGCGAGGTCTAGTGT-1	1.09782	-0.00038814	36.5303	124614	94151	113944
10_CTGCGAGTCGCTTGCT-1	0.955426	-0.00038705	40.0575	94171.5	94303	145842
10_CTGGACGCAGATACCT-1	1.23981	-0.000395679	39.4602	147680	93141	141893
10_CTGGACGGTCGTACTA-1	0.164393	-0.00101238	8.88072	4336	39887	29324
10_CTGGTCTGTTTCCATT-1	0.741465	-0.00110355	10.1024	50089	13001	36687
10_CTGTAGACAATGAGCG-1	1.07638	-0.00101565	NA	120730	39060	NA
10_CTGTATTGTGATCATC-1	1.26641	-0.000369679	39.4614	151730	96664	141913
10_CTGTATTTCCACAGCG-1	1.40984	-0.00103473	8.60691	171613	33777	27442
10_CTGTCGTGTCCGTTTC-1	1.23217	-0.000395602	40.301	146457	93149	148743
10_CTGTCGTTCGGAGTGA-1	1.12434	-0.000988529	NA	129364	45109	NA
10_CTGTGAATCATACGGT-1	1.18774	-0.00108601	NA	139367	17816	NA
10_CTGTGGGAGATGAATC-1	0.945261	-0.000396422	36.1125	91014.5	93060	110971
10_CTGTGGGGTACGCTTA-1	1.19963	-0.000405095	40.0198	141247	91957	145615
10_CTTACCGGTAGAGCTG-1	1.17869	-0.00106693	NA	137930	23783	NA
10_CTTACCGTCTATCGCC-1	1.0685	-0.000584127	42.5175	119349	79532	161158
10_CTTAGGAAGGTATAGT-1	1.16158	-0.00105146	4.78845	135320	28741	9410
10_CTTCCGACACTTACAG-1	0.946639	-0.000392148	41.8685	91918	93601	157184
10_CTTCCGAGTTAAGAAC-1	1.4192	-0.00108986	8.96879	173021	16731	29980
10_CTTCCTTCACAGTACT-1	1.06708	-0.000988619	NA	119103	45095	NA
10_CTTCTAAAGAATAACC-1	1.17767	-0.00109445	NA	137774	15405	NA
10_CTTCTCTAGGTTAAAC-1	1.14414	-0.00106772	NA	132613	23519	NA
10_CTTCTCTGTTCAGGTT-1	1.48227	-0.00126105	6.18811	178429	158	16422
10_CTTGAGAGTCTACGAT-1	1.12566	-0.00104905	NA	129570	29510	NA
10_CTTGATTCATGACAGG-1	1.23496	-0.00101067	9.73887	146926	40301	34729
10_CTTGATTGTCGCACGT-1	1.16939	-0.00113652	NA	136532	6260	NA
10_CTTTCAACAACGGCTC-1	1.10206	-0.000356792	36.8696	125431	98329	117642
10_CTTTCAAGTCTCTCTG-1	1.31988	-0.00110841	4.49804	157958	11825	7868
10_CTTTCGGTCCTAGCCT-1	1.17273	-0.00105508	NA	137038	27626	NA
10_GAAACCTGTTCCTAAG-1	1.18628	-0.000918658	10.4373	139127	54903	38159
10_GAAACCTTCACCTTAT-1	0.371311	-0.000957228	12.3941	14967	50131	46692
10_GAAATGAAGCGATGCA-1	1.25167	-0.000349171	39.7355	149558	99241	143296
10_GAAATGACAATAGTAG-1	1.17799	-0.00039065	40.7632	137832	93805	151225
10_GAACGTTGTCGACTTA-1	0.678596	-0.00109464	10.1024	44058	15362	36688
10_GAACTGTAGATACTGA-1	0.696469	-0.00110827	5.71827	45098	11863	13284
10_GAACTGTAGTTAGAAC-1	1.1059	-0.00101919	NA	126085	38188	NA
10_GAACTGTCAACATACC-1	1.16261	-0.000406483	41.2177	135484	91753	154120
10_GAACTGTCAAGAGATT-1	1.03787	-0.000479753	38.5122	114210	85343	134457
10_GAACTGTTCTCTAGGA-1	0.400909	-0.000776989	17.4373	21429	65930	66898
10_GAAGAATGTGTCTTCC-1	0.704895	-0.00107409	4.12425	45774	21499	7273
10_GAAGCCCTCACCATGA-1	0.719213	-0.000976638	2.49142	47073	47277	3444
10_GAAGCCCTCCGTAGGC-1	1.1843	-0.000893912	13.503	138845	57313	52091
10_GAAGGACAGCGACTTT-1	0.447484	-0.00106584	8.86202	25766	24108	29114
10_GAAGGACCAACAACAA-1	0.511067	-0.000998277	2.62975	30558.5	43166	4387
10_GAAGGGTAGGGACAGG-1	0.603212	-0.000665319	43.2238	39710	75002	162809
10_GAATAGAAGCATTGTC-1	1.21696	-0.000380407	39.6089	144055	95180	142704
10_GAATCACTCTGAGAGG-1	1.44167	-0.001201	6.18811	175865	1020	16423
10_GAATCACTCTTAAGGC-1	0.28076	-0.00106233	8.94358	10086	25257	29705
10_GAATCGTCAGAGAAAG-1	0.575037	-0.000965981	9.18939	35981	48938	31102
10_GAATCGTGTGCACGCT-1	1.10723	-0.0010455	NA	126308	30619	NA
10_GAATCGTGTGCCTTCT-1	1.19615	-0.00036869	40.8124	140662	96787	151459
10_GACACGCGTCTTGCGG-1	0.61959	-0.00101607	9.17139	41131.5	38965	30750
10_GACATCAGTCGTTCAA-1	1.09855	-0.00112181	10.2464	124735	8913	37252
10_GACATCATCCTGTAGA-1	1.13209	-0.00108473	10.4082	130713	18203	37994
10_GACCAATAGCCTGAGA-1	0.756324	-0.00110845	5.79256	52226.5	11815	13692
10_GACCAATGTACTGCGC-1	1.122	-0.00102651	NA	128941	36194	NA
10_GACCAATGTCTCGACG-1	1.1516	-0.00104003	NA	133761	32242	NA
10_GACCCAGCATGGAACG-1	0.114618	-0.00105401	9.66413	1884	27933	33946
10_GACCCTTAGATTAGTG-1	0.48421	-0.00100447	4.13903	28543	41777	7344
10_GACCTTCGTTAGGGAC-1	0.429613	-0.000850157	11.2079	24370	60907	41159
10_GACGCTGGTGTCTCCT-1	1.39267	-0.00109403	1.02554	168638	15529	1944
10_GACGTTACACGCGCTA-1	1.37384	-0.00103771	0.0386586	165371	32921	923
10_GACGTTATCTGAATGC-1	1.44929	-0.00105518	4.7284	176584	27593	9041
10_GACTATGAGACTTCGT-1	1.21459	-0.000422635	38.5202	143716	89906	134496
10_GACTATGTCATTTCCA-1	0.710302	-0.0012096	7.37606	46189	780	22376
10_GACTATGTCCCTGTTG-1	1.27932	-0.00106407	8.27722	153441	24684	26048
10_GACTCAAGTTGACTAC-1	1.16103	-0.000381591	41.4155	135227	95016	155434
10_GACTCAATCCTAACAG-1	1.44345	-0.00106952	5.14735	176058	22942	10447
10_GACTCTCAGATGCTGG-1	1.21102	-0.000361734	40.8662	143118	97702	151856
10_GACTCTCAGCTACTGT-1	1.25697	-0.000360092	40.258	150391	97923	147521
10_GACTCTCGTCACAGAG-1	1.16075	-0.000360453	37.5284	135188	97874	125045
10_GACTCTCGTGCCTAAT-1	1.14938	-0.00102755	NA	133419	35876	NA
10_GACTGATAGCGACTTT-1	0.27037	-0.00112236	8.85213	9635	8805	29045
10_GACTGATGTGAAAGTT-1	1.16738	-0.0010994	NA	136220	14094	NA
10_GACTGATTCGCTCTCA-1	1.15125	-0.00103938	NA	133716	32410	NA
10_GACTGATTCTGTCCGT-1	1.19299	-0.000389971	40.8191	140181	93894	151493
10_GACTTCCGTAGGTGCA-1	0.445947	-0.000863651	10.8345	25668	59876	39894
10_GACTTCCGTTTAGAGA-1	0.945261	-0.000382054	41.9455	91014.5	94961	158417
10_GAGAAATCATCTGCGG-1	0.958963	-0.000340086	41.9455	95709	100252	158418
10_GAGAAATCATGAAGGC-1	1.17178	-0.00113358	NA	136907	6728	NA
10_GAGAGGTGTTCGAGCC-1	0.945261	-0.00039028	41.2177	91014.5	93855	154121
10_GAGATGGCAAGCTGTT-1	1.19518	-0.000393297	40.7577	140532	93446	151184
10_GAGGCAACATATTCGG-1	0.509506	-0.00103221	7.36772	30399	34548	22350
10_GAGGCCTCATGTGGTT-1	0.974429	-0.000411574	36.6316	100391	91135	114958
10_GAGGCCTGTATCCTTT-1	0.547549	-0.00104336	10.4723	33439	31269	38321
10_GAGGCCTGTGTGTTTG-1	1.2906	-0.000384551	39.452	154786	94640	141769
10_GAGGCCTGTTCCATTT-1	0.752019	-0.00103541	12.0246	51499	33565	45228
10_GAGGCCTTCAATCTCT-1	1.09004	-0.000619008	40.342	123264	77762	148859
10_GAGTCATTCGTCGACG-1	1.45304	-0.00111997	5.10792	176916	9264	10255
10_GAGTCTAAGTCATACC-1	1.41927	-0.00100543	5.15351	173032	41542	10491
10_GAGTCTACACTCCACT-1	0.303709	-0.00103139	9.73887	10908	34791	34730
10_GAGTCTAGTCTTTCTA-1	1.46777	-0.00120588	4.54817	177840	871	8547
10_GAGTGAGGTTCCGCTT-1	0.978563	-0.000423895	37.1936	102156	89773	121436
10_GAGTGAGTCGTTGTGA-1	1.28872	-0.000405959	40.2356	154560	91836	147285
10_GAGTGTTCATTGCAAC-1	1.16056	-0.00106446	NA	135164	24560	NA
10_GAGTTGTAGACTCGAG-1	0.535488	-0.001001	9.41209	32460	42552	32294
10_GAGTTGTCACGCACCA-1	0.789733	-0.00114115	8.84967	58216.5	5607	28968
10_GATAGAAAGAGCATAT-1	0.700288	-0.00103906	9.28857	45354	32528	31652
10_GATAGCTCAGAGACTG-1	1.40358	-0.00110102	8.37355	170507	13678	26887
10_GATAGCTGTGGCGCTT-1	1.16232	-0.00107477	NA	135440	21279	NA
10_GATAGCTGTTCCTAAG-1	1.41584	-0.000926711	6.47006	172513	53981	18407
10_GATCACATCGACACTA-1	1.09563	-0.00096548	NA	124236	48994	NA
10_GATCAGTCAATTGAAG-1	1.22302	-0.000450687	40.3717	145054	87371	149011
10_GATCAGTCACTCCACT-1	1.18181	-0.00107808	NA	138458	20209	NA
10_GATCAGTGTCACAATC-1	0.711708	-0.000378097	37.3772	46415	95505	123220
10_GATCAGTTCGATCCAA-1	1.25012	-0.000401585	40.3715	149349	92391	148974
10_GATCATGAGCAACTTC-1	0.231348	-0.00103852	8.30459	7870	32685	26403
10_GATCATGCAGGATTCT-1	1.10526	-0.000604902	43.4507	125993	78482	163301
10_GATCGTAGTTAGTTCG-1	1.05778	-0.000988398	NA	117395	45145	NA
10_GATGAGGCAGGATTCT-1	1.37482	-0.00109084	5.93199	165541	16443	14978
10_GATGAGGGTAGCTAAA-1	1.14556	-0.000390649	41.6121	132819	93806	156670
10_GATGATCCAATATCCG-1	1.48152	-0.0010856	5.36366	178399	17944	11326
10_GATGCTAGTGTATACC-1	1.16774	-0.000404264	39.8201	136276	92049	143882
10_GATGGAGCATTGGCAT-1	0.745044	-0.00106451	5.25761	50529	24546	10971
10_GATGTTGTCCATAGAC-1	0.945261	-0.000388369	41.0969	91014.5	94121	153231
10_GATTCGATCGGCTTGG-1	0.981251	-0.000433921	40.8371	102736	88795	151585
10_GATTCTTAGCACCGAA-1	1.2749	-0.000397912	39.4571	152875	92880	141844
10_GATTTCTAGTGTCATC-1	0.27423	-0.00110177	8.92551	9796	13474	29582
10_GATTTCTGTCCGGTGT-1	0.379046	-0.00104152	NA	16722	31828	NA
10_GCAACCGCAAACACGG-1	0.162709	-0.00100991	6.46942	4234	40484	18403
10_GCAACCGGTTGCTCGG-1	1.20705	-0.00109182	9.35049	142490	16155	32097
10_GCACATATCCCGTAAA-1	0.399872	-0.000899289	11.6348	21045	56806	43038
10_GCACGTGAGTCTGCAT-1	0.727508	-0.00113757	4.47426	48052	6103	7793
10_GCACGTGCAGAATTCC-1	1.26288	-0.000413783	39.4565	151246	90897	141831
10_GCACGTGGTTTACACG-1	1.38892	-0.00109125	6.8762	167944	16324	19995
10_GCACTAACACGAGAAC-1	0.512642	-0.000974845	6.42615	30682	47518	18157
10_GCACTAAGTACTGAGG-1	0.241019	-0.00108556	5.87389	8311	17957	14313
10_GCACTAAGTCTGTAGT-1	1.13219	-0.00102184	NA	130738	37477	NA
10_GCAGCTGCATAGTCAC-1	1.13104	-0.000993576	NA	130539	44143	NA
10_GCAGTTACACGCTTAA-1	0.620928	-0.00100136	2.59546	41268	42465	3652
10_GCATGATAGAGAACCC-1	1.17401	-0.000354446	41.8322	137202	98615	157153
10_GCATGATCAGCAGAAC-1	0.813946	-0.00108523	8.11065	62496	18048	25406
10_GCATGATTCAAAGACA-1	1.1588	-0.00104544	NA	134851	30636	NA
10_GCCAACGAGTTCAACC-1	1.08185	-0.000953276	NA	121771	50661	NA
10_GCCAACGGTATCAAGA-1	1.41889	-0.00100361	0.610245	172976	41983	1599
10_GCCAACGGTCATATGC-1	1.2087	-0.000376899	39.9679	142765	95663	145193
10_GCCAGGTAGCGAACTG-1	1.50119	-0.00116532	6.18811	178875	2897	16424
10_GCCATGGAGTATGACA-1	0.533189	-0.000990716	0.00368038	32270.5	44731	61
10_GCCATGGTCCAGGACC-1	1.05708	-0.00102486	10.1024	117283	36635	36689
10_GCCATTCAGACGATAT-1	0.950411	-0.000406793	36.5303	92829	91721	113945
10_GCCATTCTCCATTTCA-1	0.943829	-0.000365787	41.0243	90642	97177	152469
10_GCCCAGATCAAATGCC-1	1.14308	-0.000329885	38.3351	132456	101223	132709
10_GCCCGAACACACCGAC-1	1.02584	-0.000960318	10.9387	112129	49713	40528
10_GCCCGAAGTTTATGCG-1	0.543519	-0.000944848	2.59546	33096.5	51765	3653
10_GCCGATGAGTTGGCGA-1	1.00957	-0.000483423	38.8141	109231	85077	137192
10_GCCGTGAAGTTGGCTT-1	0.752328	-0.00104142	11.8009	51529	31857	44483
10_GCGGAAAAGTTTGTCG-1	0.764552	-0.0010792	9.30168	53737.5	19857	31909
10_GCGGATCTCTTTCAGT-1	1.20486	-0.000413837	39.9242	142129	90892	145031
10_GCGTGCAAGCACCTGC-1	1.19729	-0.0010671	NA	140860	23721	NA
10_GCTACAAAGCGACCCT-1	0.971799	-0.000415159	37.7908	99638	90762	126837
[truncated: 177,430 more rows]

## Sheet: Data S8
Data S8: Modules of co-regulated genes that change as a function of pseudotime. For each gene, a module and a supermodule are indicated, jointly with the gene embeddings for the UMAP.MNN projection
GeneID	module	supermodule	dim_1	dim_2
AL669831.5	19	1	1.08669841801353	-4.14631103737967
FAM87B	20	1	0.0150818279904918	-5.5247743056597
LINC00115	19	1	1.36927521740623	-3.50683998330252
FAM41C	5	1	1.59475482021995	-6.27338957055227
AL645608.7	16	1	-5.18870984996132	0.0814192815242566
AL645608.3	12	1	1.29454649006553	-1.16532074673788
AL645608.1	6	1	1.16083074127861	-1.69729112847464
SAMD11	18	1	-0.508006791122477	-4.11369775994436
NOC2L	7	1	3.13468111073204	-3.61640595658438
KLHL17	12	1	1.42801893269249	-0.675599448520108
PLEKHN1	24	1	-1.46184938634209	-4.58074163659231
AL645608.8	21	1	1.67593372379967	-1.57610511048452
HES4	37	1	-0.301752502568285	-1.56719612343924
ISG15	20	1	-0.984236473687212	-5.80530237420218
AGRN	12	1	1.67885816609093	-0.653812460738584
C1orf159	10	1	1.44286883389183	0.901675052803592
TTLL10	27	1	-1.94009017432503	-3.18203305466787
TNFRSF18	24	1	-1.86159562552742	-5.33431791527884
TNFRSF4	24	1	-1.47548740590386	-5.27494024499075
SDF4	20	1	0.808640365950544	-5.82272981866018
B3GALT6	28	1	1.51385438954063	-4.52285598977224
C1QTNF12	28	1	1.61765492474266	-4.42087434991018
UBE2J2	2	1	2.73057544743248	-4.9534099028887
LINC01786	25	1	-6.9100075908976	-0.769065611201688
SCNN1D	12	1	1.65890610729881	-0.25058060153143
ACAP3	12	1	1.22789097344108	-0.649539165336057
PUSL1	28	1	2.02329171215721	-4.7841246054949
INTS11	9	1	2.84051645313926	-3.65420459969656
CPTP	2	1	3.01940882717796	-4.56002687676565
TAS1R3	18	1	-0.299545580990831	-4.12416338189261
DVL1	23	1	1.26733053242393	-4.76221727593557
MXRA8	2	1	2.54556644474693	-4.91754125817434
AURKAIP1	13	1	3.01624620472618	-6.33632206185476
CCNL2	12	1	1.57006109272667	-0.456322185832425
MRPL20	13	1	2.97863185917564	-6.36232208474295
AL391244.3	19	1	1.52589095150657	-3.31551431878225
ANKRD65	14	1	1.74186146771141	3.34178519980295
VWA1	24	1	-1.39781420911125	-5.38761924965994
ATAD3C	28	1	1.6762846759481	-5.01783775551931
ATAD3B	21	1	2.3904987624807	-2.35407685502188
ATAD3A	2	1	2.55354989086815	-4.81989216073172
TMEM240	16	1	-6.80370056117348	-0.336988441783353
SSU72	13	1	2.71732962643333	-6.00707840188162
AL645728.1	19	1	1.23126781498619	-4.03947376473562
FNDC10	19	1	0.963857775084455	-3.72967266305105
AL691432.2	7	1	3.26591671024986	-4.06646703942434
MIB2	9	1	2.07098925625511	-3.17572378380911
MMP23B	23	1	1.20499706780144	-5.82049440606253
CDK11B	9	1	2.51593053852745	-2.83287452920096
FO704657.1	19	1	1.31130493199058	-3.6977193282427
SLC35E2B	12	1	1.63557684933372	-0.962530367213651
CDK11A	9	1	3.14673364674278	-3.31182693703787
SLC35E2A	21	1	1.6768699935598	-1.90186690552847
NADK	2	1	2.88883936917015	-3.8454096244158
GNB1	21	1	2.05081165348717	-2.12665485604422
AL109917.1	19	1	1.49097097431846	-3.90857624276297
TMEM52	19	1	1.69956648861595	-3.77329038842337
CFAP74	27	1	-1.80415880168251	-3.23665022118704
GABRD	34	1	-1.53494172776512	-1.08788453801291
PRKCZ	6	1	0.935986404768904	-1.50613533719198
PRKCZ-AS1	21	1	1.77937377011009	-1.5753399060549
FAAP20	13	1	2.58587492024132	-5.98818372948782
SKI	10	1	1.35645044361778	0.648035444181994
MORN1	27	1	-1.38226520503334	-3.50137495263235
RER1	5	1	1.81176937138267	-6.15674041970389
PEX10	5	1	1.73151553188988	-5.66049408181326
PLCH2	1	1	1.59424269711204	1.88247454897745
PANK4	7	1	3.2353097251577	-3.82664655907766
HES5	34	1	-1.11764078820519	-1.32956825955526
AL139246.5	34	1	-1.09695055568985	-1.11043619378225
TNFRSF14-AS1	43	5	4.42500532185264	0.0380431188760557
TNFRSF14	24	1	-1.26592337573342	-5.69654630883352
FAM213B	9	1	2.0082737258596	-3.01905369027273
MMEL1	12	1	1.44731462513634	-1.12946080430166
AL831784.1	18	1	0.968407397620161	-3.27962588532583
TTC34	27	1	-1.95821463549904	-2.85502480729239
LINC00982	37	1	-0.894926557786982	-2.13716625435965
PRDM16	34	1	-1.38153600180916	-0.94065343602316
AL590438.1	37	1	-0.8981827446299	-2.21810030205862
ARHGEF16	28	1	2.40742433582969	-4.72302507622854
MEGF6	32	1	-0.018487805970232	-6.34345697625296
AL513320.1	12	1	1.18174148117729	-1.14877890809195
TPRG1L	28	1	2.14534938847252	-4.8645050452532
WRAP73	2	1	2.81891620670982	-4.26588224633352
TP73	27	1	-2.05293082679085	-3.09202956421988
SMIM1	5	1	1.8249286464376	-5.82056164010183
LRRC47	9	1	2.85703671490379	-3.26024364693777
CEP104	21	1	2.30432141339012	-1.97996734841482
DFFB	10	1	1.85826027905174	0.269031829994754
C1orf174	2	1	2.8292342475576	-4.45693325265066
LINC01134	19	1	1.02562690293022	-3.92002748711722
AJAP1	12	1	0.758502607695539	-0.268853418666287
NPHP4	42	1	2.047224407546	-0.250460915404721
KCNAB2	12	1	0.800962095610579	-0.458768658477231
CHD5	6	1	0.895915871016462	-0.660486154395505
RPL22	13	1	4.27359855686851	-6.35778688653128
AL031847.1	24	1	-1.21278023207955	-5.82557176812307
RNF207	6	1	0.964566593520124	-0.724904053050443
ICMT	2	1	3.13535941158958	-4.67812370522635
LINC00337	7	1	3.94347942387291	-3.91139959557669
GPR153	6	1	0.879965906493147	-1.69727730019705
ACOT7	6	1	0.651837115637739	-1.80040096505301
AL031848.2	19	1	1.28123033558555	-4.28468727334158
HES2	24	1	-1.68880813802056	-5.39221834405081
ESPN	24	1	-1.62285750592522	-5.52673553689139
TNFRSF25	12	1	1.55321205174156	-0.582630686599179
PLEKHG5	31	1	2.13447440182396	-1.11999451382773
NOL9	35	1	2.59559762989708	-2.45431303246634
TAS1R1	41	1	-0.54555406654648	4.41744209067209
ZBTB48	2	1	2.90161526714988	-4.12504505379812
KLHL21	9	1	2.23635423695274	-2.82109474404471
PHF13	21	1	2.47498930012413	-2.22204088433401
THAP3	2	1	3.00680220638939	-4.61551641686575
DNAJC11	10	1	2.0441476157827	0.930341191452579
AL591163.1	21	1	1.36602151905723	-2.47051405175345
CAMTA1-DT	19	1	1.13952577625938	-3.71260332329886
CAMTA1	2	1	3.21993291889854	-5.05319618447439
AL359881.2	12	1	1.50984085118004	-0.934324614840909
AL359881.1	12	1	1.48278940235802	-1.1063787864031
VAMP3	23	1	1.27038515125938	-5.75014137490408
PER3	1	1	1.37273633991905	3.27205444113596
UTS2	18	1	0.474974637381514	-2.98731683953421
TNFRSF9	18	1	0.620070700995405	-3.12075995667593
PARK7	13	1	3.43542755161949	-6.31883262856619
AL034417.4	12	1	1.48719227825828	-1.13101958497183
AL034417.3	21	1	1.66283691441246	-1.75183080895559
ERRFI1	31	1	2.74251044308372	-0.78967630131857
AL034417.2	6	1	0.206002776972731	-1.0244560168566
SLC45A1	18	1	0.692187672011335	-2.37009906037466
RERE	10	1	1.26552737271019	1.07738066450937
AL357552.2	37	1	-0.319231505044024	-2.33556913598196
ENO1	13	1	2.5474366000814	-6.04022669060843
ENO1-AS1	5	1	1.36812150990196	-5.96018337472097
SLC2A5	41	1	-1.6698935576754	3.19827438132151
GPR157	18	1	0.000624721400220851	-4.4918153212847
MIR34AHG	28	1	1.41611564671226	-4.47346758111136
LINC01759	5	1	1.43562353169151	-6.28232263787405
H6PD	9	1	2.39279163395592	-3.14583896859305
SPSB1	43	5	3.79491889988609	0.915392704170779
AL928921.2	20	1	0.853134041182478	-5.84032844765799
SLC25A33	2	1	2.82643950497337	-4.26950477822439
TMEM201	31	1	2.44453943287559	-1.5474747346224
PIK3CD	30	1	-1.19750064099602	1.62657070891245
PIK3CD-AS2	2	1	2.68817055737205	-5.06604503853933
CLSTN1	31	1	2.02572811161705	-1.26373397572653
CTNNBIP1	2	1	3.07600343739219	-4.09572433694021
LZIC	5	1	1.99904811894127	-5.70821117623465
NMNAT1	2	1	2.72273290669151	-3.74954294427054
RBP7	14	1	1.33553112065025	3.83507514731272
UBE4B	1	1	1.55130231892296	2.32184959189279
KIF1B	10	1	1.69384015118309	0.256554126602248
AL139424.3	37	1	-0.229113812096636	-1.90091609223501
AL139424.2	6	1	1.4018067172689	-1.46800386174337
PGD	46	1	3.68814123188682	-4.80797886117117
CENPS-CORT	19	1	1.67912376438804	-4.00315450890677
CENPS	13	1	2.61798632656761	-5.87966274483816
CORT	3	1	-6.38799392665199	2.05775047079904
DFFA	9	1	2.74864280735679	-3.41587208970205
PEX14	1	1	1.77773416554161	1.84583080546244
CASZ1	12	1	1.42499578510948	-0.572651080924436
TARDBP	35	1	2.82774580036827	-2.39946102364676
MASP2	1	1	0.457831387869795	2.37062645689829
AL109811.3	25	1	-6.69544088328652	-0.952664248782559
SRM	5	1	2.26810682331749	-5.99505542977469
EXOSC10	31	1	2.96841657673546	-1.75351785882132
AL109811.1	33	1	-7.38114511454872	1.08546925322397
AL109811.2	27	1	-1.34989749873451	-3.70718073113577
MTOR	10	1	2.12079299008079	0.671500123900012
ANGPTL7	24	1	-1.84275388205818	-5.25782274468557
UBIAD1	9	1	2.93680322682091	-3.17469953759329
DISP3	12	1	1.20262492214866	-1.20201610787527
AL031731.1	9	1	1.35316837345787	-2.84486006959097
FBXO2	32	1	0.449503188483198	-6.29161094887869
FBXO44	6	1	0.921899800650557	-1.52281915410177
FBXO6	5	1	1.02165008103081	-6.08334373696463
MAD2L2	46	1	3.79498804127403	-4.52862667306082
DRAXIN	21	1	2.40691721951195	-1.89425396187918
AGTRAP	23	1	0.799022202841719	-5.66243623955862
C1orf167	20	1	0.152613585345228	-5.74260114892141
MTHFR	21	1	2.3622936061544	-2.14446567757742
CLCN6	12	1	2.09836876904197	-0.71073400242941
NPPA-AS1	2	1	2.16903198277183	-4.26627516015188
NPPA	3	1	-7.12800514186196	2.85638118521555
NPPB	18	1	0.564571028105696	-2.91159486039297
KIAA2013	23	1	1.32754099880882	-5.41488670571463
PLOD1	20	1	-0.553004557736437	-5.29583524926321
MFN2	21	1	2.46012390171715	-2.16945170624868
MIIP	7	1	3.55094564472862	-3.70926450951712
TNFRSF1B	30	1	-1.53607964003853	1.52437639967783
VPS13D	10	1	1.5649372390432	1.24885804192408
DHRS3	32	1	-0.164164061196367	-6.22970699532644
AC254633.1	32	1	0.210041647307356	-6.93162607415335
C1orf158	27	1	-1.49893265450768	-3.55612515671866
PDPN	20	1	-0.0682050534563465	-5.36070465310232
PRDM2	42	1	2.12399614369102	-0.0973459111036502
KAZN	10	1	0.373016362540205	1.01395327584131
TMEM51-AS1	34	1	-1.39671837771706	-1.00658964379446
TMEM51	34	1	-1.38295340026192	-1.09530674679892
FHAD1	27	1	-2.03423249209694	-2.67888879044668
AL031283.2	47	5	4.98086488758751	-0.74698888524191
AL031283.1	27	1	-1.43538212264351	-3.54231714470999
EFHD2	37	1	-1.09978043521218	-1.79680918915884
CASP9	35	1	3.29887140309044	-2.53070592148916
DNAJC16	42	1	2.42181480442711	0.0711295975862302
AGMAT	30	1	-2.11508726561836	1.20522005097254
DDI2	10	1	2.24639380490013	0.671285457771853
PLEKHM2	21	1	2.34656680142113	-1.84698080285208
SLC25A34	12	1	1.49140966450401	-0.558312766391202
FBLIM1	6	1	0.932686453215559	-1.23952757580893
UQCRHL	45	6	-1.63878154242806	9.0186040474592
AL450998.2	9	1	1.98412240063377	-3.427673570949
SPEN	31	1	2.44615471874901	-0.680099241572782
ZBTB17	21	1	2.16108453785606	-1.93901919587271
SRARP	43	5	4.32506311451622	0.717815406483249
HSPB7	5	1	0.649628405920942	-6.61418174965994
CLCNKA	32	1	0.199919586531599	-6.87604307397024
CLCNKB	32	1	0.0916817239446239	-6.36884521706717
FAM131C	18	1	0.540332560889204	-2.83980488045828
EPHA2	7	1	4.11367881809898	-3.39701079590933
ARHGEF19	7	1	3.70365036045738	-4.19902443154471
CPLANE2	5	1	1.37484896694847	-6.02863525612967
FBXO42	10	1	1.64689577137657	1.29930067793711
SZRD1	2	1	3.02317917858787	-4.21069835885183
SPATA21	1	1	0.295897965781172	3.04524422423227
NECAP2	2	1	3.03836024319359	-4.1776211188616
LINC01772	37	1	-0.518135006077806	-1.82056354745047
AL137802.2	18	1	0.945892696730574	-2.98280238373892
AL137802.1	47	5	5.10570848499962	-0.750752918559476
LINC01783	7	1	4.40479839359947	-3.64629840119497
NBPF1	1	1	1.72167170559593	2.20073319212778
AL137798.1	23	1	1.13850164925285	-4.96180795891897
CROCC	12	1	1.42621338879295	0.174154706162051
BX284668.2	7	1	4.35978448902794	-3.51135491593496
BX284668.5	33	1	-7.05817949260048	1.50248587862833
BX284668.6	47	5	4.69378889118858	-0.812498562175199
MFAP2	7	1	3.81942976032921	-3.83416818841116
ATP13A2	6	1	0.976403479926069	-1.52552615864889
SDHB	13	1	2.55336368595787	-5.81004308922903
PADI2	41	1	-0.467469687111895	4.3035481049238
RCC2	35	1	3.22800648724266	-2.16379355652945
ARHGEF10L	12	1	1.16883206879326	0.242258928578929
ACTL8	18	1	0.0821293047589855	-3.73485206826346
IGSF21	6	1	0.177896743170698	-1.07553052170889
KLHDC7A	32	1	0.533263330809553	-6.74673818810598
PAX7	6	1	0.0715882829351024	-1.35160660012381
ALDH4A1	7	1	3.74385870014854	-3.95768713219778
IFFO2	18	1	-0.238094533331911	-4.29713606103079
UBR4	42	1	2.36726916348167	-0.721342794734403
AL035413.1	5	1	1.15434539829918	-6.11161827309744
EMC1	23	1	0.978863959662397	-5.25937771065847
MRTO4	2	1	2.57430422817894	-5.59822963936941
AKR7A3	37	1	-0.907346675642054	-2.12168049080984
AKR7A2	5	1	1.75276244198509	-5.96491312249319
PQLC2	2	1	2.52244842564293	-4.54064630730764
CAPZB	2	1	3.13327849423118	-4.59472154839651
MINOS1	5	1	2.13954008137413	-6.25471758111136
NBL1	20	1	0.122737353198011	-5.36047481759207
TMCO4	30	1	-0.523099521644632	1.89480734602793
OTUD3	42	1	2.12256539379783	-0.417942039805814
PLA2G2A	20	1	-0.501204768665354	-5.42545961602347
PLA2G5	34	1	-1.3315443345385	-0.559756152469083
PLA2G2C	20	1	0.295141463629683	-5.94275545342581
UBXN10-AS1	20	1	0.298345332495649	-5.63003515465872
UBXN10	27	1	-1.21531697595886	-3.83284258111136
VWA5B1	27	1	-2.12044262374214	-2.54374837144034
CAMK2N1	6	1	0.859293585173567	-1.77373575432913
MUL1	2	1	3.05360830342003	-4.55660652382986
FAM43B	18	1	0.620007758490522	-3.08782481415884
CDA	43	5	4.2667559436483	0.87707049385889
PINK1	19	1	1.68334496533104	-3.71088194115774
PINK1-AS	15	2	-4.13555514300637	11.7510974480329
DDOST	2	1	2.77354372059532	-5.29384826882498
KIF17	2	1	3.00782502209373	-4.26580690606253
SH2D5	6	1	0.968124156348188	-1.27656709416525
HP1BP3	35	1	2.83903658901878	-2.09689592583792
EIF4G3	10	1	1.51134002720543	1.15645194784983
ECE1	20	1	-0.774944765962879	-4.59377836449759
AL031005.1	32	1	0.175878291480024	-6.90802692635672
NBPF3	1	1	0.702166204802473	2.89408112303598
ALPL	24	1	-1.41400199616722	-5.32038044198172
RAP1GAP	6	1	0.115433102004011	-0.848214976626798
USP48	31	1	2.62402403866478	-1.42405628426687
LDLRAD2	27	1	-1.65988683188729	-3.1623201297106
HSPG2	24	1	-1.35123794759087	-5.18644499047415
CELA3B	18	1	0.181747858874281	-3.74085830910818
LINC01635	28	1	1.86604917561241	-5.14417194588797
CDC42	46	1	3.79828870808311	-5.42622398598806
WNT4	18	1	-0.160157854207079	-3.57327436669485
ZBTB40	42	1	2.41800344502159	0.0871437563119687
EPHA8	18	1	0.629376535765608	-2.67699193223135
C1QA	30	1	-2.08517670119576	1.4834569765745
C1QC	30	1	-1.95503115142159	1.56222821013315
C1QB	30	1	-1.92757629836373	1.57121396796091
EPHB2	31	1	2.43946111714073	-1.32273816331045
TEX46	5	1	1.29174912487694	-6.10055279000418
KDM1A	35	1	2.8571552089376	-2.21270250542776
LUZP1	35	1	3.37327230488487	-2.66741561158316
HTR1D	7	1	4.3085097125692	-3.52136182053701
LINC01355	42	1	2.14117444073387	-0.484304361182614
AL109936.6	9	1	1.58295929943748	-2.69136761887686
HNRNPR	35	1	3.25038087879844	-2.84457086785452
ZNF436	12	1	1.82034099613853	-0.913171403247281
ZNF436-AS1	5	1	1.84864056622215	-5.6565611289324
AL109936.2	32	1	-0.0886256047563954	-6.4364740775408
TCEA3	32	1	0.152584557883223	-6.38099216683523
ASAP3	9	1	2.5891653350515	-3.68137287362234
E2F2	38	4	-3.48516213382057	-6.21892093880789
AL021154.1	5	1	1.03327501331993	-6.26148390038626
ID3	23	1	0.893763428084333	-5.70382189019339
MDS2	14	1	1.55327928578087	3.40208268896921
RPL11	13	1	4.52344453846641	-6.59351276620047
ELOA	9	1	2.7866157344503	-3.41498445733206
ELOA-AS1	46	1	3.37093008076378	-5.09916948540823
PITHD1	28	1	1.87259829556175	-4.6415955947222
LYPLA2	7	1	3.23945630108543	-4.20357345803396
GALE	2	1	2.68731225048729	-4.27967046960013
HMGCL	5	1	1.97580826794334	-5.57612442238943
FUCA1	23	1	1.69196761166282	-5.51824831231253
CNR2	1	1	1.57862794911094	1.98927593962534
PNRC2	7	1	3.67052305256553	-3.41875313981192
SRSF10	7	1	3.43980730091759	-3.34503459199087
IFNLR1	41	1	-1.52347516501717	3.73663616911753
GRHL3	37	1	-0.688757310159723	-2.17686080201285
STPG1	27	1	-1.26360010588936	-3.83635687096731
NIPAL3	1	1	1.76882446324058	2.73857689635141
RCAN3	18	1	0.350395565382917	-3.44886421425955
AL445686.2	19	1	1.45386517559715	-3.40160059197561
NCMAP	24	1	-1.9524059244471	-5.36904501183645
SRRM1	2	1	2.56151497875877	-4.85251068337576
CLIC4	14	1	2.03576601063438	3.31201482550486
RUNX3	44	1	-3.09238397563271	-1.43944262726919
SYF2	46	1	3.51456344639488	-5.07246565087454
AL031432.5	23	1	1.06427586590477	-5.18264507516043
RSRP1	10	1	1.97245038067528	0.884873576325015
AL031432.3	19	1	0.92319119488426	-3.90966247780935
RHD	1	1	0.281552796713789	2.50651479498728
TMEM50A	13	1	2.64617383991905	-6.07918714745657
RHCE	5	1	1.14836681400963	-6.41974186165945
MACO1	6	1	1.0362860015554	-1.82764577134268
LDLRAP1	14	1	1.77143157040306	3.39200711981638
AL606491.1	23	1	0.850858455054243	-5.57082771523611
MAN1C1	20	1	0.366523032538374	-5.71111034615652
AL031280.1	20	1	0.450382714621504	-5.88929008706228
SELENON	28	1	1.7612205794973	-4.49211525185721
AL020996.1	5	1	1.00123549019523	-6.536551229793
MTFR1L	46	1	3.39493120228477	-4.86552261574881
AUNIP	38	4	-3.62467300380043	-6.24858783944265
AL033528.2	47	5	5.07500160252281	-0.753307573634549
PAQR7	9	1	1.21073926006981	-3.07052253945486
STMN1	6	1	0.984276657454451	-1.35388671620504
PAFAH2	2	1	2.89088976895042	-3.73556064828055
EXTL1	24	1	-1.84091400588326	-5.41442846520559
SLC30A2	7	1	4.24720466648765	-3.72218012078421
TRIM63	24	1	-1.64544456685356	-6.19045948250906
PDIK1L	6	1	1.11633813893028	-1.55449830754416
FAM110D	43	5	4.20615852390953	1.12039042250498
C1orf232	21	1	1.56770694767662	-2.30587600930349
AL391650.1	18	1	-0.00939237559608652	-3.9327948020281
ZNF593	13	1	2.68748271977134	-5.72516941292898
CNKSR1	12	1	1.63235271488853	-0.208397381144925
CEP85	1	1	1.75055015598961	2.94883108870371
SH3BGRL3	13	1	3.34118259464927	-6.07714151604788
UBXN11	27	1	-1.01711841905884	-3.96680950387137
CD52	47	5	5.21414125477501	-0.645121626693173
CRYBG2	18	1	0.501039510123213	-2.94723867638723
LIN28A	7	1	4.36740673100181	-3.47225260003225
DHDDS	28	1	1.92089212452598	-4.5192902015032
HMGN2	13	1	3.72293413197227	-5.85178684456961
RPS6KA1	30	1	-1.64460116112999	1.72181654707773
AL512408.1	28	1	1.32863939320274	-4.46927522881643
ARID1A	31	1	2.52655733143516	-1.34262763722555
PIGV	23	1	1.49367392574974	-5.74982523186819
ZDHHC18	6	1	1.0912907174749	-2.13565325005667
GPN2	2	1	2.70221126591392	-3.96551059945242
GPATCH3	7	1	3.64065063511558	-3.84872078164236
NUDC	13	1	2.73066580807396	-6.09918760522024
KDF1	19	1	0.852017288557966	-4.22085308297293
TRNP1	18	1	0.880462890021284	-3.33859919770376
TENT5B	7	1	3.75099456822105	-4.15942882760183
SLC9A1	20	1	-0.826432193167727	-4.93077730401175
WDTC1	2	1	2.11551821743675	-3.84683250649588
TMEM222	2	1	2.85845864330955	-5.38354562981741
SYTL1	7	1	3.77762115513511	-3.98122667534964
MAP3K6	5	1	1.65573132549949	-5.77792572243826
FCN3	43	5	4.35247457539268	0.625551380079822
CD164L2	32	1	-0.277298087723772	-6.44780420525686
GPR3	2	1	1.98042452847191	-3.93033622964041
WASF2	23	1	1.25345576321312	-5.46721910699026
BX293535.1	23	1	1.02983558689781	-5.67069935067312
AHDC1	21	1	2.11204636608787	-2.4402832911791
FGR	43	5	3.88622987782188	1.1709141208349
LINC02574	20	1	-0.381075973160784	-5.79575084908621
IFI6	20	1	-0.664206648715059	-5.6925980971636
FAM76A	27	1	-1.06176959956459	-3.76697468026297
STX12	21	1	1.53016531979271	-2.5267000125231
PPP1R8	7	1	3.51265466725059	-4.10767530663626
THEMIS2	1	1	-0.0296737500505848	3.29144383208139
RPA2	38	4	-3.1807914921122	-6.04455589516775
SMPDL3B	18	1	-0.333839918025057	-3.99247001870291
XKR8	7	1	3.62774742161461	-3.91045736535208
EYA3	1	1	1.29983079945274	1.90739584700449
PTAFR	30	1	-1.92331480468086	1.59612346426828
DNAJC8	13	1	3.75950801884361	-5.49143385155813
ATP5IF1	13	1	3.45848691975303	-6.49671386941092
AL353622.1	21	1	2.11428964649864	-1.92180108292715
AL353622.2	47	5	5.05663764988609	-0.756907098132535
SESN2	19	1	0.898314481131514	-4.36544632180349
MED18	9	1	3.13147700344749	-3.32495640977041
PHACTR4	10	1	2.07482088123985	1.03616196648462
RCC1	38	4	-3.72158657992653	-6.21478914483206
TRNAU1AP	9	1	2.57001793896385	-3.46660017235891
SNHG12	19	1	0.807181125037153	-4.27266096337454
TAF12	2	1	3.11638653790184	-5.08870481713431
RAB42	30	1	-1.94525885070137	1.18808121220453
LINC01715	24	1	-1.56196224177651	-5.76448749764578
AL360012.1	47	5	5.03273857151695	-0.767471186953946
GMEB1	31	1	2.89351928745933	-1.81060194237845
YTHDF2	2	1	3.51259840046592	-4.44917701943533
OPRD1	21	1	1.51136363064476	-2.62089943154471
EPB41	6	1	0.829118018500288	-1.33526741727011
TMEM200B	24	1	-2.04243802512459	-4.26386379464285
SRSF4	35	1	3.27380455052086	-2.98539995415823
MECR	2	1	2.87800086056419	-5.26672958596365
PTPRU	6	1	1.06892312084862	-1.31096851094381
MATN1	19	1	1.08525407826134	-4.02949928506033
MATN1-AS1	14	1	1.68414176022239	3.64423752562387
LAPTM5	30	1	-2.04668056453041	1.53189075724466
LINC01778	20	1	-0.376667196400682	-5.52118086083548
SDC3	34	1	-0.0794167467432423	-1.07466434701101
PUM1	31	1	2.81708801304527	-1.39200126393454
NKAIN1	21	1	1.31378996884056	-1.75353764756338
SNRNP40	46	1	3.60488021885582	-5.0759479926409
ZCCHC17	2	1	2.96359122311302	-5.13485264046805
FABP3	18	1	0.583940630309065	-3.04680871232168
SERINC2	7	1	3.46048820530601	-3.75625013573782
TINAGL1	44	1	-3.01586710894875	-1.43249689801352
HCRTR1	6	1	0.264408474318464	-1.4609395192446
PEF1	2	1	3.48717821156212	-4.55543970330374
COL16A1	17	1	0.655664091460188	4.98315644995554
ADGRB2	6	1	0.128420060030897	-1.04183160527365
SPOCD1	20	1	-0.404551381714861	-5.51329683526175
PTP4A2	28	1	2.08614862477012	-4.63706707223074
KHDRBS1	35	1	3.36692226444908	-3.15700482590811
AL445248.1	3	1	-7.46012794459633	2.32087922827585
TMEM39B	35	1	3.43737113987633	-2.90403055413382
KPNA6	35	1	2.6414901069326	-2.38587974770681
TXLNA	28	1	1.70341647183128	-4.50652813180105
CCDC28B	46	1	3.83322704350181	-5.03144191964285
AL049795.1	12	1	1.50978363072105	-1.18602895005362
IQCC	7	1	3.35895860706993	-3.85799717171805
DCDC2B	1	1	0.00763363157935903	1.88055480257852
TMEM234	23	1	1.62779629742332	-5.49848388894217
EIF3I	46	1	3.46074426685997	-5.10353636010306
FAM167B	24	1	-1.61997669423393	-6.18313192589895
LCK	17	1	0.411153321616133	5.06743884817942
HDAC1	7	1	3.68650711094566	-4.0717542098345
MARCKSL1	6	1	1.04160857712456	-1.48178254826681
TSSK3	1	1	1.71143043553062	2.55219531790598
FAM229A	23	1	1.67457521473594	-5.5292041228594
BSDC1	35	1	2.77568018948265	-2.1653239653887
ZBTB8B	6	1	1.08534789597221	-0.68622183068411
ZBTB8A	31	1	2.14632761990257	-1.4738230632128
ZBTB8OS	13	1	2.6949466518087	-5.84136175377981
RBBP4	35	1	3.41577613865562	-3.14391564591543
SYNC	37	1	-0.436993534215014	-1.94745253785269
AC114489.1	23	1	0.685587053648909	-5.32130312188284
KIAA1522	28	1	1.91139519726463	-4.20502161248343
YARS	28	1	2.16291702305504	-4.39584230645315
S100PBP	10	1	1.97272742306419	1.13541955487116
FNDC5	21	1	2.14919412647911	-1.57444154484884
HPCA	6	1	0.597167377821882	-1.95626663430349
TMEM54	5	1	1.95565450703331	-5.79036545022146
RNF19B	6	1	1.08043849980064	-2.05176018937246
AK2	2	1	3.22300041233726	-4.74440025551931
AZIN2	4	1	-0.222133273728411	4.44158054129465
TRIM62	1	1	1.37166202580162	3.16642881171091
AL662907.3	12	1	1.11275291954704	-1.14457332356588
ZNF362	31	1	2.56679976498314	-1.60467266305105
AL513327.1	3	1	-7.0166183658915	2.15483213202341
PHC2	35	1	3.56088436161705	-2.58630298836844
AL513327.2	5	1	1.74829805409141	-5.81402801736014
ZSCAN20	35	1	3.21745241200157	-2.5442678855242
CSMD2	36	1	0.175280397288282	0.665426798027591
C1orf94	27	1	-1.80400144542031	-2.58532833321707
SMIM12	13	1	2.8285394958181	-5.72044061883108
GJA4	43	5	4.20180261646934	0.730807103079394
DLGAP3	6	1	0.701707129828413	-1.37312959893362
AC114490.3	2	1	3.03793204342552	-4.623465292293
AC114490.2	5	1	0.87833297764488	-6.06575083001272
ZMYM6	9	1	2.14592564617821	-2.8142964766802
ZMYM1	2	1	2.36708510433861	-4.17726206048147
AL590434.1	21	1	1.68115675961204	-1.66719078286306
SFPQ	31	1	2.47090495144554	-1.40596770508902
ZMYM4	10	1	1.76812112843223	1.25232566134317
ZMYM4-AS1	1	1	0.218951528422316	1.97041786448343
KIAA0319L	10	1	2.17284691845604	0.491274870794848
NCDN	6	1	0.644403462759932	-2.24841021760122
AC004865.2	18	1	0.670574193350752	-3.03839778168814
TFAP2E	1	1	0.886444812170942	2.88409519926889
PSMB2	13	1	3.05934775387474	-6.0459654258074
C1orf216	6	1	0.722604518286665	-1.98522972329275
CLSPN	38	4	-3.48155462230019	-6.21049188836233
AGO4	10	1	1.39094102894493	0.854270346325473
AGO1	31	1	2.44543016468712	-1.34595762951986
AGO3	10	1	1.88300264393516	0.834678239983157
TEKT2	27	1	-1.46149748051933	-3.5833840297045
ADPRHL2	2	1	2.40926492726036	-5.33428215249197
COL8A2	24	1	-2.03546666587166	-4.63266920312063
TRAPPC3	13	1	3.1845649532003	-5.77377580865042
MAP7D1	21	1	2.11415708576866	-1.87807487710135
THRAP3	9	1	2.84355915104576	-3.17613028748648
SH3D21	23	1	1.13687468086906	-5.44670843346731
EVA1B	20	1	0.419953470580061	-5.65791677697317
AL591845.1	28	1	1.77850568806358	-5.22635149224417
STK40	9	1	2.62766135250755	-3.3680176661791
LSM10	13	1	2.53028929745384	-6.0394546912493
OSCP1	23	1	1.19209623848625	-5.24797510369436
MRPS15	13	1	2.78892267262169	-5.783621542293
CSF3R	30	1	-1.55202298844628	1.95326400534494
AL596257.1	9	1	1.18342626606651	-2.82650064690725
GRIK3	36	1	0.333528643004377	0.405282936853007
AL031430.1	34	1	-1.21886378014855	-1.06490730507986
LINC01137	14	1	1.9050444415731	3.79156614081247
ZC3H12A	18	1	0.0487292460126476	-4.31121467812674
MEAF6	46	1	3.78368223225303	-5.31266330941336
SNIP1	2	1	2.03688228642174	-4.16736673577444
DNALI1	27	1	-0.944430778272669	-3.96784185631888
GNL2	2	1	2.53433335339256	-4.597830526668
RSPO1	37	1	-0.933717126496355	-2.20193433030264
C1orf109	2	1	2.57885516201683	-4.51125215752737
CDCA8	38	4	-4.39839589083962	-6.34456800683157
EPHA10	12	1	0.868392114989241	-0.522269956904813
MANEAL	6	1	0.853021626822432	-1.94623159630911
YRDC	2	1	2.49968374287315	-4.5104634688677
C1orf122	13	1	2.49288595234581	-6.41374897225515
MTF1	9	1	2.67962682758995	-2.69812130196707
AL929472.2	11	1	-7.40055191005043	-0.158705525237485
INPP5B	1	1	1.13439071690269	2.47722507254465
SF3A3	2	1	3.00677550350853	-4.17264770730154
FHL3	24	1	-1.14069401706032	-5.12682985528128
UTP11	2	1	2.85014522587486	-5.41046499474661
POU3F1	24	1	-1.77083503688149	-5.47047018273489
AL139158.2	19	1	0.827110057227095	-4.12583612664358
RRAGC	28	1	1.72163546597191	-4.97529863579886
AL139260.1	11	1	-6.97590457881264	-0.167586915332242
MYCBP	28	1	2.1178301623983	-5.22156213982718
RHBDL2	14	1	1.42055738484093	3.73745990530832
AKIRIN1	2	1	2.64765275036522	-4.48140262826101
NDUFS5	13	1	3.41957939182945	-6.51152347787039
MACF1	10	1	1.90211451565452	0.250639311832026
PABPC4	2	1	2.90955269848533	-4.47876381142752
HEYL	44	1	-3.06861412013344	-1.45443045361654
HPCAL4	6	1	0.687888985030134	-1.47918473942892
PPIE	13	1	2.97202981030174	-5.49450754387991
BMP8B	24	1	-1.84376537288002	-5.40698169930594
OXCT2	28	1	1.89184177433677	-4.71662210686819
AL033527.5	5	1	1.53044617687889	-6.03208517296927
TRIT1	31	1	2.99333227192589	-1.89820598824637
MYCL	7	1	4.0682524493856	-3.2218105719866
AL033527.2	19	1	0.911544447295149	-4.10739063485281
MFSD2A	5	1	1.00488567864128	-6.42633032067434
CAP1	2	1	2.94296253239342	-4.45916389687674
PPT1	2	1	2.76426065479942	-5.18254303200857
RLF	10	1	2.06351984059044	0.487249873441295
AL050341.2	19	1	1.50507343327232	-3.89694332345144
ZMPSTE24	2	1	2.42095220600792	-5.44278358681814
COL9A2	1	1	1.36754668270775	3.24311900870188
SMAP2	18	1	0.304292922369917	-2.87459944947378
ZFP69B	12	1	1.4613314918203	-1.02460693581717
ZFP69	6	1	1.49138176953026	-1.48841392262594
AL603839.3	11	1	-7.34418117488198	-0.200657121974393
EXO5	9	1	3.07989395176597	-3.39973448975699
ZNF684	10	1	1.69211996113487	1.57721865908487
RIMS3	6	1	0.837066059462507	-1.04520260556357
NFYC-AS1	35	1	3.12789738690086	-2.63312648995535
NFYC	7	1	3.61117589985557	-3.42116688950674
KCNQ4	27	1	-1.81962215388588	-2.0720930026354
CITED4	28	1	1.80663741146751	-4.44739937050955
CTPS1	38	4	-3.44282257045082	-6.09568428261892
SLFNL1-AS1	1	1	0.248893146864851	1.86759246126993
SLFNL1	1	1	0.316105609290083	2.5707452370344
SCMH1	1	1	0.613333349577864	1.6124122215925
AC093151.3	5	1	0.86136782681175	-6.4845058844866
FOXO6	6	1	0.705264096610029	-1.23655878766195
AC093151.2	37	1	-1.01573588932327	-2.17654608948843
EDN2	19	1	0.876706486098249	-4.74335264428274
HIVEP3	14	1	0.610830788962324	3.82104254500254
FOXJ3	10	1	1.58155525242515	1.50801540152414
RIMKLA	32	1	0.292517786375959	-6.67008899911062
ZMYND12	5	1	0.809726362578352	-6.35848068459646
PPCS	5	1	2.20930946385093	-6.1465890334429
CCDC30	27	1	-1.66238778317742	-2.94214939339773
PPIH	13	1	3.09849608456322	-5.43803238137381
AC098484.2	18	1	0.744413023344954	-3.31532000764029
YBX1	13	1	4.53344238316246	-6.55230259163992
CLDN19	24	1	-1.92809187854103	-5.39861797555105
P3H1	2	1	2.39636433636375	-5.0532691405596
C1orf50	9	1	2.19854796444603	-3.54696797593252
TMEM269	7	1	3.60966337238975	-3.87545561059134
SVBP	46	1	3.91208446537681	-4.94826101525442
ERMAP	20	1	0.489715938918074	-5.45257257683889
AL512353.1	5	1	1.23234451328941	-6.23085951073782
ZNF691	2	1	3.54883325611778	-4.33068060143606
SLC2A1	7	1	4.17406976734825	-3.6976234839739
SLC2A1-AS1	5	1	1.10073042427727	-6.2802503035845
FAM183A	27	1	-1.51094817603401	-3.57904457314627
EBNA1BP2	13	1	2.58102286373802	-5.65107034905569
CFAP57	27	1	-1.75201343978218	-3.22750162346975
TMEM125	14	1	1.77877510105797	4.27469683424814
C1orf210	19	1	0.909231667868574	-4.43440603478567
TIE1	43	5	4.23777807270714	0.883524842423038
AL139289.2	32	1	0.644952302329023	-6.82887005074637
CDC20	38	4	-4.41999184573464	-6.34398292763846
ELOVL1	14	1	1.63970768963524	3.31878305212839
MED8	28	1	2.34693682705589	-4.89166950448172
SZT2	42	1	2.31040847813316	-0.0998588131250582
HYI	28	1	1.73869646107384	-5.15258621438162
PTPRF	31	1	2.5901247314138	-1.4060443566622
KDM4A	42	1	2.20672834431358	-0.279480032760068
KDM4A-AS1	1	1	1.21485746418663	2.17818332449778
ST3GAL3	1	1	1.07404661690422	1.79297388331278
AL451062.1	11	1	-6.85790645564369	0.200211860102252
ARTN	6	1	0.78430974995323	-2.21137713654654
IPO13	14	1	1.65038860356041	3.16416764990671
DPH2	7	1	3.29746807133384	-3.87920736535208
ATP6V0B	13	1	3.03292692219444	-6.0811593459429
B4GALT2	6	1	0.938000803343733	-1.74378871186392
CCDC24	23	1	1.21715295826622	-4.78746580346243
SLC6A9	34	1	-1.12695624912552	-1.00100540383474
AL139220.2	34	1	-1.24519597972206	-1.31614422066824
DMAP1	7	1	3.25830472027488	-4.24862407906668
ERI3	46	1	3.336033707015	-5.43556188805716
RNF220	14	1	1.44424737011619	3.38830090300424
TMEM53	5	1	1.89809024845787	-5.76168798668997
ARMH1	25	1	-5.48647891963295	-1.2722917722048
KIF2C	38	4	-4.39948188746742	-6.36396478875296
AL592166.1	16	1	-6.56525909388832	-0.531243734198972
RPS8	13	1	4.50562608753868	-6.57800077660696
BEST4	5	1	0.650674348227461	-6.48622392876761
PLK3	2	1	2.35710251843162	-3.80854248269217
TCTEX1D4	27	1	-1.13791146362595	-4.19315790398733
BTBD19	20	1	-0.689476436473648	-4.52802061303274
PTCH2	36	1	-0.874150285966913	-0.167761020499631
EIF2B3	2	1	2.70783055340477	-5.46682667000906
HECTD3	31	1	2.39052212750145	-1.08786892159597
UROD	13	1	2.59855974232384	-5.74034618600027
ZSWIM5	1	1	0.564352636687239	1.60206866995676
HPDL	7	1	4.23775423084923	-3.64262079461233
MUTYH	35	1	3.50040185963341	-2.91788481934683
TOE1	7	1	3.46316373860069	-3.56749748452322
TESK2	17	1	1.23670006310173	4.51759696738108
CCDC163	34	1	-1.25504093850426	-1.3873174117388
MMACHC	1	1	1.81158483540245	2.29191303984507
PRDX1	13	1	2.71409404789634	-6.48404287560598
AKR1A1	46	1	3.81378210102745	-4.40597986443655
NASP	31	1	2.9562786868734	-1.79143928750174
CCDC17	7	1	3.80451953922935	-3.80611824257986
GPBP1L1	9	1	2.90049827610679	-3.5457544253649
TMEM69	7	1	3.6796354106588	-3.9592373297991
IPP	23	1	1.41936219250389	-5.08134197457449
MAST2	12	1	0.999417190901716	0.0111356152711667
PIK3R3	31	1	2.2284144214315	-1.37717496617453
AL358075.1	18	1	0.375305776946028	-3.10914158089773
AL358075.2	3	1	-7.34298860514931	2.95829368368967
TSPAN1	14	1	1.87437618290611	4.55237556235178
POMGNT1	23	1	1.11994791542717	-5.40711950524466
LURAP1	14	1	1.88384497677513	3.75248981253488
RAD54L	38	4	-3.593564862855	-6.26239179833548
LRRC41	2	1	2.8486319831533	-4.67788147194998
UQCRH	13	1	3.70386255299278	-6.44234775765555
NSUN4	42	1	2.29914510761925	0.271192304652766
FAAH	10	1	1.3853112510366	1.35192955271585
DMBX1	37	1	-0.145101601727526	-1.40030419095175
AL136373.1	37	1	-0.141989404805223	-1.49693547948019
MKNK1-AS1	30	1	-1.06014930690102	2.14790952936991
KNCN	27	1	-1.73111134255699	-3.11428236230032
MKNK1	30	1	-1.77281379187874	1.64139140383585
MOB3C	47	5	5.11759889637657	-0.705229394275113
ATPAF1	2	1	2.47864902531334	-5.53442739709036
TEX38	15	2	-3.54154622042946	10.4192168785749
EFCAB14	19	1	0.688072328917463	-4.98435281975882
CYP4A11	18	1	0.640755658499678	-2.71206592782156
CYP4X1	6	1	0.875670795790632	-0.814836375552579
CYP4A22-AS1	10	1	1.98891771351524	1.25289470688684
LINC00853	28	1	2.05261505161949	-5.17961000664847
TAL1	30	1	-1.72083883965782	1.66418803469522
AL135960.1	47	5	5.07195079838463	-0.720392339068814
STIL	38	4	-3.99329435313515	-6.27146887047903
CMPK1	13	1	3.10554135357567	-5.95531343682425
FOXD2-AS1	6	1	0.219187324397047	-1.16052126153128
FOXD2	6	1	0.160310988776167	-1.07868384583609
TRABD2B	32	1	-0.0976409860926075	-6.646902792293
AC096541.1	32	1	0.256997053973158	-7.06014560921805
AL109659.2	34	1	-0.932481090076487	-1.3536704705538
SPATA6	1	1	1.25886726891228	2.43889714018686
AGBL4	1	1	-0.0181605764704151	1.23255933062418
BEND5	6	1	1.08353615318962	-1.87086343033926
ELAVL4	6	1	0.513162141196211	-1.04067324860708
AL592182.2	6	1	0.9908154061956	-2.17355369790213
AL592182.3	34	1	-0.923606554515879	-1.69210099442618
DMRTA2	6	1	0.0866063884419994	-1.01653134091513
FAF1	1	1	1.13007927452751	2.53322721258982
CDKN2C	38	4	-4.20666801417641	-6.32643198235647
LINC01562	12	1	1.26614344631859	0.345706069704727
RNF11	9	1	2.40110767399498	-3.07665657265799
AL162430.2	25	1	-6.30085718119911	-0.800881259280606
TTC39A	19	1	0.575913672797163	-4.09550451501028
TTC39A-AS1	20	1	-0.112813765652697	-5.83365225060598
EPS15	1	1	1.59299600636192	2.80812907950266
AC104170.2	37	1	-0.928122500427286	-2.12335418923514
OSBPL9	1	1	1.85867989575096	1.88044238821848
NRDC	10	1	1.97773874317833	1.37562573687418
RAB3B	6	1	0.72109056030937	-1.78285931809561
TXNDC12	2	1	2.81013429676719	-5.33855842812674
KTI12	28	1	2.26603210484215	-4.83077882989065
BTF3L4	46	1	3.79878604923912	-5.38453792794363
ZFYVE9	10	1	1.13675439869591	0.778350360554294
CC2D1B	42	1	1.99103963886925	-0.402174227076932
ORC1	38	4	-3.5974653908091	-6.22662090523855
PRPF38A	7	1	3.56693542515465	-3.61594294770376
TUT4	21	1	2.05040109669395	-1.86285757287161
GPX7	2	1	2.56197202717491	-5.19941162331717
SHISAL2A	18	1	0.97787881409355	-2.83472799523489
COA7	2	1	3.00741494213768	-3.98985599740164
ZYG11B	12	1	1.86773264919945	-1.16995107396261
ZYG11A	1	1	0.651490931860884	3.36351562277658
ECHDC2	36	1	-1.12075992906861	-0.00124695165769678
SCP2	5	1	2.24118578945823	-6.13264202340262
PODN	24	1	-1.92988740886025	-4.34378647072928
CPT2	2	1	2.30450428044029	-5.31112980111258
AL606760.2	12	1	1.54292381321617	-1.30152093632834
C1orf123	2	1	2.37117469822593	-5.52195667489187
AL606760.3	19	1	1.14391446625419	-4.55012439950125
MAGOH	13	1	3.00864279782005	-5.57826351388113
AL606760.1	23	1	0.86269212280937	-5.37602447732107
LRP8	12	1	1.59383976971336	-0.474697105723783
LINC01771	19	1	0.715678696982344	-3.86907028420584
GLIS1	22	1	-1.97999405349068	6.48627162711008
NDC1	38	4	-3.75180541957192	-6.19913887246267
YIPF1	2	1	3.35901201283165	-4.38927482827322
HSPB11	13	1	2.71768558537193	-6.22211908562796
LRRC42	2	1	3.22514117275902	-4.65437006219046
TMEM59	13	1	2.75459850346275	-6.14456390603201
TCEANC2	35	1	2.86996305500694	-2.16501497491018
AL357673.1	32	1	0.173824911467512	-6.63049101098196
CYB5RL	5	1	0.676364903799971	-6.34602617486136
MRPL37	2	1	3.046318655364	-4.99308227761404
SSBP3	12	1	1.85897958790489	-1.14937805398123
ACOT11	36	1	-1.11398326838783	0.29893145882769
MROH7	20	1	0.10988325392433	-4.76474260552542
TTC4	28	1	1.92443788563438	-5.20658659203665
PARS2	7	1	3.48545539890953	-4.29742168648855
TTC22	3	1	-5.88463079417519	1.2017369343458
DHCR24	10	1	1.46967065846153	0.837381966274814
TMEM61	20	1	0.29579759155937	-5.55974411233084
PCSK9	7	1	4.50932539021202	-3.31232666237967
USP24	10	1	1.59590137516685	1.08968276516779
AL603840.1	24	1	-1.65756326402001	-5.60005687935965
AC119674.2	25	1	-6.97408115351967	-1.1632875130953
PLPP3	34	1	-1.30976128066353	-1.34373640282766
PRKAA2	31	1	2.36548674618431	-0.885729544001981
FYB2	37	1	-0.781905437357943	-2.14242934449331
C8B	18	1	-0.304470116742174	-4.09676431878225
DAB1	36	1	0.115318422667463	0.798669434946612
OMA1	5	1	1.91600525891014	-5.63619779809134
TACSTD2	8	2	-4.11457073176674	12.8470037056623
MYSM1	10	1	2.02520812069603	0.638926870983676
JUN	18	1	0.0324259451551037	-4.28786634667532
LINC01135	14	1	1.35633028065391	3.92718554274424
AC105277.1	20	1	0.745204930655439	-5.71488308175222
LINC01358	17	1	0.576025610320051	4.92694879309519
FGGY	7	1	3.55051601444908	-3.45467137559073
HOOK1	12	1	1.24492061649986	-1.20404731495993
CYP2J2	17	1	1.34725773846336	5.13042188422068
C1orf87	27	1	-2.1080707260447	-2.58764695389883
LINC01748	25	1	-7.10886775935463	-1.11040019257681
AC099792.1	25	1	-6.74321138346962	-0.964439146357938
NFIA	34	1	-1.21014171326927	-1.25701188309805
NFIA-AS2	16	1	-6.13091670954994	0.901352353256778
TM2D1	5	1	1.12351489578911	-6.29173015816824
AC099791.2	6	1	1.47957456623741	-1.36261271699087
PATJ	12	1	1.06199300800987	-0.497552327948972
L1TD1	44	1	-3.03191029513649	-1.57074498398916
KANK4	17	1	1.906022196166	5.31579423682077
USP1	38	4	-3.43504011119179	-6.14330076439993
DOCK7	31	1	2.36480653797813	-1.17704343064444
AC103923.1	25	1	-6.0752006717997	-0.476883404094144
ATG4C	14	1	1.49795234715172	3.46783352629526
FOXD3-AS1	24	1	-1.58723270381264	-5.71864389641897
FOXD3	24	1	-1.60112434113793	-5.5840775893511
ALG6	7	1	3.51496494328209	-4.18927978737967
ITGB3BP	13	1	3.08631027256676	-5.43005012734549
EFCAB7	27	1	-1.44182502711586	-3.30476402505056
PGM1	5	1	1.9920007041616	-5.83000921471731
ROR1	44	1	-3.94263517344765	-0.685380213099881
ROR1-AS1	24	1	-1.63934599841408	-6.03539823754446
CACHD1	34	1	-1.10162952030472	-1.07884144051687
RAVER2	34	1	-1.35517757619194	-1.441988937694
JAK1	9	1	1.76915920292564	-2.96307062371389
AL357078.1	37	1	-0.547653059013407	-1.91344880326407
AK4	5	1	1.58026850735374	-5.77830528481619
DNAJC6	1	1	1.44947135960289	2.81348562971933
LEPROT	28	1	1.8247553161306	-4.48449825509207
LEPR	20	1	0.606337671629866	-5.55342458947317
PDE4B	1	1	1.23335421597191	3.08366704718454
SGIP1	10	1	1.21151948486992	0.845035321873263
AL139147.1	3	1	-7.69549762690834	3.02820802466257
TCTEX1D1	27	1	-1.5273776003199	-3.52897214158194
INSL5	24	1	-1.75801312411598	-4.57543777688162
WDR78	27	1	-1.67466550553612	-3.10114359124319
MIER1	2	1	2.18385828053184	-3.92917179330008
SLC35D1	10	1	1.50261843716331	1.72473550574167
C1orf141	27	1	-1.91350602591805	-3.13215326531546
IL12RB2	1	1	0.413267855994184	3.10230041281565
SERBP1	46	1	3.73177803074547	-4.42648767693655
GADD45A	19	1	0.889154439322432	-4.43417286141531
GNG12	20	1	-0.221753770955126	-5.36725544198172
GNG12-AS1	1	1	-0.124043936379473	1.50942850844248
DIRAS3	20	1	-0.135177964814226	-5.88105558617727
WLS	20	1	0.347582822195967	-5.61503862603323
RPE65	34	1	-1.38681971514992	-1.22555660470144
DEPDC1	38	4	-4.38719880069069	-6.34327673180716
AL035412.1	19	1	1.22078645741173	-3.99133991463797
AL033530.1	18	1	0.109472637526472	-4.01252674325125
AL691520.1	19	1	0.836954717986067	-4.1425549910845
LRRC7	36	1	0.329776649825056	0.249356545370654
AL158840.1	37	1	-1.12797492230705	-1.90375875695364
LRRC40	6	1	1.14742613350578	-1.6616151259722
SRSF11	31	1	2.94102252041527	-1.97711991532461
ANKRD13C	1	1	1.23202264820762	2.21775842444284
HHLA3	5	1	1.86465228115745	-5.937439195949
CTH	7	1	3.64150655781456	-3.44174741967337
PTGER3	32	1	0.103516762606581	-6.59028791649954
ZRANB2-AS1	11	1	-7.32585060084633	-0.472468249637052
ZRANB2	28	1	1.79610217129417	-4.25536798699514
NEGR1	10	1	0.683927898756941	1.2994695975004
AL354949.1	3	1	-7.78989850962929	2.20459986464365
AL583808.1	33	1	-7.63592493022255	1.33418679968698
LRRIQ3	7	1	3.63428009068199	-4.00459789498465
FPGT	27	1	-1.53980344022087	-1.86871432526724
FPGT-TNNI3K	35	1	2.91540492092796	-2.13271664841787
TNNI3K	16	1	-6.23266040767006	0.540618531268672
LRRC53	23	1	0.938994293562849	-5.67961334450857
ERICH3	27	1	-1.80398225272469	-2.39047121270315
AC135803.1	37	1	-0.830622273035566	-1.84282397492544
CRYZ	34	1	-1.19128989661507	-1.35235285027639
TYW3	7	1	3.2341460040731	-3.96835588677542
AC099786.3	18	1	-0.0429785200434132	-3.13683747513907
AC099786.1	18	1	-0.0719317742662831	-3.23292326195852
LHX8	18	1	-0.113006288655321	-3.21678232415335
AC099786.2	18	1	-0.0566203543024464	-3.20189856751577
SLC44A5	36	1	0.139051859728773	0.884503550690249
ACADM	46	1	3.24377882992454	-5.20573543770926
RABGGTB	5	1	2.14082372700401	-5.91471313698904
MSH4	1	1	0.315418010107954	3.1927938534437
ST6GALNAC3	4	1	0.128991549365004	4.69698358313425
AC104458.1	20	1	0.58367121731468	-5.94113849862234
ST6GALNAC5	36	1	0.161250119559248	-0.161184273797437
PIGK	20	1	0.800103311888655	-5.8482491896929
AK5	14	1	1.73635876690574	3.48913574950083
AC095030.1	32	1	0.202826087824781	-6.36994051201956
AC118549.1	28	1	1.98667324101158	-4.58071350319998
USP33	42	1	2.11574233090111	-0.190955631572171
MIGA1	28	1	1.48640192066856	-4.74738334878103
NEXN-AS1	1	1	1.20772243057915	2.2168599440275
NEXN	28	1	1.79035962139793	-4.71540331109182
FUBP1	35	1	2.96673262631126	-2.65290593369619
DNAJB4	23	1	1.24880147492119	-5.09789346917288
GIPC2	1	1	0.525781398169477	2.72234988943918
AC103591.3	47	5	4.9054220966024	-0.898427002269193
PTGFR	24	1	-2.03955888236336	-4.39706968529837
IFI44L	34	1	-1.36833703006081	-1.46134161217825
IFI44	24	1	-1.16712626303009	-5.62336658700125
ADGRL4	43	5	4.251720791213	0.886220522087649
ADGRL2	12	1	2.05542648350426	-0.849634401637479
AC117944.1	3	1	-7.66605627024941	2.74120546118601
LINC01361	7	1	3.23773086582847	-3.95708727105276
LINC01725	16	1	-5.99393569911293	-0.0150259660066805
TTLL7	1	1	1.58364236866661	2.34193492667063
AL359504.2	9	1	1.94118679081627	-3.21233534081595
PRKACB	10	1	1.2574089816732	0.602765835684375
SAMD13	34	1	-0.925887072928469	-1.05287312729971
RPF1	2	1	3.4164985469503	-4.53387903435843
GNG5	5	1	2.38702524220176	-6.18158888085501
SPATA1	11	1	-7.09230672801308	0.106862299007014
CTBS	20	1	0.694905763022383	-5.91415857537405
SSX2IP	9	1	3.00150764500328	-3.08371543152945
LPAR3	28	1	2.04380834614464	-4.81799959405081
MCOLN2	24	1	-1.59252476180367	-5.61681579812185
WDR63	27	1	-1.59880649531655	-3.40627812607901
MCOLN3	24	1	-1.90204536402992	-5.38616489632742
SYDE2	27	1	-1.19479700411133	-4.0053274558367
C1orf52	2	1	2.94669235264488	-4.53093170388357
BCL10	2	1	2.91264951740928	-4.08772396309988
AL078459.1	25	1	-6.63724100077919	-0.937536589938565
DDAH1	34	1	-1.36688553775124	-1.51661884053366
AL360219.1	19	1	0.585910802237471	-4.41131805642264
AC092807.3	20	1	0.665403132788618	-6.06226944192068
CYR61	18	1	-0.0144820758181019	-4.23862003548758
ZNHIT6	31	1	3.05402744328209	-1.42007910473959
COL24A1	48	6	-0.243987197526018	8.19707322851999
ODF2L	31	1	2.19106424366661	-1.47687970860617
AL049597.2	28	1	1.45342386280723	-4.45563625558035
SH3GLB1	28	1	1.77969587361046	-4.61188148720877
SELENOF	13	1	3.15405595814415	-5.9784343169512
HS2ST1	27	1	-1.45330649102501	-1.98406767113821
LINC01140	34	1	-0.703133831270258	-1.04095041020529
LMO4	37	1	-0.185050482399981	-1.7987046168627
PKN2-AS1	10	1	2.00238049542137	1.33542574183329
PKN2	10	1	2.15916502987572	0.715120412272052
GTF2B	2	1	2.47386634861656	-5.01333307488577
KYAT3	7	1	4.20171440159508	-3.77862476571219
RBMXL1	9	1	2.74010932957359	-2.74535917504446
GBP3	24	1	-1.15919741476349	-5.46291183694021
GBP1	24	1	-1.37402170384697	-5.88124441369192
GBP2	41	1	-1.64402448619179	3.34041620032175
GBP4	43	5	4.20376527821251	0.968876309555606
AC099063.4	37	1	-0.908570910342257	-1.98018216355459
GBP5	32	1	0.397552137724836	-6.3374226020159
GBP6	43	5	4.36303127323814	0.556569583576755
LRRC8B	1	1	1.59864938770958	3.00508785979135
LRRC8C-DT	5	1	0.862333541266401	-6.19365762932913
LRRC8C	43	5	4.42206800495811	0.0941568090139188
AC099568.2	7	1	3.22422683750816	-4.19738029702322
LRRC8D	5	1	1.50762928044029	-5.84059309228079
ZNF326	31	1	2.92635787045189	-1.49498533471243
BARHL2	37	1	-0.154744560368578	-1.43863546116964
LINC01763	18	1	0.445334678046186	-2.88508772118704
ZNF644	31	1	2.93301046406456	-0.920341722804471
HFM1	10	1	0.478882556311567	1.08651811615808
CDC7	38	4	-3.59539329493813	-6.14623331292288
TGFBR3	24	1	-1.81283831084542	-5.24538969262259
EPHX4	20	1	-0.222848887093584	-5.52026914818899
SETSIP	45	6	-1.5830171653109	9.26147437826975
BTBD8	6	1	0.811617021910627	-1.64389085038321
AC104836.1	37	1	-0.607389385350267	-2.21575783951895
GLMN	10	1	2.11187327419945	1.16084260479792
RPAP2	31	1	2.75249445950218	-1.20015298588888
GFI1	15	2	-4.13362299884133	10.6079785896955
EVI5	18	1	-0.576470280535738	-3.90742992623465
RPL5	13	1	4.45202386891075	-6.52608989937918
FAM69A	17	1	0.648026471487959	4.83884788290842
MTF2	31	1	2.65698373829551	-1.38968085511343
TMED5	23	1	0.813435321204145	-5.13491224511282
CCDC18	38	4	-4.14030014956764	-6.24509643777029
DR1	9	1	2.54644239460655	-3.54872130616324
FNBP1L	6	1	0.734444861762007	-0.707413308459683
BCAR3	36	1	-0.660949090965311	0.418625488740043
DNTTIP2	2	1	2.61372149502464	-4.04463552697317
GCLM	5	1	0.907246237151106	-6.17839168770926
ABCA4	44	1	-4.29396998370461	-0.642430357772275
ARHGAP29	20	1	-0.513128320224802	-5.16464733346121
ABCD3	34	1	-1.17496719444565	-1.40389477475302
F3	34	1	-1.43175273621849	-1.2400435136141
AC093117.1	37	1	-0.821285607762854	-2.13407563431875
SLC44A3	20	1	-0.346875096209566	-5.50253271325247
CNN3	34	1	-1.05561664188675	-1.30086743100302
AC105942.1	7	1	3.93246639286705	-3.75523065789358
ALG14	2	1	2.39851701771446	-5.57256912453787
TMEM56	19	1	1.14244056259819	-4.37294983132498
TMEM56-RWDD3	4	1	-0.0438039847689076	5.20010495917185
AC092802.1	25	1	-5.52419435466103	-1.38053976758139
RWDD3	3	1	-6.20727931941323	2.16575277582987
AL356479.1	24	1	-1.84106432879738	-4.55970405800955
PTBP2	10	1	1.04130745445915	1.30148351923807
DPYD	14	1	1.59833634411522	3.83237243430002
MIR137HG	12	1	0.59581721340843	-0.160833470660611
BX005019.1	6	1	1.14430666481682	-0.889804832774564
LINC01776	33	1	-7.75247489894203	0.833723313969211
SNX7	23	1	1.10450530564018	-5.53997301324026
PLPPR5	6	1	0.463267927519758	-1.16267513497488
PLPPR4	6	1	0.519574885718306	-0.756015889483853
PALMD	20	1	-0.222913558133165	-5.49335598214285
FRRS1	30	1	-1.67673485959343	1.23118186728342
AGL	42	1	2.09364212071129	-0.531554930049344
AC118553.1	5	1	1.12803793465324	-6.34347271187918
SLC35A3	9	1	2.30122888600059	-2.72773718102591
MFSD14A	1	1	0.188245003573378	2.06247545019968
SASS6	38	4	-3.77318584407143	-6.21787142022268
TRMT13	10	1	2.15186226879783	1.0383080913244
LRRC39	30	1	-2.11543988669686	1.329606182736
DBT	9	1	2.55203640972801	-2.73027586205618
RTCA-AS1	25	1	-5.99368679011635	-1.04198908074514
RTCA	2	1	2.73576820408531	-4.47532724602835
CDC14A	10	1	1.34867299114891	0.952310807865695
GPR88	20	1	-0.0968207665758534	-5.65073322518484
VCAM1	34	1	-1.20420851791672	-1.30538605912344
EXTL2	7	1	3.61251295124717	-3.87864517434256
AC104506.1	19	1	1.22704482590385	-3.76642488701956
SLC30A7	35	1	2.96021020924278	-2.29649233086722
DPH5	7	1	3.78505600010582	-4.23593162758963
AC093157.1	2	1	3.34960878407188	-4.66711687310354
AL109741.1	34	1	-1.54556297744087	-1.23833119137899
S1PR1	34	1	-1.39836024726204	-1.24560987218039
OLFM3	36	1	0.23913050209709	0.0369924380002775
COL11A1	36	1	-0.644577393777887	-0.381464295226499
RNPC3	10	1	1.85296643292137	0.498183421653346
AMY2B	4	1	-0.675142741300385	5.66425967947824
PRMT6	7	1	3.67608583485313	-4.21794723733084
NTNG1	36	1	0.216955130450209	0.634177304667071
VAV3	36	1	0.464678650252302	0.0577083899198331
SLC25A24	2	1	2.52616775547691	-5.07155822976248
AL359258.2	5	1	1.60325158154198	-5.92651437981741
FAM102B	30	1	-1.09179806197457	1.79577387110575
HENMT1	6	1	0.127937858454664	-0.748114936191007
PRPF38B	31	1	3.05820787464805	-1.91567491753714
FNDC7	32	1	0.309973125807722	-6.28909801705496
STXBP3	23	1	1.33034503971763	-4.92375969155447
AKNAD1	11	1	-7.13937723124794	-0.920499913531705
AL449266.1	20	1	0.615013485304792	-5.89140342934744
SPATA42	37	1	-0.993875289805452	-2.17450904114859
GPSM2	38	4	-4.10093152011208	-6.20990299447195
CLCC1	28	1	1.79923332249351	-4.8518416808428
WDR47	6	1	0.945207124106367	-1.36283241971151
TAF13	28	1	1.8295742324514	-4.45201944573538
AL356488.3	19	1	1.3441735557241	-3.67983459694998
TMEM167B	2	1	2.33359516178795	-4.24717830880301
C1orf194	27	1	-1.40779518569283	-3.61760853989737
KIAA1324	12	1	1.40898407017418	-0.986724846202298
SARS	28	1	2.31941116368004	-4.64912962182181
CELSR2	31	1	2.78823745762535	-1.76906608803885
PSRC1	14	1	1.72229111706444	3.06347299353464
MYBPHL	24	1	-1.99610995734505	-5.3942582534136
SORT1	14	1	1.57840168987938	3.31182480589731
PSMA5	13	1	2.70776808773704	-5.69210600121634
SYPL2	20	1	-0.281834299214403	-5.58580564721243
ATXN7L2	12	1	1.87386835133262	-0.759295098620816
CYB561D1	21	1	2.5860804370565	-2.17563914521353
AMIGO1	9	1	1.72411287342735	-2.65533351166861
GPR61	18	1	0.527149324767073	-2.80892490609305
GNAI3	46	1	3.74576128040977	-4.57200836403982
AMPD2	9	1	1.82838881527611	-3.07548546059744
GSTM4	2	1	2.35580838238426	-5.21784662469046
GSTM2	37	1	-0.914293209560434	-1.97357463105337
GSTM1	15	2	-4.40025460208229	11.661624677342
AC000032.1	37	1	-0.810936132915537	-1.95734953148977
GSTM5	34	1	-1.21531602228455	-1.33613526089804
GSTM3	5	1	2.12026870762535	-6.29551433785574
CSF1	30	1	-1.82343387091927	1.55017257468088
AHCYL1	9	1	2.41468608891197	-2.99292968972342
STRIP1	12	1	1.72473443066307	-0.616783850032254
AL160006.1	21	1	1.79923356091209	-1.48309730752127
ALX3	9	1	1.92087400471397	-3.65279030068533
SLC6A17	18	1	0.529904728285749	-2.271334640819
KCNC4	34	1	-0.170063490517656	-0.931568138438626
RBM15-AS1	16	1	-6.7877308079081	0.404010958832339
RBM15	31	1	2.97062957798668	-2.04952668412344
SLC16A4	20	1	-0.84591318155102	-5.03968023522513
AL355488.1	12	1	1.62419546162315	-1.05649410946982
LAMTOR5	13	1	3.29030454670616	-6.45686649544851
KCNA2	34	1	-0.180294806607286	-0.841902725535794
AL365361.1	6	1	1.03804147755333	-0.929039470988675
KCNA3	15	2	-3.68217503512673	10.9366223885237
CD53	30	1	-1.89587687934212	1.57809639708383
LRIF1	2	1	2.63444150006004	-4.05096649392264
AL360270.3	19	1	1.12954700504967	-4.1065590308489
DRAM2	7	1	4.04286277805992	-3.9037592337908
CEPT1	10	1	2.09138715779014	0.796419747036532
AL355816.2	9	1	1.2437211326284	-3.0534551070513
DENND2D	30	1	-2.12499808753304	1.23595345751627
CHI3L2	20	1	-0.437007630713503	-5.47130560143606
PIFO	27	1	-1.2168891676741	-3.89809583886282
OVGP1	12	1	1.52867711102196	-0.460217468577787
WDR77	2	1	2.35715115582176	-3.85347055657522
ATP5PB	13	1	3.30765951191612	-6.02774023278372
C1orf162	30	1	-1.68528037751488	1.72946203486307
TMIGD3	30	1	-1.90881907428078	1.61296821371897
ADORA3	47	5	5.24878585850426	-0.657826893168851
RAP1A	1	1	1.01162028824516	2.53075671927317
INKA2	40	1	-7.96011793101601	0.0446914805589475
DDX20	9	1	3.13776553188988	-3.20976614220755
KCND3	36	1	-0.37700566137604	0.0562674774347104
LINC01750	32	1	0.504509215704878	-6.41954921944754
CTTNBP2NL	42	1	2.28587592159935	-0.691852562266751
WNT2B	10	1	1.8414720348043	0.267770960789756
ST7L	10	1	1.99276531254478	1.12730140225275
CAPZA1	46	1	3.84605873142906	-4.64035438759939
MOV10	7	1	3.36468685185142	-3.36537265046255
RHOC	5	1	1.86725342785545	-5.70678161843435
PPM1J	18	1	0.495791082732161	-2.55952309830801
FAM19A3	4	1	-0.904951686509172	6.20831561819895
LINC01356	1	1	-0.750492013529162	2.65580154196604
AL390729.1	18	1	0.930171375624617	-3.18940424187796
SLC16A1	23	1	0.886768584601362	-5.33432983620779
SLC16A1-AS1	1	1	1.74524200474449	1.89229620234354
AL357055.3	28	1	1.51654160534569	-4.817406408626
LRIG2	10	1	2.19421923672386	0.56600863472803
MAGI3	12	1	1.47163713490196	0.195051766794757
PHTF1	9	1	2.67924273525902	-3.11976789696829
RSBN1	21	1	2.06274354969688	-2.13627266152517
PTPN22	4	1	-1.01930808509163	4.97495008246286
AP4B1-AS1	10	1	1.74947107350059	1.243777580422
BCL2L15	21	1	1.32332599674888	-2.52171825631277
AP4B1	42	1	2.2107039741201	-0.354856006938382
DCLRE1B	38	4	-3.41084873164467	-6.15850900872366
HIPK1-AS1	23	1	1.18038571392723	-5.63488220437185
HIPK1	27	1	-1.08610808337502	-3.70954441292898
OLFML3	30	1	-1.50000243867211	1.22327537075861
SYT6	30	1	-1.88724684203438	1.4012614561735
TRIM33	42	1	2.08759606396385	-0.450407855349942
BCAS2	2	1	2.66662371670433	-5.01535343392508
DENND2C	43	5	3.96846759831138	0.949896402519778
NRAS	7	1	3.48237407719322	-4.23943733437674
CSDE1	46	1	3.81616437946983	-4.60448812707083
SIKE1	28	1	1.86826551472374	-4.63549637063162
TSPAN2	32	1	0.175203686110456	-6.38204693062918
LINC01765	27	1	-1.77776288474373	-3.37979768975393
NGF	44	1	-4.52430235827736	-0.63075798018591
VANGL1	23	1	0.685083275191267	-5.44685148461477
CASQ2	6	1	0.277374749533613	-1.20767044289724
NHLH2	6	1	0.394113664977034	-1.18426453335898
SLC22A15	1	1	1.47383940731712	3.02010989920481
ATP1A1	24	1	-1.38601195300392	-5.88974069817679
LINC01762	24	1	-1.643001074441	-6.14217256768362
CD58	20	1	0.503833299033125	-5.90772175057547
IGSF3	12	1	1.21211445843406	-0.663915150004788
CD2	32	1	-0.17203276837639	-6.62846540673391
AL157904.1	32	1	0.279338484160383	-6.62246441109793
PTGFRN	32	1	0.23284638439842	-6.08190607293264
CD101	10	1	1.77118909870811	1.27116090790613
TTF2	38	4	-3.69404446566872	-6.14679455025808
TRIM45	35	1	2.99786794697471	-2.75102996094839
VTCN1	15	2	-3.98120057071022	10.7136008812605
AL358072.1	7	1	3.76521146809288	-4.0702049659075
MAN1A2	31	1	2.82914937054344	-1.39062320454733
TENT5C	49	7	-3.66380965197853	1.21833229796274
GDAP2	31	1	2.9351433566732	-1.88029002411978
WDR3	2	1	2.43726051365562	-4.57865547402517
SPAG17	27	1	-2.01618003333382	-2.66699265702383
TBX15	24	1	-2.01519143069557	-4.5018021987261
WARS2	7	1	3.63413322483726	-3.46169637902395
WARS2-IT1	34	1	-1.78678059066109	-1.47890519364493
AL359915.2	21	1	2.15716016804405	-2.38999413712637
ZNF697	6	1	0.943400507323225	-0.952420465785428
PHGDH	34	1	-1.18462851131729	-1.35908209546225
HMGCS2	18	1	-0.429805273659746	-4.02353691323416
ADAM30	27	1	-0.756740566812675	-4.30440639718191
NOTCH2	20	1	0.149286096445997	-4.86065792306082
AC245008.1	20	1	0.450904970519026	-6.04433321221487
SEC22B	28	1	1.87917745625206	-4.57258962853567
NBPF26	20	1	0.0822141817731457	-4.84203933938162
LINC00623	5	1	1.88295615231224	-5.7195756362261
FCGR1B	30	1	-2.15283953631691	1.29736954705103
AC244453.2	47	5	5.1265438846273	-0.75619196160452
FAM72B	38	4	-4.40095221484474	-6.35738920434134
SRGAP2C	30	1	-1.5397535511332	2.48833943144663
AC244021.1	24	1	-1.76414548838906	-5.41431974633352
AL592494.3	18	1	0.590271835677107	-3.06481980546133
AC239800.2	30	1	-1.89375602687172	0.865524358910159
AC239800.3	21	1	1.70937002217003	-1.60903250439779
AC239798.2	47	5	5.22607410465904	-0.748432271319791
FAM72C	38	4	-4.41019617999367	-6.33408045037405
AC245595.1	2	1	2.1653827480001	-4.25813173516409
AC246785.3	18	1	0.934141879431684	-3.303730003673
NBPF15	36	1	-0.309440190442125	0.140257395666675
LINC01632	27	1	-1.82180964434914	-3.08718132241385
FP700111.1	47	5	5.04233491932579	-0.88404189808981
SRGAP2B	41	1	-1.58521359647087	2.72044754759653
FAM72D	38	4	-4.44310771907143	-6.3548672126116
AC245014.3	47	5	5.11483943974205	-0.798152797061368
AC245014.1	6	1	0.1116690090818	-1.78041767342703
NBPF20	15	2	-3.94566142047219	11.3151328636823
GPR89A	1	1	0.96676493202873	1.82645798460825
PDZK1	44	1	-4.42104732478432	-0.612815193969174
CD160	9	1	1.93809783970543	-3.42688965066092
RNF115	31	1	2.63788068806358	-0.968649022418424
POLR3C	2	1	3.25355613743492	-4.30018638833181
NUDT17	23	1	1.41774786030479	-5.81463503106253
PIAS3	35	1	2.93685710941978	-2.37201236947195
ANKRD35	34	1	-1.10551452124886	-1.39849507077353
ITGA10	44	1	-2.98472845042519	-1.38426374657766
PEX11B	2	1	2.89821661030479	-4.19746660454886
RBM8A	13	1	3.70867431675621	-5.97097563012259
LIX1L-AS1	37	1	-0.626175756104509	-2.11817478402273
LIX1L	19	1	0.562504415862043	-4.88154577477591
ANKRD34A	6	1	0.701907282225569	-1.93832515938894
POLR3GL	13	1	2.60755742108055	-5.92493747933523
TXNIP	7	1	3.35675704991051	-4.25545429452078
LINC01719	21	1	1.3695641807241	-2.03276895745413
NBPF10	15	2	-4.08940588916115	11.6692540718733
NOTCH2NL	37	1	-0.824553648479502	-1.95383404954092
AC239799.2	20	1	0.555988436095198	-5.83511518700735
AC245407.2	3	1	-6.88980066264443	2.73676300780161
NBPF12	1	1	0.945078735701521	2.40563154951914
PRKAB2	42	1	2.24413145100303	-0.717725746470853
AC242426.2	21	1	1.54575312649437	-2.18600987656729
FMO5	1	1	0.578515892378767	3.02718044058664
CHD1L	1	1	1.30611885105797	2.43607950941904
LINC00624	1	1	0.246349578253706	1.89670420424326
BCL9	31	1	2.30032742535301	-1.30292414887564
ACP6	28	1	1.5416537574453	-4.89263271554129
GJA5	44	1	-2.98833858454994	-1.58191501362936
GPR89B	45	6	-1.41176634515099	8.15060497061594
AC239803.3	7	1	4.17387092625328	-3.90137504799978
NBPF11	1	1	0.921579366080244	2.39682627455576
AC239809.3	34	1	-0.485157037623446	-1.05474125607626
AC239803.1	21	1	1.42665899311729	-1.85129832490103
LINC01731	18	1	0.914313798300703	-2.72307061417715
AC245100.1	3	1	-7.64094078028969	2.37928105131967
AC245100.7	3	1	-6.32325756038002	1.30345327393396
PPIAL4G	8	2	-3.93830024684242	11.9130332543073
NBPF14	34	1	-1.02768548811249	-1.61452984078543
NUDT4B	37	1	-0.691075182058136	-2.03727030022757
PDE4DIP	10	1	1.49989116703697	1.37687457339151
AC239802.2	37	1	-0.707690088547985	-1.778818600017
AC239804.1	6	1	1.22464585816093	-0.924985282260343
NBPF9	12	1	1.93073475872703	-0.658625714618131
AC245297.3	9	1	2.10029018437095	-3.09709333642141
AC245297.2	21	1	1.64263809239097	-1.75933765633719
NBPF19	34	1	-1.29566132510475	-1.0249556229891
FCGR1A	30	1	-2.0622098394709	1.4776135756193
HIST2H2BF	30	1	-1.74873363459877	2.06539607779367
AC243772.2	47	5	5.10134065663048	-0.768965236979886
HIST2H4A	19	1	1.17842245613762	-3.75415968163626
AC239868.3	6	1	0.145634060255964	-1.27064239247458
HIST2H2AA4	47	5	4.90688169514366	-0.774792306262418
HIST2H4B	37	1	-0.60464845085911	-2.03710889084951
AC239868.2	9	1	2.47173417126365	-3.37382482751028
HIST2H2BE	9	1	2.87276924168297	-2.925471775371
HIST2H2AC	50	8	4.3357461742086	-1.75016926987784
HIST2H2AB	50	8	4.39959896122642	-1.67268549664633
BOLA1	5	1	2.18591464077659	-5.90022157891409
SV2A	6	1	0.906997685782392	-1.41645502312796
SF3B4	2	1	3.35698545490928	-4.46804975731985
MTMR11	20	1	-0.16038304055504	-5.16201996071951
OTUD7B	14	1	1.54754555737205	3.21971917883737
VPS45	42	1	2.19888055836387	-0.0638364182295046
PLEKHO1	21	1	2.02265608822532	-2.27391766770498
ANP32E	7	1	3.5399116328878	-3.50580310090201
AC242988.1	7	1	3.64196479832359	-3.95638155205862
CA14	7	1	4.1790865710897	-4.05571388466971
APH1A	2	1	2.37477958714195	-5.22017311318533
C1orf54	2	1	3.10494149243065	-4.93765663369314
CIART	2	1	3.30400264774986	-4.36488317711966
MRPS21	13	1	3.53949964558311	-6.35496114953177
PRPF3	31	1	3.01489055668541	-1.79875563843863
RPRD2	10	1	1.656510477416	1.13449395434244
TARS2	9	1	2.58553731953331	-3.43543624146597
ECM1	43	5	4.14764011418052	0.753944195669726
FALEC	28	1	1.46711957966514	-4.57054399712698
ADAMTSL4	24	1	-1.60142546380333	-4.63510965569632
MCL1	35	1	3.25184762989708	-3.07905267937796
ENSA	46	1	3.41981018101402	-4.84307979806082
GOLPH3L	2	1	2.89537442242332	-4.34527897103445
CTSS	30	1	-1.97839569533638	1.50029516951425
CTSK	24	1	-1.94929611171059	-4.61991905434744
ARNT	10	1	2.08948410069176	0.930117077988223
SETDB1	10	1	2.36850369488426	0.701432145994739
CERS2	23	1	1.2468835166616	-5.57974600060598
ANXA9	24	1	-1.74764310801796	-5.48500608666556
MINDY1	19	1	1.7059694579763	-4.01850818856375
PRUNE1	9	1	2.05093277012535	-2.96097563965933
BNIPL	30	1	-2.09425746882729	1.37404979006632
C1orf56	9	1	1.40666878735252	-3.05612992509024
CDC42SE1	9	1	1.40705407177635	-3.12581872208731
MLLT11	6	1	0.731696014754255	-1.62662100060598
GABPB2	10	1	1.61288655316063	1.68275023238047
SEMA6C	12	1	1.50777805363365	-0.628001503783628
TNFAIP8L2	47	5	5.25486648594566	-0.636978261310025
SCNM1	2	1	2.98330939327904	-4.47620748742239
LYSMD1	9	1	1.44965780293175	-3.07169985039847
VPS72	46	1	3.82284009968467	-4.72318100197928
PIP5K1A	10	1	2.30745375668236	0.623067922752933
PSMD4	46	1	3.68870771443077	-5.30323862298147
AL391069.2	23	1	1.37914431606956	-5.10827850564139
ZNF687	9	1	2.83296716725059	-3.33785795434134
PI4KB	9	1	2.41327059780784	-2.93591307862417
RFX5	35	1	3.56576002155967	-3.17787408097403
AL391069.3	7	1	3.58919752155967	-3.66985344155447
SELENBP1	20	1	0.579099779478987	-5.75331711037771
PSMB4	2	1	2.75980198895164	-5.50161384804861
POGZ	42	1	2.1729260734243	-0.0514945016683779
CGN	42	1	2.30160820995994	-0.550935797530576
TUFT1	9	1	2.52020228420921	-3.05342578156607
SNX27	31	1	2.34418643032738	-1.07338463528769
CELF3	6	1	0.773381238333662	-1.09222161038534
RIIAD1	20	1	0.620043759695967	-6.02718042595999
AL589765.7	27	1	-1.13135814154915	-3.89607166512625
MRPL9	2	1	3.56607902561851	-4.72670959694998
OAZ3	5	1	1.71851790463157	-6.33804868920462
TDRKH	35	1	3.063497429244	-2.61785721047537
TDRKH-AS1	19	1	1.60220015560814	-3.90453218682425
AL589765.6	12	1	1.40489304577537	-1.05002617104666
RORC	5	1	0.763893490187605	-6.23027824624197
C2CD4D	28	1	2.07433927571007	-4.55583357079641
THEM4	7	1	3.25145352398582	-3.88186763985769
S100A10	20	1	-0.0425156899767323	-5.69393276436941
S100A11	20	1	-0.577330643780748	-5.69370435937063
TCHH	6	1	0.528372650496443	-1.03960966332571
FLG-AS1	1	1	0.200068061701735	1.799421675366
HRNR	15	2	-4.05307828868202	10.6977994515119
FLG2	9	1	1.11670506512352	-2.93161033852713
LOR	6	1	0.766943102232893	-1.65624617798941
S100A9	30	1	-2.14390980685524	1.23686242834909
S100A8	30	1	-2.12456714595131	1.26335341469629
S100A6	5	1	1.52340853726097	-6.03635811074392
S100A5	24	1	-1.73563253367714	-4.95242904885428
S100A4	24	1	-1.79047214473061	-5.01551412804739
S100A3	24	1	-1.6673979708033	-5.21843885644095
S100A2	24	1	-1.50269913161568	-5.33665060265677
S100A16	20	1	-0.676705437250654	-5.59778093560354
S100A14	20	1	-0.491691524632494	-4.75816845162527
S100A13	2	1	2.75515330349632	-5.28461431725638
S100A1	14	1	1.77363050495811	4.01110316054209
AL162258.2	23	1	1.66053855930992	-5.51103948815481
CHTOP	7	1	3.10082543408104	-3.62762521966116
SNAPIN	5	1	2.41067517315574	-5.96251367791311
ILF2	46	1	3.78499591862388	-4.59398531182425
NPR1	7	1	4.40938699757286	-3.42451500161306
INTS3	42	1	2.18632591282554	-0.753088586169644
SLC27A3	7	1	4.33760774647423	-3.61234688027517
GATAD2B	10	1	1.9971915534658	0.475653938811854
AL358472.5	19	1	1.21138096367546	-4.37555813058035
DENND4B	42	1	1.97375691448875	-0.396958284217282
CRTC2	31	1	2.65017355000206	-1.86462067826407
SLC39A1	2	1	3.39862859760948	-4.43352102502005
AL358472.4	19	1	1.57336819683739	-3.32815312607901
CREB3L4	7	1	4.23355186497398	-3.5744717047991
JTB	13	1	2.53406680142113	-6.18138908608572
AL358472.2	19	1	1.24333131825157	-3.33953689797537
RAB13	2	1	2.95825946842857	-5.00776743157522
RPS27	13	1	4.5175670436544	-6.58010792000906
NUP210L	1	1	0.339614634863813	2.2733488156019
TPM3	2	1	2.89349377667137	-4.57002567513601
C1orf189	27	1	-2.12881326163582	-2.97440242036001
C1orf43	13	1	2.61076534306236	-5.68891357644217
UBAP2L	2	1	2.40738785778709	-3.67804645760672
HAX1	5	1	2.2532311729116	-6.02939914925711
AQP10	32	1	-0.369150961287539	-6.72070526345389
ATP8B2	12	1	1.57890904461571	-0.549452953177854
IL6R-AS1	23	1	0.679676418654402	-5.23821424706595
IL6R	30	1	-1.93881773436836	1.45231366888864
SHE	43	5	4.22943723713585	0.90526986853464
TDRD10	43	5	4.19736707722374	1.32270706431253
UBE2Q1	9	1	2.27555263554283	-3.56121753914969
CHRNB2	6	1	0.977116113059004	-1.23824571831839
ADAR	21	1	2.54479396855064	-2.14202999337332
KCNN3	34	1	-1.36707490170769	-0.950532190638944
PMVK	13	1	3.15428174053856	-5.58534311516897
AL451085.1	47	5	4.96243036305137	-0.746326439219876
PBXIP1	32	1	0.173480933062513	-6.05245804055349
PYGO2	9	1	2.84325326000877	-3.26833485825674
AL451085.2	19	1	1.6252535632772	-3.37508916123526
SHC1	20	1	-0.439927751668016	-5.33741020424978
CKS1B	38	4	-3.9170249649363	-6.27426838143484
FLAD1	46	1	3.49690425907799	-5.10111259682791
LENEP	23	1	1.12072468315788	-5.38229154809134
ZBTB7B	23	1	0.768247371069868	-5.46841263039724
DCST2	10	1	1.86967385327049	1.47032488123758
DCST1-AS1	28	1	2.17285693203636	-4.57921480401175
ADAM15	20	1	-0.447690958626787	-5.62533020241873
EFNA4	7	1	3.81842506443687	-3.96077226861136
EFNA3	21	1	1.36967838322349	-2.36000012620108
EFNA1	43	5	3.90014017140098	0.905633814495639
SLC50A1	5	1	1.65647805248924	-5.92712902291433
DPM3	5	1	1.95297515904136	-6.48918270333426
KRTCAP2	5	1	2.00236452137657	-6.36192964776175
TRIM46	6	1	1.06623721634575	-0.658231847125455
MUC1	20	1	0.534511809699018	-5.78208469613211
AC234582.1	20	1	-0.0158859440164967	-4.96691679223196
THBS3	7	1	3.56178653752037	-3.71444105370657
MTX1	2	1	2.32951081310936	-5.57870125039236
GBA	20	1	0.630755668036421	-5.82980941994803
FAM189B	35	1	3.49810207401939	-3.28694414361136
SCAMP3	2	1	2.87553442036339	-4.28666853173391
CLK2	35	1	2.86767972027488	-2.85832475884573
HCN3	6	1	1.10163498436638	-0.681247823077603
PKLR	49	7	-3.65882694209389	1.24704886214121
FDPS	46	1	3.43737733875938	-4.91310333474295
RUSC1-AS1	34	1	-0.811199816413443	-1.49392258389608
RUSC1	6	1	1.16778564964958	-1.3675146029772
ASH1L	10	1	1.91222203289696	0.351018152993754
ASH1L-AS1	19	1	1.21509814774223	-3.71785949929373
MSTO1	19	1	1.58402193104454	-4.15652727349417
YY1AP1	10	1	2.17087662731834	0.51630579666479
DAP3	2	1	2.74138749157615	-5.08095049126761
GON4L	31	1	2.62539947544761	-1.7599878238024
SYT11	21	1	1.4508904269857	-2.52169536812918
RIT1	19	1	1.62247884785362	-3.45972084267752
KHDC4	19	1	1.58353317295738	-3.25538753731863
ARHGEF2	1	1	1.65442812954613	2.90789509550913
AL355388.2	3	1	-6.98833953822426	2.76325131193979
SSR2	7	1	3.99431121861168	-4.26925110085623
UBQLN4	31	1	2.6513344100637	-1.94182848199026
LAMTOR2	13	1	3.50066650425621	-6.21541904671805
RAB25	7	1	4.18290079151817	-3.7071096823992
MEX3A	31	1	2.24141347920128	-1.49532496197836
LMNA	20	1	-0.77536452794842	-5.35749983056204
SEMA4A	12	1	0.948822265021284	-0.581571035224362
SLC25A44	21	1	2.46774471317955	-1.81333350403921
PMF1-BGLAP	37	1	-0.463972980626146	-1.70288871987478
PMF1	46	1	3.76848590885826	-4.6952164099993
BGLAP	3	1	-6.58514844859413	2.5821273400007
PAQR6	1	1	1.05838025128074	2.41756964461191
SMG5	10	1	1.84334362065025	1.19741267697199
TMEM79	23	1	1.10993278538414	-5.09217428429739
GLMP	5	1	1.6565674594564	-5.85797476037161
CCT3	46	1	3.64197242771812	-4.80516504510061
TSACC	5	1	1.17119277035423	-6.36214946969168
RHBG	37	1	-0.961204285271685	-2.11594199402945
C1orf61	34	1	-1.07908030832581	-1.12846278412954
MEF2D	20	1	-0.317723596938173	-4.63773082955496
AL365181.1	26	3	6.10109603916832	8.43012214438303
IQGAP3	38	4	-4.32422148669533	-6.35358309014456
NAXE	13	1	2.74140060459801	-6.2189276145281
GPATCH4	2	1	2.64544022595115	-5.18228267892019
AL365181.4	19	1	0.652087812773664	-4.00074457390921
HAPLN2	14	1	1.86764109646507	4.6305892540632
AL365181.2	19	1	1.16461623226829	-4.44783758385794
BCAN	34	1	-1.19974228227905	-1.28084027035849
AL365181.3	34	1	-1.33630442107491	-1.3176003621401
AL590666.2	25	1	-7.03951799357704	-1.24685239060537
NES	7	1	3.7406100085897	-3.4155783580126
AL590666.3	21	1	1.20604324852653	-2.66297435029165
CRABP2	7	1	4.02580869709678	-3.76840852959768
ISG20L2	9	1	2.77712882076927	-3.11802553399222
RRNAD1	2	1	2.77088273083397	-4.54676317437307
MRPL24	13	1	2.85619819676109	-6.01900266869681
HDGF	7	1	3.65041482960411	-3.49658750756399
PRCC	7	1	3.19524181400963	-3.46833228333609
SH2D2A	24	1	-1.83011531318001	-5.37568926079886
NTRK1	32	1	0.488877897612532	-6.47774242623465
INSRR	32	1	0.398211603514631	-6.54589533074514
PEAR1	44	1	-2.78310167277626	-1.47431277497427
LRRC71	27	1	-2.07915627444557	-3.03118299706595
ARHGEF11	10	1	1.00151598965355	0.931576497715549
ETV3	43	5	4.04118192707725	0.611046738785342
FCRL2	21	1	1.48300755535789	-2.65092944367544
CD5L	47	5	5.25694978748985	-0.582422606784268
KIRREL1	44	1	-3.1956795402842	-1.29606985314505
CD1D	32	1	-0.363350833304445	-6.71466898186819
AL138899.1	32	1	-0.351955676920931	-6.73789571984427
OR10K1	37	1	-0.819989832587759	-1.91242527230398
MNDA	30	1	-2.14515518630318	1.31639314429148
PYHIN1	4	1	-0.182107503064196	4.52913070456369
IFI16	24	1	-1.20319553697876	-5.48412727578299
AIM2	6	1	0.353621011130293	-0.92603945000784
CADM3	6	1	1.01184809719749	-1.76791643365042
CADM3-AS1	6	1	0.251500730864485	-1.07641886933462
ACKR1	12	1	1.43834960972496	-0.779204003650113
DUSP23	5	1	1.55983961140343	-6.17838262780325
SLAMF8	27	1	-1.43896042788796	-2.72921370728628
AL590560.1	12	1	1.51357305561729	-1.14156555398123
VSIG8	18	1	0.608319764487226	-3.50776838524954
AL590560.2	5	1	1.16024089371391	-5.98998331292288
CFAP45	27	1	-1.65040635550789	-3.39631556733267
TAGLN2	23	1	1.3421212485952	-5.87351726754324
IGSF9	12	1	1.33770525967308	-1.07124888165609
SLAMF9	32	1	0.267464166037519	-6.12847732766287
LINC01133	32	1	0.0823000124616222	-6.27723383172171
KCNJ10	1	1	1.08687592064567	2.44296623007639
PIGM	35	1	2.62966931378074	-2.35662817223684
KCNJ9	1	1	1.53476322209068	2.34614802138193
IGSF8	14	1	1.80607975041099	3.17159653441294
ATP1A2	34	1	-1.37677829945854	-1.33477591736929
ATP1A4	9	1	1.21218264614769	-2.92313122017996
CASQ1	37	1	-0.736413702605511	-2.14734219773428
AL121987.2	43	5	4.3222659877462	0.461436129969195
PEA15	34	1	-1.16546987975411	-1.51225053532736
DCAF8	35	1	2.69005263363548	-2.63492488129751
AL139011.2	11	1	-7.35593187297158	0.275939274442033
AL139011.1	5	1	1.13215184723564	-6.07272409661429
PEX19	7	1	3.50056350743004	-4.14924501641409
COPA	9	1	2.64223921810814	-3.03229831917898
NCSTN	23	1	1.52062929188438	-5.4718367980303
NHLH1	6	1	0.304328327528913	-1.76300501092093
VANGL2	31	1	2.65200794254967	-1.6490509436907
CD84	30	1	-2.13866626704506	1.36345124976023
CD48	47	5	5.24993217503258	-0.6010990069689
ITLN1	32	1	-0.319758052475969	-6.55031942589895
ITLN2	15	2	-4.03890954936318	10.7895228935896
F11R	7	1	3.22284567867943	-3.94063305123465
TSTD1	5	1	1.27700555836387	-6.15396904214041
USF1	9	1	2.19593942677208	-2.59431003792898
ARHGAP30	30	1	-1.77466999972634	1.67829013602121
NECTIN4	19	1	0.920607691161116	-4.09209942086355
KLHDC9	23	1	1.45134151493736	-5.35084556801931
PFDN2	13	1	3.60894716297813	-6.32206892235891
NIT1	2	1	3.11222351109215	-4.87025999291556
DEDD	35	1	2.7446919730825	-2.47753404839651
UFC1	2	1	3.18204153095909	-5.17610334618704
AL590714.1	19	1	1.03351343189903	-4.3117935584368
USP21	35	1	2.80432546650596	-2.48144864304678
PPOX	9	1	2.28202283894249	-3.6394393370928
B4GALT3	7	1	3.31264961277672	-3.86934923394339
ADAMTS4	14	1	1.76112592732139	3.84623099104746
NDUFS2	46	1	3.38802230869957	-5.30752968056814
FCER1G	30	1	-2.08827721560768	1.45724678770883
APOA2	18	1	0.117189889304121	-3.40215014680044
TOMM40L	6	1	1.22337711369224	-1.51487445099966
NR1I3	1	1	0.386036997191389	1.88540387884958
PCP4L1	6	1	0.554606562010725	-1.81265568001883
MPZ	24	1	-1.82159077609352	-5.38351701958792
SDHC	2	1	3.39377534901329	-4.38781761391775
CFAP126	27	1	-1.49846684420876	-3.53391670449392
AL592295.4	40	1	-7.97308933223061	0.233806796234683
FCGR2A	30	1	-1.99607729399971	1.59228337542398
HSPA6	47	5	4.91999757801719	-0.761829368907376
FCGR3A	47	5	5.23827207600303	-0.659817569095059
FCRLA	24	1	-1.64357840503029	-5.66867326958792
FCRLB	28	1	2.26532829319664	-5.01104044182913
DUSP12	2	1	3.39876544987388	-4.72998689873831
AL359541.1	47	5	4.90063083683677	-0.915013782817288
ATF6	23	1	1.3137997440023	-5.01165889962332
OLFML2B	24	1	-1.48217296088509	-5.62130426629202
NOS1AP	10	1	0.965473060957869	0.766867257517413
C1orf226	20	1	0.160870259158094	-5.74109148247854
SPATA46	32	1	0.233953540675123	-7.03087734444754
UHMK1	9	1	2.15656507527061	-3.08209585412161
UAP1	2	1	2.99967110668846	-4.79014753564016
DDR2	24	1	-1.89790832484535	-4.67683338387625
HSD17B7	10	1	1.71648753201195	1.30845535532816
CCDC190	27	1	-0.794669798113625	-4.28933929665701
RGS4	6	1	0.660955195776899	-1.69474577172415
RGS5	44	1	-3.06099235499672	-1.45141648514883
RGS5.1	5	1	1.74970615421959	-5.69974159463064
NUF2	38	4	-4.26668583834938	-6.34559129937307
PBX1	36	1	0.496100669257124	-0.518036596614285
AL357568.1	6	1	0.0389925888700084	-1.12397205098288
LMX1A	6	1	0.105900173537214	-0.74745582802908
RXRG	24	1	-1.83997380221657	-5.36266063912527
LRRC52	24	1	-1.67735063517861	-5.468933336574
AL356441.1	47	5	4.81578577076622	-0.786182515460416
MGST3	13	1	2.96679056202598	-6.4461586402239
ALDH9A1	23	1	0.493053679816206	-5.12548326714651
AL451074.6	19	1	0.861036782614668	-4.22594331963675
TMCO1	5	1	2.32412088429161	-6.21612381203787
AL451074.2	11	1	-7.50712596858315	-0.287641994792386
UCK2	35	1	3.52337205921837	-2.90457367165701
FAM78B	6	1	0.704229836813887	-0.621928148108884
AL390115.1	6	1	0.802191620223005	-0.715836398440763
POGK	31	1	2.93461645161339	-2.06815528138296
TADA1	9	1	3.08322299038597	-3.08508848412649
ILDR2	34	1	-0.930089677222292	-1.05338489277975
MAEL	16	1	-5.92651092494301	0.767173178356723
DUSP27	30	1	-2.11991118872933	1.19005561606272
AL451050.2	19	1	1.17795527493187	-3.59759067757742
POU2F1	10	1	1.52924240147301	0.535294405978755
CD247	22	1	-1.19000464165978	5.84318090216501
CREG1	20	1	0.712775354735334	-5.57569431527273
RCSD1	30	1	-1.4184476085978	1.38800442950113
MPZL1	23	1	1.61070502316185	-5.24493574364798
ADCY10	1	1	0.400240664832075	3.04423285261972
MPC2	5	1	2.18925464665123	-6.02123331292288
DCAF6	10	1	1.1147292903585	1.58716071383341
GPR161	12	1	1.84756506001182	-1.04215752347128
TIPRL	28	1	2.12426198040672	-4.4198405669512
SFT2D2	24	1	-1.44222104037575	-5.55562710030691
TBX19	10	1	1.71528661762901	1.25902498499735
XCL1	18	1	-0.0708980509119435	-3.3757047580065
DPT	24	1	-2.09603499854378	-4.37979244454519
ATP1B1	18	1	0.756458168379744	-3.22860526307242
NME7	13	1	3.20889246975609	-5.75127052529471
BLZF1	28	1	1.99214470898338	-4.41715549691336
CCDC181	27	1	-0.884427899964373	-3.96980833275931
SLC19A2	31	1	3.05824482952781	-1.54816126092093
AL021068.1	28	1	1.51131713902183	-4.71358656151907
F5	32	1	0.10953301703163	-6.5919334815325
C1orf112	38	4	-3.74382388079933	-6.25392317040579
SELL	30	1	-1.75312172854714	1.48402035967691
SELE	43	5	4.29429185902305	0.826909012955264
METTL18	2	1	2.36068833386131	-5.21870159371512
SCYL3	10	1	2.18838942562767	0.461415566366748
KIFAP3	6	1	0.807575230948408	-1.61173950894491
GORAB	2	1	2.56821334873863	-4.09084676964895
PRRX1	24	1	-1.98229562724404	-4.52056478722708
Z97200.1	24	1	-1.8002389618235	-4.43027281029837
FMO3	11	1	-7.47470151866249	-0.752384059268399
FMO2	34	1	-1.33389782393746	-0.816018931704923
AL445673.1	37	1	-1.02806716645531	-1.87281822426931
FMO1	44	1	-3.39890014613442	-1.17612635357992
FMO4	14	1	1.7438226989431	3.18034291998728
PRRC2C	31	1	2.82580268894859	-1.64997481568472
VAMP4	28	1	1.55107558285423	-4.73438095315115
METTL13	2	1	2.78086293255516	-4.14303564293997
DNM3	1	1	1.38916552578636	2.81143069998606
DNM3OS	24	1	-2.05924534285835	-4.46449255211966
PIGC	2	1	2.81690681492515	-5.20671915276663
C1orf105	19	1	1.22509134327598	-3.41728233559744
SUCO	2	1	2.02663815533348	-4.07283281548636
TNFSF4	23	1	0.747939234129866	-5.42614435418264
AL645568.1	16	1	-6.63903438533119	-0.342941992122098
PRDX6	13	1	2.57390440022178	-5.70017599328177
SLC9C2	27	1	-2.05476092780403	-2.47216819985525
ANKRD45	27	1	-1.04635908687882	-3.91451429589407
KLHL20	10	1	2.28921354328819	0.575550265472964
CENPL	38	4	-4.22836720431618	-6.32287430031912
DARS2	38	4	-4.21496021235756	-6.29059766991751
ZBTB37	42	1	2.24262488400169	-0.655000500518247
RC3H1	10	1	1.52834785496422	1.11680508391245
AL121983.1	47	5	4.82454622303673	-0.77831589444296
RABGAP1L	1	1	1.08735538040825	2.01054085032328
CACYBP	13	1	2.76836288487144	-5.90105509026663
MRPS14	13	1	3.22822416340538	-5.91458915932791
TNN	44	1	-3.26272165263466	-1.29677736027853
KIAA0040	44	1	-2.76638733828835	-1.48926614983694
TNR	36	1	-0.360325152524035	0.853843159836368
AL513329.1	6	1	1.15891755139061	-0.862089030581876
COP1	33	1	-6.92341529811196	0.691941864651278
PAPPA2	24	1	-1.94834947074227	-4.5077140258135
ASTN1	36	1	-0.268502856143038	0.156598202746943
BRINP2	36	1	-0.0475694485979481	0.612294055384234
SEC16B	10	1	1.2366228154821	1.6208419872938
RASAL2-AS1	46	1	3.81925237690635	-4.84356664879934
RASAL2	10	1	1.41179359471031	0.386455714565352
C1orf220	12	1	1.81025994335838	-0.771903745967313
AL137796.1	5	1	1.67474639927574	-6.04058717950003
AL449106.1	5	1	0.739075546614607	-6.34223961098806
RALGPS2	20	1	0.495269780508955	-5.91843818886892
ANGPTL1	3	1	-6.44114267314247	1.8844899012266
FAM20B	21	1	2.22186339413353	-2.38417982323782
TOR3A	2	1	2.71672547375389	-4.71918176873343
ABL2	42	1	2.1192425540609	0.179345063727931
SOAT1	30	1	-1.41078662360481	1.60498345629557
AXDND1	1	1	0.202887421004255	2.81594444052561
FAM163A	15	2	-3.51156484568886	10.3140180184065
TOR1AIP2	9	1	2.3680046847982	-3.13982056840078
AL353708.3	19	1	1.13270628964134	-3.77928375466482
TOR1AIP1	19	1	0.682379727713545	-5.02645992501394
AL353708.1	19	1	1.28234136616417	-3.94803594811575
CEP350	42	1	2.39922512089439	-0.164427124101087
QSOX1	23	1	0.994412784926374	-5.68702911599295
LHX4	6	1	0.756407742850264	-1.83655809624807
ACBD6	2	1	2.56839430844017	-4.00046180947439
XPR1	12	1	0.912533526770552	-0.609292738276883
KIAA1614	36	1	-1.14278500760369	0.210570432108478
AL162431.2	21	1	1.69336379086204	-1.59550725682394
KIAA1614-AS1	9	1	2.05428875004478	-3.01628422005789
STX6	31	1	2.4986141971273	-1.0721375869097
MR1	30	1	-1.45986967767052	1.78714884058817
IER5	18	1	0.0434023789090709	-4.28938316567556
LINC01732	27	1	-1.27555411542229	-3.86996721490042
CACNA1E	12	1	0.973843698851545	-0.269915335017606
ZNF648	24	1	-1.58769279206566	-6.0851876662554
AL355482.1	24	1	-1.60139297927193	-6.15247892602102
GLUL	7	1	3.68416488682457	-3.88050388558523
RNASEL	23	1	1.2026405385656	-5.21170877679007
RGS16	18	1	0.099714999548872	-4.11845182641165
LINC01686	28	1	1.39744008099266	-4.8120205329241
RGS8	6	1	0.655847912184675	-0.622359685737058
NPL	30	1	-1.53855555737786	1.8486080242811
DHX9	35	1	2.76369655644127	-2.46245669587271
LAMC1	24	1	-1.30343162501625	-5.18254541619436
LAMC2	15	2	-3.84753858531288	10.4249351097761
NMNAT2	12	1	0.667824035040815	-0.377128951388761
SMG7	42	1	2.18867791210838	0.123802460592822
NCF2	30	1	-2.03467809642128	1.49278116957529
ARPC5	13	1	3.33357847248741	-5.80497097237722
RGL1	1	1	1.02600253140159	2.34503842131479
COLGALT2	14	1	1.58605969464012	3.61875892416819
TSEN15	13	1	3.05658996617027	-5.30842613442556
AL445228.2	18	1	0.936137204520185	-3.15267490609305
C1orf21	34	1	-0.696025347806732	-0.851241700488492
EDEM3	42	1	2.30826390301414	0.0676364673791685
FAM129A	24	1	-1.01631247485451	-5.35113071663992
RNF2	46	1	3.91925466572471	-4.88531994088308
TRMT1L	9	1	2.62412941967674	-3.60263823731558
SWT1	1	1	1.05507410084434	1.84843362109049
IVNS1ABP	31	1	2.75234282528587	-1.36711549027578
HMCN1	43	5	4.19488895451256	1.38884521262033
TPR	9	1	2.97308123623558	-2.97263693078177
ODR4	2	1	2.90575206791588	-4.3087360785784
AL096803.3	12	1	1.36273253475853	-0.814895980197354
PTGS2	44	1	-2.897284860261	-1.67219340069906
PLA2G4A	30	1	-1.04992567981056	2.04683233038767
ERVMER61-1	37	1	-0.930898437746088	-2.08006762726919
BRINP3	36	1	-0.20557313645653	0.796062446993426
LINC01351	34	1	-0.933123359926264	-1.34359430535452
RGS18	30	1	-2.13319491828255	1.25812459723337
AL390957.1	25	1	-5.75380336726479	-1.22163700326101
AL136987.1	47	5	5.18057621037193	-0.795443169909879
RGS1	30	1	-1.75168048823647	1.76076615588053
AL136454.1	46	1	3.52769744908043	-4.90590690835135
RGS2	32	1	-0.327819610484163	-6.6514546798052
UCHL5	28	1	2.02736509358116	-4.36911796792166
TROVE2	2	1	2.17644584690758	-3.97159885628836
GLRX2	5	1	1.68633187329002	-6.12348293526785
CDC73	23	1	1.31269276653953	-4.89604448540823
B3GALT2	6	1	0.535060172430952	-0.751322619754239
KCNT2	33	1	-6.97119485820107	0.953684873741702
CFH	24	1	-1.78014325583748	-4.59058450921194
CFHR3	18	1	-0.152086729653399	-3.8054459021868
CFHR1	6	1	-0.0526957460718556	-0.696214668589993
ASPM	38	4	-4.36855542147927	-6.34947513802664
ZBTB41	21	1	2.16998112713524	-1.68479060395376
CRB1	1	1	0.0501114777249889	1.81385887400492
DENND1B	36	1	0.668371086470564	0.384069003027514
C1orf53	5	1	0.863003735892256	-6.26010822518484
LHX9	6	1	0.0263846567792492	-1.29355704053061
NEK7	32	1	-0.0700473138170643	-6.4872963355364
ATP6V1G3	32	1	0.303953533522566	-6.87303613885061
PTPRC	30	1	-1.61906706775002	1.74505544440134
MIR181A1HG	14	1	0.889984135977705	3.70597577826364
NR5A2	18	1	0.0437560728711681	-3.00974511368887
LINC00862	1	1	0.70405126129814	2.74095726744516
AC104461.1	3	1	-7.48621856654457	1.44245196120127
ZNF281	31	1	2.67107308422752	-1.3416094706835
KIF14	38	4	-4.38784253085427	-6.34303879006521
DDX59	2	1	2.23573625599571	-4.01201128228323
AL445483.1	5	1	1.11715829884239	-6.23559831841604
CAMSAP2	12	1	1.39203799282738	0.03988496200426
INAVA	7	1	3.98379505192467	-3.37739586098806
KIF21B	6	1	0.897998576514204	-0.701307170230313
AL358473.1	6	1	0.979392772070845	-1.69587754471914
ASCL5	19	1	1.35570014034935	-4.23781751855032
TMEM9	2	1	2.59038889919945	-5.2735855506243
IGFN1	15	2	-4.1470304676371	10.4366157128034
TNNT2	18	1	0.436193948142012	-2.51214908822195
TNNI1	18	1	0.791272526137312	-3.07371710999624
PHLDA3	23	1	0.911305671088179	-5.01443599923269
CSRP1	14	1	1.98796856915184	3.45868588225229
AC096677.1	5	1	1.69875109707542	-6.28172420724051
NAV1	10	1	1.14649522816368	0.739748813074664
IPO9-AS1	1	1	0.191176777235945	2.35549522177561
AL645504.1	37	1	-0.92659042263798	-1.98257350190298
IPO9	31	1	2.49733913456627	-1.30504917367117
SHISA4	18	1	0.68533194576927	-3.63562654717581
AL513217.1	34	1	-1.06397056067757	-1.48781370385306
LMOD1	4	1	-0.453415180094759	5.03487659232004
TIMM17A	13	1	3.26969373737999	-5.56476139290945
RNPEP	46	1	3.72091901814171	-4.4425980971636
ELF3-AS1	3	1	-7.4710689731913	1.60380304591043
ELF3	7	1	4.30415761982628	-4.05955576165335
GPR37L1	36	1	-0.36302113021187	1.34849310652597
ARL8A	21	1	1.47588527714439	-2.45620536072867
PTPN7	17	1	0.833894973151167	5.58161521689279
LGR6	34	1	-1.33160966122917	-0.60405128462927
UBE2T	38	4	-3.76221525157265	-6.24474691613333
PPP1R12B	1	1	1.37531173741051	2.54485440985544
SYT2	1	1	1.25440526520439	2.01590693728311
AC104463.2	6	1	1.06784070049949	-1.21798681481497
KDM5B	31	1	2.90992343937584	-1.8890833781542
AC098934.4	19	1	1.02349997078605	-3.96408533318655
PCAT6	28	1	1.58451378857323	-4.61296009286062
RABIF	13	1	3.29321945225426	-5.6495301650347
KLHL12	9	1	3.05157363926597	-3.40238022072928
ADIPOR1	5	1	2.28811419521995	-5.92912983163015
CYB5R1	5	1	0.703819637648542	-6.54278635247366
TMEM183A	2	1	3.35648048435875	-4.3526437209429
PPFIA4	12	1	1.24844480072685	-1.25272130234854
MYOG	18	1	-0.210837418683092	-3.8968069480242
ADORA1	1	1	1.07561636482902	2.61965227858408
CHI3L1	24	1	-1.9179615923243	-4.5572655127825
CHIT1	30	1	-1.77654563868813	1.65156543986185
LINC01353	16	1	-6.34650194133095	-0.374219529467984
LINC01136	47	5	5.17247236286827	-0.818062655764981
BTG2	9	1	2.80086863552757	-3.34797500832693
FMOD	24	1	-2.07002150500588	-4.40015339120047
PRELP	44	1	-3.09686696017555	-1.50959252579825
ATP2B4	36	1	-0.423905248292009	0.344983085852698
ZC3H11A	45	6	-1.26622515404991	8.7221591545759
ZBED6	45	6	-1.55364191020302	9.33810401694162
SNRPE	13	1	3.71147716557213	-5.95215391381399
SOX13	42	1	2.49371827160545	0.229484349351958
ETNK2	9	1	1.34093964611717	-2.86660360558645
REN	17	1	0.449589496008833	5.88852334753855
KISS1	18	1	-0.114584142811815	-3.31564807160513
GOLT1A	18	1	0.269749169699629	-2.85957884057181
PLEKHA6	1	1	1.37044847523399	1.84126401678903
PPP1R15B	9	1	2.38604200398155	-2.94739674790518
PIK3C2B	1	1	1.55409896885582	2.41073823706491
MDM4	42	1	2.09762657200523	-0.248213224250241
AL512306.3	25	1	-6.89038526500038	-1.12182497246878
LRRN2	27	1	-1.18582868064217	-1.69153093560354
NFASC	12	1	1.35801828419395	0.290715584394173
CNTN2	14	1	1.5243653110189	3.25194860236032
TMEM81	31	1	2.08368099247642	-1.15931164487021
RBBP5	9	1	2.74325979267784	-2.77429913743155
DSTYK	21	1	2.12666214024254	-2.55019592507498
TMCC2	14	1	1.6403709701223	3.51294279829843
NUAK2	7	1	4.18721902882286	-3.33929776414053
KLHDC8A	34	1	-0.634320760615389	-0.984610073405667
LEMD1-AS1	18	1	0.502493625037153	-2.92969035370962
LEMD1	6	1	0.858764057509382	-1.89070557816641
BLACAT1	12	1	1.43099535023399	-1.15705239041464
AC098936.1	21	1	1.32610977207847	-2.57822703583853
CDK18	14	1	1.69101965939232	3.8766202999769
MFSD4A	18	1	0.74114454304405	-2.4268681929888
ELK4	42	1	2.28377950703331	-0.083348862964078
SLC45A3	14	1	1.72447217022606	4.00124431387766
NUCKS1	9	1	3.12233794247337	-3.13270520432608
RAB29	20	1	0.407267694823225	-5.72109245522635
SLC41A1	20	1	0.263129775874098	-4.84797167046682
PM20D1	1	1	0.233316665045698	2.26621127859934
RAB7B	14	1	1.85176051174827	3.83973623053415
FAM72A	8	2	-4.07299291575722	12.8323886467634
SRGAP2	30	1	-1.03984313691429	1.79589224593027
IKBKE	30	1	-1.46291589225105	1.53679812685831
RASSF5	30	1	-1.75577175105385	1.47227907912119
EIF2D	7	1	3.86335599934288	-4.06354259713308
AL591846.2	23	1	1.04550219093986	-5.51813196404593
DYRK3	28	1	1.9643079093618	-5.12315105660574
MAPKAPK2	23	1	1.53808773075767	-5.04182790978567
IL10	30	1	-1.87852215255074	1.77644837633951
FCMR	24	1	-1.59879940236382	-6.12771438820974
PFKFB2	22	1	-2.30388664687447	4.6088984085737
YOD1	21	1	2.60026467358299	-2.10197185738699
CD55	24	1	-1.27972065890602	-5.70922874673025
CR1	14	1	0.944589977614363	4.02081990973337
CR1L	1	1	0.389954691283186	3.91155243651255
CD46	31	1	2.75748098408409	-1.1612545178713
MIR29B2CHG	23	1	1.22116733109184	-4.9159490989031
CD34	20	1	-0.301738316662828	-5.37756370766775
AL356275.1	32	1	0.42845631157585	-6.40368532403128
PLXNA2	12	1	1.43595898663231	-0.224483661490842
CAMK1G	6	1	0.711086755148848	-1.9194264338793
LAMB3	6	1	0.249178414694746	-1.21853791936056
AL031316.1	19	1	1.05411136662193	-4.10379003747122
G0S2	19	1	0.592406874052961	-3.99891971810476
HSD11B1	14	1	1.23237193142601	3.98449922339304
TRAF3IP3	30	1	-1.28219127143196	1.91989160315378
C1orf74	2	1	2.68195641552635	-4.17878746255056
IRF6	18	1	-0.311302060730974	-4.06824897988455
UTP25	2	1	2.5340248397512	-4.36897920830862
SYT14	36	1	0.386231904379805	-0.0512115584196292
SERTAD4-AS1	6	1	0.0919311693830089	-0.664594225722714
SERTAD4	6	1	0.134756152979811	-0.657011799651547
HHAT	1	1	1.67465651547142	1.92781759039743
KCNH1	17	1	0.787148957602461	5.46227193610056
AL590132.1	12	1	1.48745191609093	-0.654994242030545
RCOR3	42	1	2.03192699467369	0.214446954291896
TRAF5	20	1	-0.902285719759981	-4.801452867824
LINC00467	5	1	2.00764048611351	-5.98762249215262
RD3	6	1	0.340429072730024	-0.768579833346768
SLC30A1	43	5	4.12720382725426	0.700571842354373
NEK2	38	4	-4.42243992770485	-6.34657692177908
AC096637.2	27	1	-2.1288442560511	-2.94309567673819
LPGAT1	1	1	1.54971206700035	2.25048602358683
INTS7	10	1	1.99797595059105	0.276670873027877
DTL	38	4	-3.47015797580055	-6.23985170586722
AL451060.1	5	1	2.0333050540609	-5.85510324700491
PPP2R5A	1	1	1.12103939568229	2.30776537196024
AL360091.3	3	1	-6.30592452967934	1.27913195626123
TMEM206	2	1	2.35660636936851	-4.18435835106985
NENF	5	1	1.51751745258995	-6.10293077691214
LINC01740	19	1	0.661925917021711	-4.00881551964895
AC092803.2	18	1	0.985885744444807	-2.77736996873037
ATF3	19	1	0.796784525267561	-4.66468071206228
FAM71A	19	1	0.778944378249128	-4.49695181115286
BATF3	30	1	-1.96248459304146	1.38826907412393
NSL1	2	1	3.0938187888784	-4.52861046059744
TATDN3	7	1	3.61700284992882	-4.09976839287893
SPATA45	1	1	0.841468816153486	3.15227390066965
FLVCR1-DT	2	1	3.28977144276329	-4.39173912270681
FLVCR1	12	1	1.97794569050499	-0.588286332923337
VASH2	6	1	0.727683906905134	-0.621583573657437
ANGEL2	31	1	3.00584185635277	-1.94255351288931
RPS6KC1	1	1	1.24769676243492	1.73878706232889
PROX1	2	1	2.67218936001488	-3.78122734292166
SMYD2	2	1	3.11875451122947	-4.07864879830496
PTPN14	10	1	1.2355823568029	0.906589634579257
CENPF	38	4	-4.23577773059181	-6.35136293633597
KCNK2	44	1	-4.481921786912	-0.648065917331143
KCTD3	42	1	2.23000109707542	0.19603985534294
USH2A	1	1	0.373854523055037	3.76536036269052
ESRRG	1	1	0.260648970953901	1.24613399044855
GPATCH2	35	1	3.30259120976158	-2.76952790482657
SPATA17	27	1	-1.18646391714386	-3.90937637551443
RRP15	2	1	2.62834942852684	-4.84751247628347
TGFB2-AS1	5	1	0.715237741820295	-6.1649520324053
TGFB2	20	1	0.188326483122786	-5.56639122231619
C1orf143	27	1	-1.75540625537209	-3.09615110619681
LYPLAL1-DT	25	1	-6.35367452586464	-0.910415642100736
LYPLAL1	5	1	1.23843896900841	-6.10176777108328
AC096642.1	21	1	2.00525057827659	-1.60939656956808
AL513283.1	24	1	-1.73522304976753	-4.62187360985891
SLC30A10	16	1	-5.16922056163124	0.026770628851489
EPRS	28	1	2.22487271343895	-4.58795093758719
BPNT1	2	1	3.28504550968834	-4.38332580788748
IARS2	23	1	1.24198318039604	-5.63937210305349
RAB3GAP2	31	1	2.55875981365867	-1.39371418221609
MARK1	12	1	0.875092511527021	-0.0328083859266482
C1orf115	43	5	4.25073469196983	0.845869786900119
MARC2	37	1	-1.03685664618782	-2.28862356408255
MARC1	7	1	4.03979623829551	-3.73415159447806
HLX	43	5	3.90746105229088	0.630963124197558
DUSP10	2	1	2.53024924313255	-3.85193275674002
LINC01705	24	1	-1.51876663649849	-5.43743824227469
AL356108.1	5	1	0.884523039214094	-6.497741930324
AL513314.2	21	1	2.08291090046592	-1.75333737595694
TAF1A	7	1	3.29842365299888	-3.69515442116873
TAF1A-AS1	5	1	1.77808821713157	-6.06676553948538
MIA3	28	1	1.81825221096702	-4.14462732537405
AL592148.3	9	1	2.06255996739097	-3.16524147256033
AIDA	2	1	2.39970601116844	-4.28464674218313
BROX	28	1	1.78648031269737	-4.83698820336477
FAM177B	41	1	-1.68299942696861	3.29219032065256
AL392172.1	5	1	1.9467617324514	-5.81115555031912
DISP1	40	1	-8.0417100139933	0.0351968480764188
TLR5	30	1	-1.91490685427956	1.64521301524027
SUSD4	6	1	0.339836840979536	-0.927296511966153
CAPN8	22	1	-1.91776287043862	4.78176570669992
CAPN2	23	1	1.20397353684135	-5.33344434960501
TP53BP2	9	1	2.20818865811058	-2.95629643662588
FBXO28	10	1	1.88438976322838	1.62096846835001
DEGS1	5	1	1.5755184940023	-5.91961311562674
NVL	10	1	1.95181358372398	1.32478225962503
CNIH4	13	1	2.73392665898033	-5.84135030968802
WDR26	31	1	2.60210598026939	-1.68781995041983
CNIH3	1	1	1.14728820835777	2.04737151400431
DNAH14	9	1	2.47592390095421	-3.46496295197622
LBR	38	4	-3.73682891810707	-6.08274912102835
ENAH	31	1	2.49730814015098	-1.4203425572695
SRP9	13	1	3.71704233204551	-6.21234535439627
EPHX1	5	1	0.642309432379683	-6.25337623818533
AL591895.1	20	1	0.170713727824171	-4.92923187478201
TMEM63A	14	1	1.68488824879356	3.53201318518503
LEFTY1	9	1	2.77985799824425	-3.00976895554678
PYCR2	5	1	1.09292507683464	-5.98151516183035
LEFTY2	20	1	-0.0250822850542469	-5.84053491814749
SDE2	2	1	2.53515232121177	-3.93652843697683
AL512343.2	16	1	-6.26224719966225	0.868333585423068
H3F3A	13	1	4.05280149494835	-6.16413091881888
LINC01703	5	1	1.90543997799583	-6.17050956948416
ACBD3	28	1	1.97938764607139	-4.35636066659109
ACBD3-AS1	11	1	-7.52110397303871	-0.104407571393415
MIXL1	7	1	4.08231246983238	-3.61770819886343
LIN9	38	4	-3.85380804026894	-6.24554180367605
PARP1	7	1	3.50966680561729	-3.73604797585623
STUM	34	1	-0.918411458380739	-1.25165795548575
ITPKB	1	1	1.50788796459862	2.96898222700937
ITPKB-AS1	4	1	-0.961057493932764	4.81510520712717
PSEN2	5	1	2.24295723950096	-5.47458194955008
COQ8A	2	1	2.80310738598533	-4.5548012183489
CDC42BPA	10	1	1.40821016346641	1.45066571966989
LINC01641	7	1	4.88926160847374	-4.51686882241385
ZNF678	42	1	2.25986040150352	-0.240260116893216
SNAP47	2	1	3.04757321392723	-4.54171442254202
JMJD4	28	1	2.09352529560753	-5.25067781670706
WNT9A	27	1	-1.23284634435944	-3.90912889702932
WNT3A	18	1	0.183333819262465	-3.69034313424246
ARF1	2	1	2.97918236767479	-4.97423338158743
C1orf35	2	1	2.80101407086082	-5.36376404030935
MRPL55	13	1	3.30657518421837	-5.94177221520559
GUK1	13	1	3.03099310909935	-6.48845504983084
GJC2	14	1	1.70068681751915	3.80642319456919
IBA57-DT	18	1	0.988641982428511	-3.2822980807604
IBA57	35	1	2.73751795803734	-2.12814521058218
OBSCN-AS1	18	1	-0.0552579709368153	-3.89140009148733
OBSCN	6	1	0.93571663414665	-0.980027787524625
TRIM11	9	1	2.84427345310875	-3.01191305382864
TRIM17	20	1	-0.128222698815386	-5.45889066918509
HIST3H2A	9	1	1.91082299267479	-3.5911269114794
HIST3H2BB	21	1	1.78581917797752	-2.14710616334097
RNF187	28	1	1.62553847347923	-4.67931198342459
RHOU	1	1	1.84619439160057	2.53927708403452
RAB4A	13	1	2.57932508503624	-5.88450502617972
AL117350.1	16	1	-6.61589061702065	-0.346935980159207
CCSAP	21	1	1.44754350697227	-1.97852396233694
ACTA1	7	1	4.27844656025596	-3.99491571648733
NUP133	10	1	2.12198603665062	1.23261994854792
AL121990.1	19	1	1.25152373825737	-4.4099996016802
ABCB10	10	1	1.53519690548607	1.51844239966257
TAF5L	31	1	2.63182104145714	-0.64958750470297
URB2	35	1	2.99055898701378	-2.1057491229357
LINC01736	30	1	-2.15086471522621	1.24766755835398
GALNT2	20	1	0.412559275977095	-5.44416164620535
PGBD5	12	1	1.11638320004173	-0.147591225940152
COG2	23	1	1.38904965435692	-5.01423382027762
AGT	20	1	0.135594134680708	-5.81698154671805
CAPN9	9	1	2.76535213505455	-3.62443851693289
C1orf198	1	1	1.50731361424156	2.335195071858
AL118511.1	3	1	-6.60872566188149	1.81156790987833
TTC13	10	1	1.21478128945061	0.667746402185992
ARV1	5	1	2.12170184170433	-5.33369182809012
FAM89A	34	1	-1.05123689258866	-1.41499757035391
TRIM67	12	1	0.895561342589338	-0.362539462882443
C1orf131	2	1	2.87196553265281	-4.76064419015066
GNPAT	35	1	3.61583412205406	-3.20986031754629
EXOC8	9	1	2.3535307696981	-3.40744995339529
SPRTN	7	1	3.21342480694481	-3.37484215958731
EGLN1	9	1	2.14978659664818	-3.55873202546255
AL445524.1	24	1	-1.41782038892082	-5.89306759102957
TSNAX	2	1	2.71965992962547	-4.78604721291678
TSNAX-DISC1	14	1	1.02375102554985	4.29375601546152
DISC1	30	1	-0.540314952381174	1.70579732195719
SIPA1L2	20	1	0.0071854046506481	-6.03914427025931
MAP10	2	1	2.37380826985069	-3.75010656579153
NTPCR	2	1	2.48304021870323	-5.44697689278738
PCNX2	12	1	0.963397269598921	-0.505397431689664
MAP3K21	6	1	1.01991546665855	-0.68818818791525
KCNK1	14	1	1.5379892638845	4.27867484824045
SLC35F3	4	1	-0.687193183697979	5.96485496298654
AL355472.4	6	1	1.11346459900566	-0.655480556327268
AL355472.1	19	1	1.14322627102562	-4.01482414467947
COA6	13	1	2.75482714688011	-6.14582323296682
TARBP1	42	1	1.93498838459678	-0.147833280402585
LINC01354	20	1	-0.336099470503847	-5.05217289193289
IRF2BP2	9	1	2.43457592045494	-2.99268554909842
AL160408.2	37	1	-0.467807228215258	-1.99792718155996
AL160408.1	37	1	-0.23435776913933	-1.53130602105276
AL391832.2	32	1	0.394976501814802	-6.34065651162283
AL732292.2	9	1	1.81562817608543	-3.38421534760611
TOMM20	2	1	3.27060115849205	-4.59352230294363
RBM34	3	1	-6.42872106517128	2.46395517126902
ARID4B	31	1	2.88174236332603	-0.948580496150418
GGPS1	7	1	3.56850135838218	-3.78831028206961
TBCE	31	1	2.63350785290428	-1.70868229134695
[truncated: 28,728 more rows]

## Sheet: Data S9
Data S9: Visium Platform loadings
Samples loaded	Cell line	OrganoidDifferentiation	OrganoidReplicates	FetalReplicate	Timepoint	Model	Visium Slide Number	Visium Slide Position	QC
7 PCW fetal sample - rep 1	NA	NA	NA	1	7 PCW	Fetal	V12U21-021	A	PASS
11 PCW fetal sample - rep 1	NA	NA	NA	1	11 PCW	Fetal	V12U21-021	B	PASS
12 PCW fetal sample - rep 1	NA	NA	NA	1	12 PCW	Fetal	V12U21-021	C	NO-PASS
Donor2_day40_differentiation1_organoid1	Donor2	1	1	NA	day 40	3D Organoid	V12U21-021	D	PASS
Donor1_day40_differentiation2_organoid1	Donor1	2	1	NA	day 40	3D Organoid	V12U21-021	D	PASS
Donor2_day70_differentiation1_organoid2	Donor2	1	2	NA	day 70	3D Organoid	V12U21-021	D	PASS
Donor2_day120_differentiation1_organoid2	Donor2	1	2	NA	day 120	3D Organoid	V12U21-021	D	PASS
Donor1_day120_differentiation2_organoid2	Donor1	2	2	NA	day 120	3D Organoid	V12U21-021	D	PASS
Donor2_day40_differentiation2_organoid2	Donor2	2	2	NA	day 40	3D Organoid	V12U21-021	D	PASS
17 PCW fetal sample - rep 1	NA	NA	NA	1	17 PCW	Fetal	V12U21-024	A	PASS
7 PCW fetal sample - rep 2	NA	NA	NA	2	7 PCW	Fetal	V12U21-024	B	PASS
11 PCW fetal sample - rep 2	NA	NA	NA	2	11 PCW	Fetal	V12U21-024	C	PASS
Donor1_day120_differentiation1_organoid2	Donor1	1	2	NA	day 120	3D Organoid	V12U21-024	D	PASS
Donor1_day40_differentiation2_organoid2	Donor1	2	2	NA	day 40	3D Organoid	V12U21-024	D	PASS
Donor1_day70_differentiation2_organoid2	Donor1	2	2	NA	day 70	3D Organoid	V12U21-024	D	PASS
Donor2_day120_differentiation1_organoid1	Donor2	1	1	NA	day 120	3D Organoid	V12U21-024	D	PASS
Donor2_day120_differentiation2_organoid2	Donor2	2	2	NA	day 120	3D Organoid	V12U21-024	D	PASS
Donor1_day120_differentiation2_organoid1	Donor1	2	1	NA	day 120	3D Organoid	V12U21-024	D	PASS
12 PCW fetal sample - rep 2	NA	NA	NA	2	12 PCW	Fetal	V12U21-022	A	NO-PASS
17 PCW fetal sample - rep 2	NA	NA	NA	2	17 PCW	Fetal	V12U21-022	B	PASS
7 PCW fetal sample - rep 3	NA	NA	NA	3	7 PCW	Fetal	V12U21-022	C	PASS
Donor2_day70_differentiation1_organoid1	Donor2	1	1	NA	day 70	3D Organoid	V12U21-022	D	PASS
Donor2_day40_differentiation2_organoid1	Donor2	2	1	NA	day 40	3D Organoid	V12U21-022	D	PASS
Donor1_day120_differentiation1_organoid1	Donor1	1	1	NA	day 120	3D Organoid	V12U21-022	D	PASS
Donor1_day40_differentiation1_organoid1	Donor1	1	1	NA	day 40	3D Organoid	V12U21-022	D	PASS
Donor2_day70_differentiation2_organoid2	Donor2	2	2	NA	day 70	3D Organoid	V12U21-022	D	PASS
Donor2_day40_differentiation1_organoid2	Donor2	1	2	NA	day 40	3D Organoid	V12U21-022	D	PASS
11 PCW fetal sample - rep 3	NA	NA	NA	3	11 PCW	Fetal	V12U21-023	A	PASS
12 PCW fetal sample - rep 3	NA	NA	NA	3	12 PCW	Fetal	V12U21-023	B	NO-PASS
17 PCW fetal sample - rep 3	NA	NA	NA	3	17 PCW	Fetal	V12U21-023	C	PASS
Donor2_day70_differentiation2_organoid1	Donor2	2	1	NA	day 70	3D Organoid	V12U21-023	D	PASS
Donor2_day120_differentiation2_organoid1	Donor2	2	1	NA	day 120	3D Organoid	V12U21-023	D	PASS
Donor1_day40_differentiation1_organoid2	Donor1	1	2	NA	day 40	3D Organoid	V12U21-023	D	PASS
Donor1_day70_differentiation1_organoid2	Donor1	1	2	NA	day 70	3D Organoid	V12U21-023	D	PASS
Donor1_day70_differentiation2_organoid1	Donor1	2	1	NA	day 70	3D Organoid	V12U21-023	D	PASS
Donor1_day70_differentiation1_organoid1	Donor1	1	1	NA	day 70	3D Organoid	V12U21-023	D	PASS

## Sheet: Data S10
Data S10: Differentially expressed genes along maturation paths inferred from spatial transcriptomics, using C-SIDE differential expression detection package
gene	Z_score	log_fc	se	paramindex_best	conv	p_val	mean_0	mean_1	sd_0	sd_1	cell_type	is_signif	sample_name
NOC2L	0.000871107	0.870678	999.507	2	TRUE	0.999305	-21.5478	-20.6772	394.686	918.28	Astro	FALSE	PCW_11_REP_2
HES4	0.000764779	0.265002	346.509	2	TRUE	0.99939	-17.6996	-17.4346	179.864	296.171	Astro	FALSE	PCW_11_REP_2
B3GALT6	0.29257	1.0462	3.5759	2	TRUE	0.769851	-10.4851	-9.43894	3.85799	10	Astro	FALSE	PCW_11_REP_2
INTS11	0.0122759	0.0669469	5.45354	2	TRUE	0.990206	-10.3385	-10.2716	6.41262	10	Astro	FALSE	PCW_11_REP_2
DVL1	0.00869259	2.59573	298.614	2	TRUE	0.993064	-20.2531	-17.6574	264.613	138.385	Astro	FALSE	PCW_11_REP_2
CCNL2	0.0152218	-15.2182	999.763	2	TRUE	0.987855	-18.4838	-33.7019	263.023	964.544	Astro	FALSE	PCW_11_REP_2
FAAP20	0.00814245	-8.1411	999.834	2	TRUE	0.993503	-19.6265	-27.7676	257.822	966.02	Astro	FALSE	PCW_11_REP_2
HES5	2.90063	1.00813	0.347555	2	TRUE	0.00372414	-7.29212	-6.28399	0.23557	0.255541	Astro	FALSE	PCW_11_REP_2
RPL22	0.0514128	-0.193017	3.75426	2	TRUE	0.958997	-6.25472	-6.44774	2.45806	2.83768	Astro	FALSE	PCW_11_REP_2
CAMTA1	0.0890649	-0.179707	2.01771	2	TRUE	0.92903	-7.84102	-8.02073	1.95544	0.497411	Astro	FALSE	PCW_11_REP_2
PARK7	0.297315	0.293538	0.987294	2	TRUE	0.766226	-6.99613	-6.70259	0.394985	0.904841	Astro	FALSE	PCW_11_REP_2
ENO1	0.653521	-1.2191	1.86543	2	TRUE	0.513421	-7.32108	-8.54018	0.55824	1.77994	Astro	FALSE	PCW_11_REP_2
CTNNBIP1	0.0100158	-10.0124	999.667	2	TRUE	0.992009	-19.6939	-29.7064	295.672	954.941	Astro	FALSE	PCW_11_REP_2
KIF1B	0.8031	0.86918	1.08228	2	TRUE	0.421917	-7.52682	-6.65764	0.725462	0.803143	Astro	FALSE	PCW_11_REP_2
PGD	0.898818	2.07253	2.30584	2	TRUE	0.36875	-9.78987	-7.71734	1.34577	1.87238	Astro	FALSE	PCW_11_REP_2
MAD2L2	0.423806	-5.32227	12.5583	2	TRUE	0.671707	-9.73811	-15.0604	2.06622	12.3871	Astro	FALSE	PCW_11_REP_2
MFN2	0.00275276	1.3082	475.234	2	TRUE	0.997804	-20.463	-19.1548	283.389	381.494	Astro	FALSE	PCW_11_REP_2
PINK1	0.00257965	1.35159	523.943	2	TRUE	0.997942	-19.5395	-18.1879	225.616	472.878	Astro	FALSE	PCW_11_REP_2
HP1BP3	0.00210188	0.513584	244.345	2	TRUE	0.998323	-17.3593	-16.8457	987.417	10	Astro	FALSE	PCW_11_REP_2
EIF4G3	0.0443788	2.23877	50.4468	2	TRUE	0.964602	-16.2352	-13.9964	743.176	10	Astro	FALSE	PCW_11_REP_2
EPHB2	0.550279	1.05673	1.92035	2	TRUE	0.582128	-9.30489	-8.24816	1.50597	1.19156	Astro	FALSE	PCW_11_REP_2
HNRNPR	0.00918969	-0.10789	11.7403	2	TRUE	0.992668	-7.9665	-8.07439	4.52448	10.8335	Astro	FALSE	PCW_11_REP_2
SRRM1	0.00045393	-0.44254	974.908	2	TRUE	0.999638	-19.7015	-20.1441	289.412	930.96	Astro	FALSE	PCW_11_REP_2
RSRP1	0.317704	-0.904413	2.84671	2	TRUE	0.750709	-8.62862	-9.53304	0.806464	2.73009	Astro	FALSE	PCW_11_REP_2
TMEM50A	0.717202	1.94968	2.71846	2	TRUE	0.47325	-10.2606	-8.31089	5.21884	10	Astro	FALSE	PCW_11_REP_2
SELENON	0.955921	3.77774	3.95194	2	TRUE	0.339112	-11.5558	-7.77801	3.7772	1.16216	Astro	FALSE	PCW_11_REP_2
ARID1A	0.221903	0.276958	1.2481	2	TRUE	0.824389	-8.13358	-7.85662	0.607131	1.09048	Astro	FALSE	PCW_11_REP_2
TMEM222	0.479462	1.35788	2.83209	2	TRUE	0.63161	-10.4125	-9.05461	2.88994	10	Astro	FALSE	PCW_11_REP_2
STX12	0.528179	4.06541	7.69704	2	TRUE	0.597375	-12.5567	-8.49132	42.9475	10	Astro	FALSE	PCW_11_REP_2
DNAJC8	0.350505	0.947318	2.70272	2	TRUE	0.72596	-9.50277	-8.55545	4.41753	10	Astro	FALSE	PCW_11_REP_2
YTHDF2	0.202287	0.394397	1.9497	2	TRUE	0.839693	-8.98047	-8.58607	0.853048	1.75317	Astro	FALSE	PCW_11_REP_2
SRSF4	0.00235114	0.443506	188.635	2	TRUE	0.998124	-17.9579	-17.5144	237.485	10	Astro	FALSE	PCW_11_REP_2
SDC3	0.00273995	0.98087	357.988	2	TRUE	0.997814	-18.7863	-17.8055	231.363	273.179	Astro	FALSE	PCW_11_REP_2
PUM1	0.00413415	0.870706	210.613	2	TRUE	0.996701	-18.736	-17.8653	309.163	10	Astro	FALSE	PCW_11_REP_2
ADGRB2	0.365619	1.22823	3.35931	2	TRUE	0.714649	-8.29927	-7.07104	1.23039	3.12588	Astro	FALSE	PCW_11_REP_2
KHDRBS1	0.0165626	1.82841	110.394	2	TRUE	0.986786	-17.3228	-15.4944	999.64	10	Astro	FALSE	PCW_11_REP_2
CCDC28B	0.351916	0.508695	1.4455	2	TRUE	0.724901	-8.64212	-8.13343	0.500891	1.35594	Astro	FALSE	PCW_11_REP_2
EIF3I	0.0731199	0.928063	12.6923	2	TRUE	0.941711	-8.45909	-7.53102	1.80512	12.5633	Astro	FALSE	PCW_11_REP_2
MARCKSL1	1.1633	3.3134	2.84827	2	TRUE	0.244707	-7.96655	-4.65315	2.26827	1.72267	Astro	FALSE	PCW_11_REP_2
RBBP4	0.00380409	1.66396	437.414	2	TRUE	0.996965	-19.526	-17.8621	290.791	326.76	Astro	FALSE	PCW_11_REP_2
SFPQ	0.482072	6.02048	12.4888	2	TRUE	0.629755	-12.0354	-6.01487	13.1485	10	Astro	FALSE	PCW_11_REP_2
ZMYM4	0.00102817	-1.02726	999.114	2	TRUE	0.99918	-20.0421	-21.0694	323.226	945.386	Astro	FALSE	PCW_11_REP_2
TRAPPC3	0.0044544	0.931285	209.071	2	TRUE	0.996446	-17.4286	-16.4974	224.364	10	Astro	FALSE	PCW_11_REP_2
THRAP3	0.238131	0.396776	1.66621	2	TRUE	0.81178	-8.69772	-8.30095	0.709858	1.50743	Astro	FALSE	PCW_11_REP_2
C1orf122	0.546974	-2.2587	4.12944	2	TRUE	0.584397	-8.18576	-10.4445	1.1508	3.96585	Astro	FALSE	PCW_11_REP_2
AKIRIN1	0.00151321	-1.51313	999.945	2	TRUE	0.998793	-19.767	-21.2801	284.948	958.486	Astro	FALSE	PCW_11_REP_2
MACF1	0.0630204	-63.0107	999.845	2	TRUE	0.94975	-16.8627	-79.8734	196.489	980.348	Astro	FALSE	PCW_11_REP_2
PPT1	0.000275886	0.0863923	313.145	2	TRUE	0.99978	-18.4179	-18.3315	280.405	139.401	Astro	FALSE	PCW_11_REP_2
PTPRF	0.598545	2.87725	4.80708	2	TRUE	0.549476	-10.9376	-8.0603	4.06164	2.57121	Astro	FALSE	PCW_11_REP_2
B4GALT2	0.0164398	-0.238885	14.5309	2	TRUE	0.986884	-11.5847	-11.8236	44.4711	10	Astro	FALSE	PCW_11_REP_2
DMAP1	0.553473	3.95713	7.14964	2	TRUE	0.579939	-12.8415	-8.88439	9.13038	10	Astro	FALSE	PCW_11_REP_2
ERI3	0.00176352	-1.76339	999.928	2	TRUE	0.998593	-18.5062	-20.2696	290.614	956.765	Astro	FALSE	PCW_11_REP_2
RNF220	0.279044	-0.983243	3.52362	2	TRUE	0.780211	-9.59658	-10.5798	2.12577	2.81016	Astro	FALSE	PCW_11_REP_2
PRDX1	0.593419	-0.84397	1.42222	2	TRUE	0.552901	-6.92274	-7.76671	0.500282	1.33132	Astro	FALSE	PCW_11_REP_2
POMGNT1	0.774338	1.23697	1.59746	2	TRUE	0.438731	-8.76859	-7.53162	0.954603	1.28086	Astro	FALSE	PCW_11_REP_2
LRRC41	0.486619	1.0455	2.1485	2	TRUE	0.626529	-9.58696	-8.54146	1.63423	1.39475	Astro	FALSE	PCW_11_REP_2
UQCRH	0.000539812	0.430383	797.283	2	TRUE	0.999569	-18.5972	-18.1668	263.44	752.503	Astro	FALSE	PCW_11_REP_2
EPS15	0.000359414	-0.278279	774.257	2	TRUE	0.999713	-19.8713	-20.1496	236.525	737.245	Astro	FALSE	PCW_11_REP_2
NRDC	0.00353715	-3.53671	999.874	2	TRUE	0.997178	-18.9603	-22.497	228.104	973.508	Astro	FALSE	PCW_11_REP_2
BTF3L4	0.00623376	2.37364	380.771	2	TRUE	0.995026	-20.0964	-17.7228	275.282	263.072	Astro	FALSE	PCW_11_REP_2
SCP2	0.293601	0.457332	1.55766	2	TRUE	0.769063	-8.51119	-8.05386	1.27176	0.89942	Astro	FALSE	PCW_11_REP_2
DHCR24	0.0239186	-23.9128	999.757	2	TRUE	0.980918	-16.7183	-40.6312	240.65	970.362	Astro	FALSE	PCW_11_REP_2
PLPP3	0.270597	-0.0802685	0.296635	2	TRUE	0.786701	-6.86513	-6.9454	0.145823	0.258318	Astro	FALSE	PCW_11_REP_2
SGIP1	0.00254225	-2.54221	999.986	2	TRUE	0.997972	-21.2852	-23.8274	257.291	966.32	Astro	FALSE	PCW_11_REP_2
SERBP1	0.574536	1.6352	2.84613	2	TRUE	0.565605	-9.49893	-7.86373	4.25697	10	Astro	FALSE	PCW_11_REP_2
WLS	0.108935	-0.0701242	0.643725	2	TRUE	0.913254	-7.24593	-7.31605	0.310742	0.563756	Astro	FALSE	PCW_11_REP_2
ZRANB2	0.0286766	2.89157	100.834	2	TRUE	0.977123	-18.1235	-15.232	295.925	10	Astro	FALSE	PCW_11_REP_2
USP33	0.00262243	0.992762	378.565	2	TRUE	0.997908	-19.6775	-18.6847	340.724	164.982	Astro	FALSE	PCW_11_REP_2
GNG5	0.286453	-0.357367	1.24756	2	TRUE	0.774532	-6.94238	-7.29975	0.426217	1.17249	Astro	FALSE	PCW_11_REP_2
C1orf52	0.00204997	0.569775	277.943	2	TRUE	0.998364	-18.6011	-18.0313	445.771	10	Astro	FALSE	PCW_11_REP_2
DDAH1	0.0259606	-25.957	999.862	2	TRUE	0.979289	-17.8116	-43.7686	216.636	976.111	Astro	FALSE	PCW_11_REP_2
SELENOF	0.000792516	0.68823	868.411	2	TRUE	0.999368	-19.3615	-18.6733	286.519	819.783	Astro	FALSE	PCW_11_REP_2
LMO4	0.211665	3.98841	18.843	2	TRUE	0.832368	-14.6044	-10.616	60.4478	10	Astro	FALSE	PCW_11_REP_2
DR1	0.000830089	-0.829049	998.748	2	TRUE	0.999338	-20.9649	-21.794	268.012	962.116	Astro	FALSE	PCW_11_REP_2
CNN3	0.098147	0.446211	4.54635	2	TRUE	0.921816	-7.19529	-6.74907	4.7255	10	Astro	FALSE	PCW_11_REP_2
PTBP2	0.00477209	1.38623	290.487	2	TRUE	0.996192	-19.1375	-17.7513	263.705	121.831	Astro	FALSE	PCW_11_REP_2
NTNG1	1.48677	17.8446	12.0022	2	TRUE	0.137075	-24.6116	-6.76708	11.6875	2.7307	Astro	FALSE	PCW_11_REP_2
WDR47	0.00873373	1.6913	193.651	2	TRUE	0.993032	-18.4487	-16.7574	252.274	10	Astro	FALSE	PCW_11_REP_2
CELSR2	0.138194	0.593467	4.29444	2	TRUE	0.890087	-9.42361	-8.83014	2.83524	3.22547	Astro	FALSE	PCW_11_REP_2
GNAI3	7.92244e-05	0.0719516	908.2	2	TRUE	0.999937	-19.0178	-18.9458	303.474	855.997	Astro	FALSE	PCW_11_REP_2
GSTM3	1.31749	2.61551	1.98523	2	TRUE	0.187676	-9.32766	-6.71215	2.42784	10	Astro	FALSE	PCW_11_REP_2
STRIP1	0.00063019	0.400129	634.934	2	TRUE	0.999497	-18.196	-17.7959	410.859	484.082	Astro	FALSE	PCW_11_REP_2
KCNC4	0.00772366	2.26217	292.889	2	TRUE	0.993837	-20.2822	-18.02	244.615	161.081	Astro	FALSE	PCW_11_REP_2
LAMTOR5	0.55801	0.777696	1.3937	2	TRUE	0.576838	-7.96844	-7.19075	0.856304	1.09961	Astro	FALSE	PCW_11_REP_2
ATP5PB	0.521356	1.01905	1.95462	2	TRUE	0.602119	-7.94562	-6.92657	1.02237	1.66592	Astro	FALSE	PCW_11_REP_2
ATP1A1	2.51269e-05	0.025106	999.165	2	TRUE	0.99998	-19.0042	-18.9791	209.459	976.964	Astro	FALSE	PCW_11_REP_2
MAN1A2	0.00499623	1.95743	391.783	2	TRUE	0.996014	-20.4903	-18.5329	224.747	320.909	Astro	FALSE	PCW_11_REP_2
LINC00623	0.00149016	0.888981	596.567	2	TRUE	0.998811	-19.0033	-18.1143	304.73	512.867	Astro	FALSE	PCW_11_REP_2
RBM8A	0.299152	1.71447	5.73111	2	TRUE	0.764824	-10.172	-8.45752	5.63799	1.02894	Astro	FALSE	PCW_11_REP_2
APH1A	0.00338096	-0.899205	265.961	2	TRUE	0.997302	-17.8556	-18.7548	220.06	149.361	Astro	FALSE	PCW_11_REP_2
MRPS21	0.394554	-5.18453	13.1402	2	TRUE	0.693172	-8.71051	-13.895	2.38193	12.9225	Astro	FALSE	PCW_11_REP_2
VPS72	0.00219736	-2.19604	999.396	2	TRUE	0.998247	-18.86	-21.0561	228.105	973.017	Astro	FALSE	PCW_11_REP_2
PSMD4	0.195222	1.73259	8.87496	2	TRUE	0.845219	-10.2814	-8.5488	18.3647	10	Astro	FALSE	PCW_11_REP_2
PSMB4	0.0053893	-5.38274	998.783	2	TRUE	0.9957	-19.7407	-25.1234	266.308	962.626	Astro	FALSE	PCW_11_REP_2
SNX27	0.00686426	-0.0887857	12.9345	2	TRUE	0.994523	-12.1012	-12.19	17.1567	10	Astro	FALSE	PCW_11_REP_2
CHTOP	0.394102	-2.58087	6.54875	2	TRUE	0.693506	-9.02075	-11.6016	2.46085	6.0688	Astro	FALSE	PCW_11_REP_2
SNAPIN	0.00120477	0.883606	733.421	2	TRUE	0.999039	-19.2777	-18.3941	304.428	667.256	Astro	FALSE	PCW_11_REP_2
ILF2	0.735492	4.49735	6.11475	2	TRUE	0.46204	-12.4789	-7.98153	6.58035	10	Astro	FALSE	PCW_11_REP_2
RPS27	1.45447	0.692407	0.476053	2	TRUE	0.145815	-5.29612	-4.60371	0.265407	0.395203	Astro	FALSE	PCW_11_REP_2
UBAP2L	0.152209	0.609647	4.00532	2	TRUE	0.879022	-10.3324	-9.7228	2.5576	3.08241	Astro	FALSE	PCW_11_REP_2
ADAR	0.562334	1.09286	1.94344	2	TRUE	0.573888	-8.85653	-7.76367	1.62778	1.06175	Astro	FALSE	PCW_11_REP_2
PMVK	2.07604	3.87361	1.86586	2	TRUE	0.0378901	-10.5971	-6.72347	1.67691	0.818184	Astro	FALSE	PCW_11_REP_2
DPM3	0.401809	2.24911	5.59745	2	TRUE	0.687824	-11.2311	-8.98198	9.98328	10	Astro	FALSE	PCW_11_REP_2
KRTCAP2	2.2063	2.30632	1.04534	2	TRUE	0.0273632	-8.58651	-6.28019	0.810882	0.659694	Astro	FALSE	PCW_11_REP_2
FDPS	2.12596	4.05732	1.90847	2	TRUE	0.033507	-9.754	-5.69668	1.78842	0.666183	Astro	FALSE	PCW_11_REP_2
SYT11	0.00356753	-2.49168	698.433	2	TRUE	0.997154	-17.5741	-20.0658	261.7	647.551	Astro	FALSE	PCW_11_REP_2
LAMTOR2	0.00243679	1.09144	447.901	2	TRUE	0.998056	-19.2974	-18.206	240.804	377.661	Astro	FALSE	PCW_11_REP_2
CCT3	0.734675	0.90125	1.22673	2	TRUE	0.462537	-7.89401	-6.99276	0.962866	0.760106	Astro	FALSE	PCW_11_REP_2
NAXE	0.0715127	0.720733	10.0784	2	TRUE	0.94299	-12.5063	-11.7856	39.4958	10	Astro	FALSE	PCW_11_REP_2
BCAN	0.489076	-0.474844	0.9709	2	TRUE	0.624788	-6.57358	-7.04843	0.726455	0.644135	Astro	FALSE	PCW_11_REP_2
PRCC	0.00222389	1.22019	548.675	2	TRUE	0.998226	-20.4709	-19.2507	304.465	456.448	Astro	FALSE	PCW_11_REP_2
PEA15	1.12558	0.830287	0.737651	2	TRUE	0.260343	-6.6705	-5.84021	0.583912	0.450751	Astro	FALSE	PCW_11_REP_2
VANGL2	0.245953	0.664528	2.70185	2	TRUE	0.805719	-8.27574	-7.61121	5.56995	10	Astro	FALSE	PCW_11_REP_2
UFC1	0.0181634	-0.0369827	2.03611	2	TRUE	0.985509	-8.05996	-8.09694	0.997012	1.77531	Astro	FALSE	PCW_11_REP_2
NDUFS2	0.0115797	3.0841	266.336	2	TRUE	0.990761	-19.9601	-16.876	254.549	78.3563	Astro	FALSE	PCW_11_REP_2
SDHC	0.0111147	1.92093	172.828	2	TRUE	0.991132	-18.3943	-16.4734	246.322	10	Astro	FALSE	PCW_11_REP_2
MGST3	0.18796	0.654246	3.48077	2	TRUE	0.850908	-8.15032	-7.49608	3.48349	10	Astro	FALSE	PCW_11_REP_2
TMCO1	0.0114614	-7.52601	656.64	2	TRUE	0.990855	-16.0273	-23.5534	929.379	10	Astro	FALSE	PCW_11_REP_2
MPC2	0.907598	1.94766	2.14595	2	TRUE	0.364091	-8.72641	-6.77875	2.20925	10	Astro	FALSE	PCW_11_REP_2
CACYBP	0.0084638	-8.46223	999.814	2	TRUE	0.993247	-19.1429	-27.6051	280.27	959.727	Astro	FALSE	PCW_11_REP_2
GLUL	0.0992693	-0.0832916	0.839046	2	TRUE	0.920924	-7.52607	-7.60937	0.601965	0.584497	Astro	FALSE	PCW_11_REP_2
DHX9	1.07655	10.3925	9.65354	2	TRUE	0.281681	-16.7499	-6.35732	9.57025	1.26543	Astro	FALSE	PCW_11_REP_2
SMG7	0.0604246	0.18492	3.06034	2	TRUE	0.951817	-9.53259	-9.34767	1.24846	2.7941	Astro	FALSE	PCW_11_REP_2
RNF2	0.00208476	-2.08421	999.738	2	TRUE	0.998337	-20.9048	-22.9891	260.897	965.096	Astro	FALSE	PCW_11_REP_2
TPR	0.758658	-4.06696	5.36073	2	TRUE	0.448057	-8.54252	-12.6095	1.0007	5.2665	Astro	FALSE	PCW_11_REP_2
TMEM9	0.00485349	1.24911	257.363	2	TRUE	0.996127	-17.7629	-16.5138	230.854	113.763	Astro	FALSE	PCW_11_REP_2
NAV1	0.00540552	1.80862	334.587	2	TRUE	0.995687	-20.0207	-18.212	244.742	228.144	Astro	FALSE	PCW_11_REP_2
IPO9	0.00209795	0.941364	448.707	2	TRUE	0.998326	-19.8826	-18.9413	266.717	360.833	Astro	FALSE	PCW_11_REP_2
SHISA4	0.000849006	-0.606421	714.272	2	TRUE	0.999323	-19.4262	-20.0326	278.582	657.706	Astro	FALSE	PCW_11_REP_2
ARL8A	0.369815	2.30632	6.23641	2	TRUE	0.711521	-9.64128	-7.33497	4.15274	4.6527	Astro	FALSE	PCW_11_REP_2
TMEM183A	0.000930829	-0.930717	999.88	2	TRUE	0.999257	-19.6455	-20.5762	252.023	967.597	Astro	FALSE	PCW_11_REP_2
LRRN2	0.25319	1.24134	4.90281	2	TRUE	0.800121	-10.8187	-9.57737	6.08464	10	Astro	FALSE	PCW_11_REP_2
ENAH	0.315376	-4.31139	13.6707	2	TRUE	0.752476	-9.59649	-13.9079	5.66262	12.4427	Astro	FALSE	PCW_11_REP_2
SRP9	0.965382	2.18313	2.26142	2	TRUE	0.334353	-9.38359	-7.20046	5.63773	10	Astro	FALSE	PCW_11_REP_2
H3F3A	1.68748	1.22068	0.723376	2	TRUE	0.0915111	-6.13027	-4.90959	0.379184	0.616029	Astro	FALSE	PCW_11_REP_2
PARP1	0.00129337	-0.960706	742.793	2	TRUE	0.998968	-19.5789	-20.5396	297.176	680.755	Astro	FALSE	PCW_11_REP_2
CDC42BPA	0.000202787	0.202727	999.701	2	TRUE	0.999838	-21.1574	-20.9547	259.194	965.515	Astro	FALSE	PCW_11_REP_2
RAB4A	0.00119057	0.678176	569.623	2	TRUE	0.99905	-20.4367	-19.7585	292.975	488.504	Astro	FALSE	PCW_11_REP_2
EGLN1	0.00200379	1.14094	569.388	2	TRUE	0.998401	-20.5695	-19.4286	281.045	495.194	Astro	FALSE	PCW_11_REP_2
COA6	0.0258343	-25.8291	999.797	2	TRUE	0.979389	-18.5113	-44.3404	289.787	956.879	Astro	FALSE	PCW_11_REP_2
IRF2BP2	0.239779	2.19319	9.14673	2	TRUE	0.810502	-9.55567	-7.36249	3.88528	8.28053	Astro	FALSE	PCW_11_REP_2
TOMM20	0.605868	-7.21153	11.9028	2	TRUE	0.544603	-8.42928	-15.6408	1.92932	11.7454	Astro	FALSE	PCW_11_REP_2
FH	0.000349979	0.294597	841.754	2	TRUE	0.999721	-20.5944	-20.2998	267.768	798.029	Astro	FALSE	PCW_11_REP_2
COX20	0.00288016	-2.87279	997.442	2	TRUE	0.997702	-17.7402	-20.613	300.041	951.244	Astro	FALSE	PCW_11_REP_2
HNRNPU	0.000593983	0.334246	562.719	2	TRUE	0.999526	-19.4124	-19.0782	230.565	513.315	Astro	FALSE	PCW_11_REP_2
SCCPDH	0.000903786	0.264819	293.01	2	TRUE	0.999279	-18.7386	-18.4738	275.055	100.995	Astro	FALSE	PCW_11_REP_2
ID2	0.311982	1.03722	3.32461	2	TRUE	0.755054	-10.5528	-9.51559	9.00991	10	Astro	FALSE	PCW_11_REP_2
IAH1	0.0239291	-0.0662292	2.76773	2	TRUE	0.980909	-9.32931	-9.39554	1.62051	2.24371	Astro	FALSE	PCW_11_REP_2
YWHAQ	0.510516	1.41513	2.77196	2	TRUE	0.60969	-8.47054	-7.05541	3.07543	10	Astro	FALSE	PCW_11_REP_2
ODC1	0.591402	-1.40357	2.3733	2	TRUE	0.554251	-7.98725	-9.39082	0.700318	2.26762	Astro	FALSE	PCW_11_REP_2
PDIA6	0.167553	1.02417	6.11252	2	TRUE	0.866935	-8.01651	-6.99234	2.7009	5.48343	Astro	FALSE	PCW_11_REP_2
TRIB2	0.503502	0.993956	1.97409	2	TRUE	0.614612	-7.9755	-6.98155	0.731645	1.8335	Astro	FALSE	PCW_11_REP_2
DDX1	0.000547035	0.36676	670.45	2	TRUE	0.999564	-19.036	-18.6692	235.94	627.563	Astro	FALSE	PCW_11_REP_2
LAPTM4A	1.27408	1.49206	1.17109	2	TRUE	0.202634	-8.5133	-7.02124	0.858317	0.796704	Astro	FALSE	PCW_11_REP_2
SF3B6	1.5891	1.04376	0.656822	2	TRUE	0.112037	-6.95564	-5.91188	0.336609	0.564012	Astro	FALSE	PCW_11_REP_2
PTRHD1	0.349218	0.470067	1.34606	2	TRUE	0.726926	-8.62489	-8.15482	0.780173	1.09691	Astro	FALSE	PCW_11_REP_2
EFR3B	0.0113006	2.81523	249.123	2	TRUE	0.990984	-20.343	-17.5277	374.397	10	Astro	FALSE	PCW_11_REP_2
HADHA	0.125361	-0.35811	2.85662	2	TRUE	0.900237	-9.29811	-9.65622	1.38236	2.49988	Astro	FALSE	PCW_11_REP_2
SNX17	0.89539	2.31209	2.58221	2	TRUE	0.370579	-10.177	-7.86493	2.27217	1.22681	Astro	FALSE	PCW_11_REP_2
PPM1G	0.00628025	-6.27801	999.644	2	TRUE	0.994989	-19.4561	-25.7341	275.697	960.874	Astro	FALSE	PCW_11_REP_2
MRPL33	0.0019144	-1.16301	607.504	2	TRUE	0.998473	-18.1742	-19.3372	278.938	539.68	Astro	FALSE	PCW_11_REP_2
PPP1CB	0.00257329	1.21872	473.602	2	TRUE	0.997947	-19.5449	-18.3261	260.401	395.589	Astro	FALSE	PCW_11_REP_2
YPEL5	0.381522	0.888038	2.32762	2	TRUE	0.702816	-9.73634	-8.8483	4.85234	10	Astro	FALSE	PCW_11_REP_2
LRPPRC	0.000830496	0.829078	998.292	2	TRUE	0.999337	-20.1617	-19.3326	263.043	963.014	Astro	FALSE	PCW_11_REP_2
FBXO11	0.0135355	2.28273	168.648	2	TRUE	0.989201	-18.779	-16.4962	285.107	10	Astro	FALSE	PCW_11_REP_2
NRXN1	0.0526397	-0.176447	3.35197	2	TRUE	0.958019	-8.39705	-8.57349	1.66043	2.91181	Astro	FALSE	PCW_11_REP_2
ACYP2	0.00137115	-1.37072	999.686	2	TRUE	0.998906	-20.0207	-21.3914	292.898	955.815	Astro	FALSE	PCW_11_REP_2
CCDC88A	0.119623	0.674387	5.6376	2	TRUE	0.904782	-11.0859	-10.4115	8.19589	10	Astro	FALSE	PCW_11_REP_2
CFAP36	0.0256558	-25.6482	999.702	2	TRUE	0.979532	-19.151	-44.7991	257.389	965.999	Astro	FALSE	PCW_11_REP_2
PPP4R3B	0.00441602	1.21887	276.011	2	TRUE	0.996477	-19.3308	-18.1119	263.843	81.0476	Astro	FALSE	PCW_11_REP_2
USP34	0.00611616	2.03935	333.436	2	TRUE	0.99512	-19.5892	-17.5499	266.329	200.62	Astro	FALSE	PCW_11_REP_2
EHBP1	0.00181866	0.940197	516.971	2	TRUE	0.998549	-19.8487	-18.9085	271.698	439.817	Astro	FALSE	PCW_11_REP_2
UGP2	0.017233	0.0648494	3.76309	2	TRUE	0.986251	-10.1754	-10.1106	3.75517	0.244001	Astro	FALSE	PCW_11_REP_2
SLC1A4	1.05094	0.531555	0.505789	2	TRUE	0.293285	-7.34758	-6.81602	0.166599	0.477564	Astro	FALSE	PCW_11_REP_2
ACTR2	0.00214139	0.958761	447.728	2	TRUE	0.998291	-19.5128	-18.5541	257.554	366.232	Astro	FALSE	PCW_11_REP_2
CNRIP1	0.486154	-1.99564	4.10495	2	TRUE	0.626858	-7.68883	-9.68447	2.66926	3.1186	Astro	FALSE	PCW_11_REP_2
NFU1	0.00815479	-8.14938	999.337	2	TRUE	0.993493	-20.3384	-28.4877	282.675	958.524	Astro	FALSE	PCW_11_REP_2
SNRNP27	0.00582727	-5.81733	998.295	2	TRUE	0.995351	-19.5564	-25.3738	267.022	961.921	Astro	FALSE	PCW_11_REP_2
PCBP1	0.0129097	2.60247	201.59	2	TRUE	0.9897	-17.8993	-15.2968	290.483	10	Astro	FALSE	PCW_11_REP_2
PCYOX1	0.00359777	1.08246	300.87	2	TRUE	0.997129	-19.3141	-18.2316	308.519	10	Astro	FALSE	PCW_11_REP_2
SNRPG	0.0131442	-13.0831	995.347	2	TRUE	0.989513	-17.3174	-30.4005	241.938	965.496	Astro	FALSE	PCW_11_REP_2
ADD2	1.97967	3.82091	1.93008	2	TRUE	0.047741	-10.545	-6.72412	1.92783	0.0931204	Astro	FALSE	PCW_11_REP_2
ZNF638	0.00216919	1.49634	689.814	2	TRUE	0.998269	-20.8073	-19.311	377.328	577.466	Astro	FALSE	PCW_11_REP_2
TPRKB	0.572709	-61.8643	108.02	2	TRUE	0.566842	-8.78436	-70.6486	1.40151	108.011	Astro	FALSE	PCW_11_REP_2
POLE4	0.483375	3.24901	6.72152	2	TRUE	0.62883	-11.3586	-8.10956	8.95754	10	Astro	FALSE	PCW_11_REP_2
CTNNA2	0.0851866	0.517319	6.07278	2	TRUE	0.932113	-10.3046	-9.78733	3.46709	4.98578	Astro	FALSE	PCW_11_REP_2
SUCLG1	0.0219766	-21.957	999.111	2	TRUE	0.982467	-16.6128	-38.5698	224.787	973.495	Astro	FALSE	PCW_11_REP_2
KCMF1	1.35293	1.98317	1.46583	2	TRUE	0.176077	-9.48755	-7.50438	1.191	0.854506	Astro	FALSE	PCW_11_REP_2
MRPS5	1.49104	1.77402	1.18979	2	TRUE	0.135951	-9.11117	-7.33715	1.07405	0.511869	Astro	FALSE	PCW_11_REP_2
STARD7	0.000269489	0.172077	638.528	2	TRUE	0.999785	-19.2253	-19.0532	244.22	589.979	Astro	FALSE	PCW_11_REP_2
CIAO1	0.130548	-15.8626	121.508	2	TRUE	0.896133	-10.9957	-26.8583	40.0238	114.727	Astro	FALSE	PCW_11_REP_2
SNRNP200	0.000467694	-0.226695	484.709	2	TRUE	0.999627	-18.3926	-18.6193	246.147	417.557	Astro	FALSE	PCW_11_REP_2
EIF5B	0.00676595	-6.76272	999.522	2	TRUE	0.994602	-19.9749	-26.7376	168.987	985.133	Astro	FALSE	PCW_11_REP_2
POU3F3	0.0760745	-0.192654	2.53244	2	TRUE	0.93936	-8.97514	-9.1678	0.826299	2.39384	Astro	FALSE	PCW_11_REP_2
ST6GAL2	0.00132102	-1.31989	999.144	2	TRUE	0.998946	-20.3277	-21.6476	252.372	966.746	Astro	FALSE	PCW_11_REP_2
CHCHD5	0.0364182	-0.106363	2.92059	2	TRUE	0.970949	-8.96871	-9.07507	1.48493	2.51492	Astro	FALSE	PCW_11_REP_2
ACTR3	0.00791003	-7.90947	999.929	2	TRUE	0.993689	-21.7554	-29.6648	420.233	907.338	Astro	FALSE	PCW_11_REP_2
DBI	1.7583	0.4695	0.26702	2	TRUE	0.0786972	-5.35576	-4.88626	0.24401	0.108439	Astro	FALSE	PCW_11_REP_2
TSN	0.00166195	0.991112	596.355	2	TRUE	0.998674	-20.5801	-19.589	278.255	527.459	Astro	FALSE	PCW_11_REP_2
WDR33	0.00509694	-5.09463	999.548	2	TRUE	0.995933	-20.5219	-25.6165	257.383	965.841	Astro	FALSE	PCW_11_REP_2
HS6ST1	0.000761871	0.293992	385.881	2	TRUE	0.999392	-19.1704	-18.8764	243.465	299.382	Astro	FALSE	PCW_11_REP_2
MZT2B	0.306819	0.480928	1.56747	2	TRUE	0.758981	-7.23692	-6.75599	0.784927	1.35678	Astro	FALSE	PCW_11_REP_2
CCDC115	0.411629	0.868092	2.10892	2	TRUE	0.680611	-9.42488	-8.55678	2.44666	10	Astro	FALSE	PCW_11_REP_2
ARHGEF4	0.0017523	-1.75189	999.767	2	TRUE	0.998602	-20.4851	-22.2369	290.267	956.703	Astro	FALSE	PCW_11_REP_2
FAM168B	6.01422e-06	0.00403584	671.049	2	TRUE	0.999995	-18.3813	-18.3773	255.09	620.674	Astro	FALSE	PCW_11_REP_2
LYPD1	1.24928	1.07511	0.860579	2	TRUE	0.211561	-7.6587	-6.58359	0.587165	0.629154	Astro	FALSE	PCW_11_REP_2
RND3	0.448131	0.875417	1.95348	2	TRUE	0.654059	-9.32263	-8.44721	1.08087	1.62722	Astro	FALSE	PCW_11_REP_2
PSMD14	0.000314711	-0.118959	377.994	2	TRUE	0.999749	-18.5133	-18.6322	263.739	270.779	Astro	FALSE	PCW_11_REP_2
PPIG	0.0677433	3.04308	44.9208	2	TRUE	0.94599	-17.0814	-14.0383	999.996	10	Astro	FALSE	PCW_11_REP_2
METTL5	0.527964	1.52722	2.89265	2	TRUE	0.597524	-9.78001	-8.25279	1.85445	2.22001	Astro	FALSE	PCW_11_REP_2
DYNC1I2	0.894717	1.05735	1.18177	2	TRUE	0.370938	-8.12264	-7.06529	0.431267	1.10027	Astro	FALSE	PCW_11_REP_2
ATF2	0.00361725	-3.61708	999.953	2	TRUE	0.997114	-20.4691	-24.0862	291.352	956.567	Astro	FALSE	PCW_11_REP_2
HNRNPA3	1.53066	2.42004	1.58104	2	TRUE	0.125853	-9.17623	-6.75619	1.33056	0.853986	Astro	FALSE	PCW_11_REP_2
PRKRA	0.0878123	-0.50658	5.7689	2	TRUE	0.930026	-9.56821	-10.0748	1.78699	5.48515	Astro	FALSE	PCW_11_REP_2
UBE2E3	0.00183208	1.17241	639.937	2	TRUE	0.998538	-19.9506	-18.7782	245.251	591.076	Astro	FALSE	PCW_11_REP_2
NCKAP1	0.00197958	1.97934	999.881	2	TRUE	0.998421	-19.8817	-17.9024	261.854	964.984	Astro	FALSE	PCW_11_REP_2
ZC3H15	0.0107045	-10.4608	977.237	2	TRUE	0.991459	-18.1646	-28.6254	367.962	905.315	Astro	FALSE	PCW_11_REP_2
ORMDL1	0.0025315	0.796278	314.548	2	TRUE	0.99798	-18.5401	-17.7438	321.352	10	Astro	FALSE	PCW_11_REP_2
SF3B1	0.00395117	0.90166	228.201	2	TRUE	0.996847	-17.9913	-17.0897	244.606	10	Astro	FALSE	PCW_11_REP_2
HSPD1	0.144598	1.18816	8.21695	2	TRUE	0.885028	-8.6412	-7.45305	2.12888	7.93638	Astro	FALSE	PCW_11_REP_2
HSPE1	0.863972	-1.96622	2.2758	2	TRUE	0.387603	-7.06814	-9.03437	0.444849	2.2319	Astro	FALSE	PCW_11_REP_2
SPATS2L	0.221079	-0.452185	2.04535	2	TRUE	0.825031	-8.60785	-9.06004	2.19206	10	Astro	FALSE	PCW_11_REP_2
NDUFB3	0.00150442	-0.555263	369.089	2	TRUE	0.9988	-18.2114	-18.7667	248.268	273.11	Astro	FALSE	PCW_11_REP_2
SUMO1	0.0041763	1.66335	398.282	2	TRUE	0.996668	-18.5742	-16.9109	282.679	280.573	Astro	FALSE	PCW_11_REP_2
ABI2	0.00049919	-0.371934	745.075	2	TRUE	0.999602	-19.1931	-19.565	258.849	698.666	Astro	FALSE	PCW_11_REP_2
IDH1	0.324845	0.644798	1.98494	2	TRUE	0.745298	-8.72917	-8.08437	1.16378	1.60798	Astro	FALSE	PCW_11_REP_2
IGFBP2	2.69519	1.07268	0.397996	2	TRUE	0.00703482	-6.7622	-5.68953	0.269827	0.292564	Astro	FALSE	PCW_11_REP_2
AAMP	0.00099536	-0.994704	999.34	2	TRUE	0.999206	-19.2219	-20.2166	260.055	964.911	Astro	FALSE	PCW_11_REP_2
RETREG2	0.00686863	-0.084613	12.3188	2	TRUE	0.99452	-9.47933	-9.56394	4.33834	11.5296	Astro	FALSE	PCW_11_REP_2
DNAJB2	0.0144001	-14.3575	997.038	2	TRUE	0.988511	-17.4757	-31.8332	291.946	953.337	Astro	FALSE	PCW_11_REP_2
ACSL3	0.0017737	-1.77337	999.814	2	TRUE	0.998585	-20.8196	-22.5929	285.304	958.243	Astro	FALSE	PCW_11_REP_2
MRPL44	0.782509	3.51664	4.49406	2	TRUE	0.433916	-12.5217	-9.00504	5.25424	10	Astro	FALSE	PCW_11_REP_2
SERPINE2	0.929938	0.536182	0.576579	2	TRUE	0.352403	-6.99636	-6.46018	0.425915	0.388638	Astro	FALSE	PCW_11_REP_2
CUL3	0.174705	0.625148	3.5783	2	TRUE	0.861311	-10.355	-9.72987	3.07609	1.82809	Astro	FALSE	PCW_11_REP_2
MFF	0.588376	1.28885	2.19052	2	TRUE	0.55628	-8.841	-7.55215	2.22511	10	Astro	FALSE	PCW_11_REP_2
DNER	0.854602	1.72994	2.02426	2	TRUE	0.392771	-8.38635	-6.65641	1.41573	1.44684	Astro	FALSE	PCW_11_REP_2
ITM2C	0.202174	2.24103	11.0846	2	TRUE	0.83978	-12.3331	-10.0921	66.778	10	Astro	FALSE	PCW_11_REP_2
NCL	0.00669852	1.95558	291.942	2	TRUE	0.994655	-18.5794	-16.6238	232.065	177.133	Astro	FALSE	PCW_11_REP_2
PDE6D	0.647663	-1.59568	2.46375	2	TRUE	0.517203	-7.91333	-9.509	0.289903	2.44663	Astro	FALSE	PCW_11_REP_2
COPS8	0.481611	-1.56828	3.25633	2	TRUE	0.630083	-8.05156	-9.61985	0.591461	3.20217	Astro	FALSE	PCW_11_REP_2
UBE2F	0.0757669	0.269684	3.55939	2	TRUE	0.939605	-10.2567	-9.98705	2.97932	1.94754	Astro	FALSE	PCW_11_REP_2
NDUFA10	0.00359762	-3.59761	999.996	2	TRUE	0.99713	-18.8164	-22.4141	259.266	965.802	Astro	FALSE	PCW_11_REP_2
COPS9	0.66359	0.615742	0.927895	2	TRUE	0.506953	-6.97254	-6.3568	0.488693	0.788777	Astro	FALSE	PCW_11_REP_2
GPC1	0.00145793	0.420104	288.152	2	TRUE	0.998837	-18.7276	-18.3075	224.82	180.243	Astro	FALSE	PCW_11_REP_2
PPP1R7	0.0280783	-28.0054	997.405	2	TRUE	0.9776	-17.6669	-45.6723	294.689	952.878	Astro	FALSE	PCW_11_REP_2
ATG4B	0.0388687	0.227738	5.85917	2	TRUE	0.968995	-11.1836	-10.9558	10.5783	10	Astro	FALSE	PCW_11_REP_2
CHL1	0.000326993	0.0698928	213.744	2	TRUE	0.999739	-17.3373	-17.2674	226.048	10	Astro	FALSE	PCW_11_REP_2
ARL8B	0.000688619	0.686034	996.246	2	TRUE	0.999451	-21.3557	-20.6697	260.842	961.492	Astro	FALSE	PCW_11_REP_2
SRGAP3	0.00110028	-0.700251	636.432	2	TRUE	0.999122	-18.9462	-19.6464	260.344	580.747	Astro	FALSE	PCW_11_REP_2
TADA3	0.00777756	0.956754	123.015	2	TRUE	0.993794	-16.9784	-16.0216	875.834	10	Astro	FALSE	PCW_11_REP_2
ARPC4	0.00701297	-6.99856	997.945	2	TRUE	0.994405	-19.1017	-26.1003	289.22	955.116	Astro	FALSE	PCW_11_REP_2
BRK1	0.0687654	-0.337271	4.90466	2	TRUE	0.945176	-8.60012	-8.93739	2.15589	4.40543	Astro	FALSE	PCW_11_REP_2
ATP2B2	0.34595	0.432056	1.2489	2	TRUE	0.72938	-8.33704	-7.90498	0.693935	1.03836	Astro	FALSE	PCW_11_REP_2
SLC6A1	1.24724	1.14487	0.917924	2	TRUE	0.212309	-8.67828	-7.53341	1.22604	10	Astro	FALSE	PCW_11_REP_2
RAF1	0.54061	-3.19637	5.91252	2	TRUE	0.588776	-8.61118	-11.8075	0.551331	5.88676	Astro	FALSE	PCW_11_REP_2
IQSEC1	0.0018377	0.959356	522.043	2	TRUE	0.998534	-19.4509	-18.4915	254.474	455.819	Astro	FALSE	PCW_11_REP_2
FGD5-AS1	0.708469	0.659412	0.930757	2	TRUE	0.478654	-7.76797	-7.10856	0.442572	0.818803	Astro	FALSE	PCW_11_REP_2
MRPS25	0.95668	1.8208	1.90325	2	TRUE	0.338729	-9.57405	-7.75324	1.31609	1.37488	Astro	FALSE	PCW_11_REP_2
AZI2	0.00332111	0.771667	232.352	2	TRUE	0.99735	-18.7201	-17.9485	270.71	10	Astro	FALSE	PCW_11_REP_2
STT3B	0.0306219	2.0759	67.7914	2	TRUE	0.975571	-16.9467	-14.8708	192.823	10	Astro	FALSE	PCW_11_REP_2
CLASP2	0.00275316	0.949649	344.931	2	TRUE	0.997803	-19.2051	-18.2555	222.132	263.884	Astro	FALSE	PCW_11_REP_2
EIF1B	1.05638	-2.27182	2.15057	2	TRUE	0.290794	-7.26725	-9.53907	0.412198	2.1107	Astro	FALSE	PCW_11_REP_2
SS18L2	0.864001	1.64455	1.90342	2	TRUE	0.387588	-9.89263	-8.24808	1.7981	0.624376	Astro	FALSE	PCW_11_REP_2
HIGD1A	0.488847	0.698608	1.42909	2	TRUE	0.62495	-8.21893	-7.52033	0.799555	1.18449	Astro	FALSE	PCW_11_REP_2
CCDC12	0.011702	-11.6936	999.279	2	TRUE	0.990663	-19.3202	-31.0137	259.33	965.042	Astro	FALSE	PCW_11_REP_2
CSPG5	0.834455	0.60084	0.720039	2	TRUE	0.404025	-6.75976	-6.15892	0.731515	10	Astro	FALSE	PCW_11_REP_2
DHX30	0.311148	-2.80071	9.00121	2	TRUE	0.755688	-8.66124	-11.462	1.1022	8.93348	Astro	FALSE	PCW_11_REP_2
PLXNB1	0.89422	1.19643	1.33796	2	TRUE	0.371204	-8.66613	-7.4697	0.862601	1.02277	Astro	FALSE	PCW_11_REP_2
TMA7	1.35576	1.03906	0.766403	2	TRUE	0.175175	-6.32103	-5.28197	0.414426	0.64469	Astro	FALSE	PCW_11_REP_2
WDR6	0.751376	1.63678	2.17838	2	TRUE	0.452427	-9.30733	-7.67054	5.523	10	Astro	FALSE	PCW_11_REP_2
RHOA	1.24705	0.944943	0.757743	2	TRUE	0.212379	-7.35014	-6.40519	0.630685	0.420013	Astro	FALSE	PCW_11_REP_2
DAG1	0.00145273	-1.45269	999.972	2	TRUE	0.998841	-19.3309	-20.7836	331.023	943.593	Astro	FALSE	PCW_11_REP_2
RBM5	0.181145	1.43368	7.91457	2	TRUE	0.856254	-10.384	-8.95031	9.29309	10	Astro	FALSE	PCW_11_REP_2
RBM15B	0.00251806	1.93382	767.98	2	TRUE	0.997991	-21.4037	-19.4699	277.617	716.046	Astro	FALSE	PCW_11_REP_2
WDR82	0.00309965	1.15823	373.664	2	TRUE	0.997527	-19.0036	-17.8454	218.966	302.785	Astro	FALSE	PCW_11_REP_2
NISCH	0.00314068	1.80434	574.506	2	TRUE	0.997494	-20.3627	-18.5584	245.251	519.527	Astro	FALSE	PCW_11_REP_2
SPCS1	1.12877	1.89451	1.67838	2	TRUE	0.258995	-8.68005	-6.78554	1.87712	10	Astro	FALSE	PCW_11_REP_2
TKT	0.00011823	0.0903889	764.516	2	TRUE	0.999906	-19.6542	-19.5638	242.968	724.881	Astro	FALSE	PCW_11_REP_2
SELENOK	0.412328	-0.521536	1.26486	2	TRUE	0.680099	-7.40557	-7.92711	0.516785	1.15447	Astro	FALSE	PCW_11_REP_2
ARL6IP5	0.434844	2.63687	6.06395	2	TRUE	0.663676	-11.4632	-8.82631	15.1991	10	Astro	FALSE	PCW_11_REP_2
ROBO1	0.293191	0.579168	1.9754	2	TRUE	0.769376	-9.49746	-8.91829	2.63909	10	Astro	FALSE	PCW_11_REP_2
CADM2	0.00106042	0.449975	424.334	2	TRUE	0.999154	-19.4148	-18.9648	218.324	363.86	Astro	FALSE	PCW_11_REP_2
CGGBP1	0.804655	2.19793	2.73152	2	TRUE	0.421019	-10.709	-8.5111	7.04273	10	Astro	FALSE	PCW_11_REP_2
MTRNR2L12	0.00522966	1.12982	216.041	2	TRUE	0.995827	-18.6959	-17.566	157.286	148.103	Astro	FALSE	PCW_11_REP_2
CLDND1	0.574066	-1.25233	2.18151	2	TRUE	0.565923	-7.74274	-8.99507	0.602555	2.09665	Astro	FALSE	PCW_11_REP_2
TFG	0.37739	0.968001	2.56498	2	TRUE	0.705883	-9.63929	-8.67129	2.2134	1.29615	Astro	FALSE	PCW_11_REP_2
PCNP	0.00166687	-1.66227	997.245	2	TRUE	0.99867	-20.217	-21.8793	262.275	962.138	Astro	FALSE	PCW_11_REP_2
ABHD10	0.291681	0.793601	2.72079	2	TRUE	0.770531	-9.53075	-8.73715	3.23734	10	Astro	FALSE	PCW_11_REP_2
LSAMP	0.911476	1.34275	1.47315	2	TRUE	0.362044	-8.78615	-7.4434	1.37378	0.531897	Astro	FALSE	PCW_11_REP_2
NDUFB4	0.343228	-1.28097	3.73213	2	TRUE	0.731427	-7.83302	-9.11399	1.99478	3.1543	Astro	FALSE	PCW_11_REP_2
KPNA1	0.00166505	-1.66503	999.987	2	TRUE	0.998671	-20.524	-22.1891	266.727	963.759	Astro	FALSE	PCW_11_REP_2
SLC41A3	0.440861	-5.04847	11.4514	2	TRUE	0.659313	-8.64047	-13.6889	1.61629	11.3367	Astro	FALSE	PCW_11_REP_2
RAB7A	0.109587	0.35163	3.20867	2	TRUE	0.912737	-9.44487	-9.09324	8.17272	10	Astro	FALSE	PCW_11_REP_2
CNBP	0.00292345	-0.775495	265.267	2	TRUE	0.997667	-17.203	-17.9785	995.213	10	Astro	FALSE	PCW_11_REP_2
ATP2C1	0.407168	2.78641	6.8434	2	TRUE	0.683885	-9.79504	-7.00863	4.92961	4.74669	Astro	FALSE	PCW_11_REP_2
EPHB1	0.700232	1.19882	1.71203	2	TRUE	0.483782	-9.0782	-7.87938	0.886049	1.46491	Astro	FALSE	PCW_11_REP_2
MRAS	0.00044293	0.307076	693.284	2	TRUE	0.999647	-20.1616	-19.8546	251.692	645.983	Astro	FALSE	PCW_11_REP_2
U2SURP	0.377348	-10.1247	26.8312	2	TRUE	0.705915	-8.69511	-18.8198	0.747121	26.8208	Astro	FALSE	PCW_11_REP_2
PFN2	0.000970147	-0.610634	629.424	2	TRUE	0.999226	-18.5217	-19.1324	242.73	580.739	Astro	FALSE	PCW_11_REP_2
SELENOT	0.00645607	-1.11437	172.608	2	TRUE	0.994849	-16.5911	-17.7055	163.67	54.8245	Astro	FALSE	PCW_11_REP_2
SSR3	0.301959	-21.302	70.5462	2	TRUE	0.762684	-9.29263	-30.5947	1.93222	70.5197	Astro	FALSE	PCW_11_REP_2
KPNA4	0.812165	1.93124	2.37788	2	TRUE	0.416697	-10.3599	-8.42869	2.13539	1.04615	Astro	FALSE	PCW_11_REP_2
B3GALNT1	0.00055889	0.223465	399.837	2	TRUE	0.999554	-18.9047	-18.6813	277.99	287.386	Astro	FALSE	PCW_11_REP_2
SEC62	0.033859	2.18558	64.5493	2	TRUE	0.97299	-16.9361	-14.7505	295.904	10	Astro	FALSE	PCW_11_REP_2
TNIK	1.10506	2.5512	2.30865	2	TRUE	0.269132	-11.0203	-8.46911	2.74612	10	Astro	FALSE	PCW_11_REP_2
MRPL47	0.00170276	-1.70227	999.708	2	TRUE	0.998641	-19.4046	-21.1068	260.843	965.079	Astro	FALSE	PCW_11_REP_2
FXR1	1.03446	1.25234	1.21062	2	TRUE	0.300919	-8.7921	-7.53976	1.31761	10	Astro	FALSE	PCW_11_REP_2
SOX2	2.25614	0.92922	0.411863	2	TRUE	0.024062	-7.12438	-6.19516	0.233922	0.338987	Astro	FALSE	PCW_11_REP_2
PSMD2	0.126276	-0.762906	6.04156	2	TRUE	0.899513	-9.6008	-10.3637	2.82154	5.34223	Astro	FALSE	PCW_11_REP_2
MAGEF1	0.159863	3.25579	20.3661	2	TRUE	0.872989	-10.8939	-7.63815	26.1456	10	Astro	FALSE	PCW_11_REP_2
MAP3K13	0.00328646	0.807828	245.805	2	TRUE	0.997378	-17.6072	-16.7994	235.19	71.4562	Astro	FALSE	PCW_11_REP_2
EIF4A2	1.23533	2.55981	2.07217	2	TRUE	0.216707	-8.69763	-6.13782	1.75339	1.10431	Astro	FALSE	PCW_11_REP_2
OPA1	0.0153936	-0.138114	8.97219	2	TRUE	0.987718	-11.3912	-11.5293	6.28206	6.40592	Astro	FALSE	PCW_11_REP_2
PAK2	0.282349	-1.16026	4.1093	2	TRUE	0.777676	-9.31182	-10.4721	2.77381	3.03189	Astro	FALSE	PCW_11_REP_2
ATP5ME	0.0290249	-0.0846613	2.91685	2	TRUE	0.976845	-7.58701	-7.67168	1.27408	2.62388	Astro	FALSE	PCW_11_REP_2
MAEA	0.00100266	-0.830842	828.639	2	TRUE	0.9992	-19.8052	-20.636	323.306	762.966	Astro	FALSE	PCW_11_REP_2
LETM1	0.00476686	1.81285	380.303	2	TRUE	0.996197	-20.4977	-18.6848	253.399	283.582	Astro	FALSE	PCW_11_REP_2
ADD1	0.162394	-0.353716	2.17814	2	TRUE	0.870996	-8.32857	-8.68229	0.851926	2.00462	Astro	FALSE	PCW_11_REP_2
MFSD10	1.417	1.98461	1.40057	2	TRUE	0.156482	-8.94479	-6.96018	0.989409	0.991293	Astro	FALSE	PCW_11_REP_2
LRPAP1	0.656964	4.07261	6.19914	2	TRUE	0.511204	-12.007	-7.93444	6.31704	10	Astro	FALSE	PCW_11_REP_2
MRFAP1	0.00381604	-3.81594	999.974	2	TRUE	0.996955	-18.3692	-22.1852	221.761	975.074	Astro	FALSE	PCW_11_REP_2
KIAA0232	0.00651217	1.41094	216.662	2	TRUE	0.994804	-18.8319	-17.4209	276.761	10	Astro	FALSE	PCW_11_REP_2
TBC1D14	0.470377	1.85292	3.93922	2	TRUE	0.638086	-9.37186	-7.51894	3.81135	0.995503	Astro	FALSE	PCW_11_REP_2
QDPR	0.00228047	-2.2702	995.497	2	TRUE	0.99818	-19.7491	-22.0193	287.667	953.028	Astro	FALSE	PCW_11_REP_2
MED28	0.00144804	-1.44792	999.918	2	TRUE	0.998845	-19.9274	-21.3753	253.396	967.278	Astro	FALSE	PCW_11_REP_2
DHX15	0.00328309	1.13074	344.413	2	TRUE	0.99738	-19.223	-18.0922	267.058	217.487	Astro	FALSE	PCW_11_REP_2
RBPJ	0.00166283	-1.66101	998.904	2	TRUE	0.998673	-20.165	-21.826	266.469	962.706	Astro	FALSE	PCW_11_REP_2
PCDH7	0.00149618	0.61585	411.615	2	TRUE	0.998806	-19.5601	-18.9442	241.434	333.372	Astro	FALSE	PCW_11_REP_2
UBE2K	0.000363106	-0.324049	892.437	2	TRUE	0.99971	-19.8965	-20.2205	302.097	839.751	Astro	FALSE	PCW_11_REP_2
APBB2	0.248409	-31.0032	124.807	2	TRUE	0.803818	-9.09612	-40.0994	1.75335	124.795	Astro	FALSE	PCW_11_REP_2
SGCB	1.39046	1.59876	1.14981	2	TRUE	0.164389	-8.6036	-7.00484	0.89211	0.725395	Astro	FALSE	PCW_11_REP_2
ADGRL3	7.32651e-05	-0.0230539	314.664	2	TRUE	0.999942	-19.0146	-19.0376	262.205	173.96	Astro	FALSE	PCW_11_REP_2
ANKRD17	0.000640679	0.640665	999.978	2	TRUE	0.999489	-21.9307	-21.2901	364.199	931.298	Astro	FALSE	PCW_11_REP_2
RCHY1	0.00212124	-0.369695	174.283	2	TRUE	0.998307	-17.318	-17.6877	459.186	10	Astro	FALSE	PCW_11_REP_2
SCARB2	0.851907	-25.0061	29.3531	2	TRUE	0.394266	-7.77006	-32.7762	0.666749	29.3455	Astro	FALSE	PCW_11_REP_2
MRPL1	0.00201495	1.66617	826.904	2	TRUE	0.998392	-20.7727	-19.1066	285.247	776.147	Astro	FALSE	PCW_11_REP_2
HNRNPDL	0.865098	1.09812	1.26936	2	TRUE	0.386985	-7.55781	-6.45969	0.549442	1.14428	Astro	FALSE	PCW_11_REP_2
ENOPH1	0.00247534	-2.47534	999.998	2	TRUE	0.998025	-20.418	-22.8934	307.497	951.547	Astro	FALSE	PCW_11_REP_2
SCD5	0.00285836	0.662349	231.724	2	TRUE	0.997719	-18.0817	-17.4194	208.82	100.45	Astro	FALSE	PCW_11_REP_2
COPS4	2.05589	3.90507	1.89946	2	TRUE	0.0397933	-10.5344	-6.62931	1.57759	1.05789	Astro	FALSE	PCW_11_REP_2
MRPS18C	0.00169114	-1.42251	841.155	2	TRUE	0.998651	-18.4322	-19.8547	357.055	761.612	Astro	FALSE	PCW_11_REP_2
NKX6-1	0.00693935	-6.92518	997.958	2	TRUE	0.994463	-20.377	-27.3022	207.676	976.11	Astro	FALSE	PCW_11_REP_2
MAPK10	0.0417967	0.0824207	1.97194	2	TRUE	0.966661	-8.43208	-8.34966	1.45649	1.32936	Astro	FALSE	PCW_11_REP_2
SPARCL1	5.01705	-1.39286	0.277625	2	TRUE	5.24708e-07	-5.49179	-6.88465	0.332318	10	Astro	TRUE	PCW_11_REP_2
PPM1K	0.00314855	1.68635	535.596	2	TRUE	0.997488	-21.015	-19.3286	289.844	450.392	Astro	FALSE	PCW_11_REP_2
PYURF	0.00256616	-2.56593	999.91	2	TRUE	0.997952	-18.3679	-20.9339	223.402	974.634	Astro	FALSE	PCW_11_REP_2
RAP1GDS1	0.00162462	0.787169	484.525	2	TRUE	0.998704	-19.2964	-18.5092	293.794	385.291	Astro	FALSE	PCW_11_REP_2
EIF4E	2.14487	2.58586	1.2056	2	TRUE	0.031963	-9.30086	-6.715	0.950442	0.741709	Astro	FALSE	PCW_11_REP_2
ADH5	0.628386	0.941642	1.49851	2	TRUE	0.529751	-8.75124	-7.8096	0.970378	1.14188	Astro	FALSE	PCW_11_REP_2
PPP3CA	2.13549	2.26904	1.06254	2	TRUE	0.0327206	-9.2465	-6.97746	0.598021	0.878268	Astro	FALSE	PCW_11_REP_2
UBE2D3	0.0028952	1.14782	396.458	2	TRUE	0.99769	-19.0216	-17.8738	242.161	313.905	Astro	FALSE	PCW_11_REP_2
PAPSS1	0.598822	-2.4427	4.07917	2	TRUE	0.549292	-8.44933	-10.892	1.00295	3.95395	Astro	FALSE	PCW_11_REP_2
CAMK2D	0.000736735	0.450329	611.249	2	TRUE	0.999412	-20.4612	-20.0109	325.758	517.211	Astro	FALSE	PCW_11_REP_2
C4orf3	0.208786	-0.6374	3.05289	2	TRUE	0.834615	-7.272	-7.9094	0.566066	2.99995	Astro	FALSE	PCW_11_REP_2
KIAA1109	0.00573086	1.53911	268.564	2	TRUE	0.995427	-19.434	-17.8949	251.812	93.3669	Astro	FALSE	PCW_11_REP_2
PCDH10	0.615727	-12.1864	19.7919	2	TRUE	0.538074	-8.66511	-20.8515	2.02372	19.6881	Astro	FALSE	PCW_11_REP_2
NDUFC1	0.000212047	0.102941	485.465	2	TRUE	0.999831	-17.6549	-17.5519	233.987	425.354	Astro	FALSE	PCW_11_REP_2
SMARCA5	1.43606	2.37575	1.65436	2	TRUE	0.150987	-9.98211	-7.60636	1.48477	0.729634	Astro	FALSE	PCW_11_REP_2
LSM6	1.34935	0.977556	0.724463	2	TRUE	0.177224	-7.80516	-6.8276	0.301711	0.658649	Astro	FALSE	PCW_11_REP_2
DCLK2	0.00355392	-3.55076	999.111	2	TRUE	0.997164	-18.5072	-22.0579	196.108	979.676	Astro	FALSE	PCW_11_REP_2
TRIM2	0.00150111	0.628942	418.984	2	TRUE	0.998802	-19.5165	-18.8876	237.991	344.83	Astro	FALSE	PCW_11_REP_2
MSMO1	0.840515	1.15572	1.37502	2	TRUE	0.40062	-6.93016	-5.77444	0.860048	1.07284	Astro	FALSE	PCW_11_REP_2
CPE	0.11563	0.152718	1.32075	2	TRUE	0.907946	-6.54212	-6.38941	0.589626	1.18183	Astro	FALSE	PCW_11_REP_2
CLCN3	0.00383751	-2.26982	591.482	2	TRUE	0.996938	-17.0112	-19.2811	238.002	541.485	Astro	FALSE	PCW_11_REP_2
HPF1	0.45406	1.23446	2.71871	2	TRUE	0.649786	-9.20905	-7.9746	1.51933	2.25456	Astro	FALSE	PCW_11_REP_2
GPM6A	0.000972976	0.259303	266.505	2	TRUE	0.999224	-17.4224	-17.1631	186.136	190.731	Astro	FALSE	PCW_11_REP_2
STOX2	0.00929552	2.30997	248.503	2	TRUE	0.992583	-19.4996	-17.1896	294.481	10	Astro	FALSE	PCW_11_REP_2
PDCD6	0.149694	0.229412	1.53255	2	TRUE	0.881006	-8.01468	-7.78527	0.708351	1.35902	Astro	FALSE	PCW_11_REP_2
LPCAT1	0.413353	-2.39606	5.79664	2	TRUE	0.679348	-6.609	-9.00505	1.02584	5.70514	Astro	FALSE	PCW_11_REP_2
NDUFS6	0.0319462	0.0994164	3.112	2	TRUE	0.974515	-8.49536	-8.39594	2.35128	2.03863	Astro	FALSE	PCW_11_REP_2
IRX2	1.62059	1.52717	0.942355	2	TRUE	0.105107	-8.31197	-6.78481	0.537945	0.773723	Astro	FALSE	PCW_11_REP_2
C5orf38	0.288503	-7.0054	24.2819	2	TRUE	0.772962	-8.8854	-15.8908	1.71552	24.2212	Astro	FALSE	PCW_11_REP_2
ADCY2	0.534034	1.48979	2.78969	2	TRUE	0.593318	-10.2439	-8.75409	5.27333	10	Astro	FALSE	PCW_11_REP_2
CTNND2	0.261724	0.997855	3.81263	2	TRUE	0.793534	-9.04649	-8.04864	10.1809	10	Astro	FALSE	PCW_11_REP_2
ZFR	0.00575827	-5.75378	999.221	2	TRUE	0.995406	-20.1813	-25.9351	277.504	959.914	Astro	FALSE	PCW_11_REP_2
SUB1	0.685667	0.870959	1.27024	2	TRUE	0.492923	-7.3773	-6.50634	0.615932	1.11091	Astro	FALSE	PCW_11_REP_2
HMGCS1	0.00159455	-0.00120112	0.753266	2	TRUE	0.998728	-6.44708	-6.44828	0.244165	0.712596	Astro	FALSE	PCW_11_REP_2
PAIP1	1.0064	2.53092	2.51483	2	TRUE	0.314225	-10.3005	-7.76954	2.34938	0.897102	Astro	FALSE	PCW_11_REP_2
MOCS2	0.90619	1.45084	1.60103	2	TRUE	0.364835	-9.42394	-7.9731	1.06994	1.19102	Astro	FALSE	PCW_11_REP_2
NDUFS4	0.128369	-0.337848	2.63185	2	TRUE	0.897857	-8.36309	-8.70094	0.640584	2.55271	Astro	FALSE	PCW_11_REP_2
GPBP1	0.974615	2.14176	2.19755	2	TRUE	0.329751	-9.33048	-7.18872	2.2993	10	Astro	FALSE	PCW_11_REP_2
PIK3R1	0.161468	1.08384	6.71239	2	TRUE	0.871725	-10.5136	-9.42974	36.3683	10	Astro	FALSE	PCW_11_REP_2
AK6	9.43471e-06	-0.00743591	788.144	2	TRUE	0.999992	-19.1172	-19.1247	281.965	735.981	Astro	FALSE	PCW_11_REP_2
HMGCR	0.322585	0.715633	2.21843	2	TRUE	0.747009	-8.24902	-7.53339	0.887176	2.03331	Astro	FALSE	PCW_11_REP_2
TBCA	0.224927	-0.333319	1.4819	2	TRUE	0.822036	-6.68287	-7.01619	0.581236	1.36315	Astro	FALSE	PCW_11_REP_2
SCAMP1	0.00166931	1.12788	675.652	2	TRUE	0.998668	-21.0246	-19.8968	274.627	617.321	Astro	FALSE	PCW_11_REP_2
SSBP2	1.44645	2.0202	1.39667	2	TRUE	0.148052	-9.26216	-7.24196	0.962011	1.01253	Astro	FALSE	PCW_11_REP_2
TMEM167A	0.000423871	-0.406778	959.674	2	TRUE	0.999662	-20.8011	-21.2079	274.781	919.494	Astro	FALSE	PCW_11_REP_2
COX7C	0.0550983	0.0351219	0.637441	2	TRUE	0.95606	-5.61141	-5.57629	0.249685	0.586505	Astro	FALSE	PCW_11_REP_2
TMEM161B-AS1	0.73113	0.554008	0.757742	2	TRUE	0.4647	-7.3363	-6.78229	0.399715	0.64374	Astro	FALSE	PCW_11_REP_2
LINC00461	0.0282266	-28.2211	999.807	2	TRUE	0.977481	-18.3451	-46.5662	184.712	982.596	Astro	FALSE	PCW_11_REP_2
NR2F1-AS1	0.193516	-2.87618	14.8627	2	TRUE	0.846555	-9.79562	-12.6718	1.655	14.7703	Astro	FALSE	PCW_11_REP_2
NR2F1	0.235764	-2.13859	9.07091	2	TRUE	0.813616	-8.79417	-10.9328	2.72339	8.65243	Astro	FALSE	PCW_11_REP_2
CAMK4	0.0044389	1.32449	298.382	2	TRUE	0.996458	-20.015	-18.6905	264.714	137.69	Astro	FALSE	PCW_11_REP_2
APC	0.875226	1.98008	2.26237	2	TRUE	0.381451	-10.3224	-8.34236	3.7401	10	Astro	FALSE	PCW_11_REP_2
REEP5	0.00101684	-0.508933	500.504	2	TRUE	0.999189	-18.7909	-19.2999	307.908	394.585	Astro	FALSE	PCW_11_REP_2
CDO1	0.851039	-1.41171	1.6588	2	TRUE	0.394747	-7.17061	-8.58232	0.636822	1.5317	Astro	FALSE	PCW_11_REP_2
ATG12	0.0169748	0.0727761	4.28731	2	TRUE	0.986457	-10.0788	-10.006	3.13923	2.91998	Astro	FALSE	PCW_11_REP_2
AP3S1	0.00189764	-1.89764	999.998	2	TRUE	0.998486	-20.0235	-21.9212	261.292	965.258	Astro	FALSE	PCW_11_REP_2
SEMA6A	0.259641	-0.207236	0.798164	2	TRUE	0.795141	-7.59302	-7.80026	0.210908	0.769794	Astro	FALSE	PCW_11_REP_2
PHAX	0.00343845	1.51338	440.134	2	TRUE	0.997257	-20.9353	-19.4219	292.683	328.716	Astro	FALSE	PCW_11_REP_2
SKP1	0.0442136	-0.352883	7.98132	2	TRUE	0.964734	-6.14805	-6.50093	0.370052	7.97274	Astro	FALSE	PCW_11_REP_2
PPP2CA	0.301502	0.502653	1.66716	2	TRUE	0.763031	-8.3798	-7.87715	0.875231	1.41894	Astro	FALSE	PCW_11_REP_2
C5orf24	0.00235134	0.880984	374.673	2	TRUE	0.998124	-18.7261	-17.8451	334.281	169.221	Astro	FALSE	PCW_11_REP_2
H2AFY	0.000641892	0.330306	514.581	2	TRUE	0.999488	-18.9627	-18.6323	277.919	433.076	Astro	FALSE	PCW_11_REP_2
CTNNA1	1.45589e-05	-1.90657e-05	1.30955	2	TRUE	0.999988	-8.14338	-8.1434	0.765177	1.06275	Astro	FALSE	PCW_11_REP_2
PAIP2	0.499554	0.846976	1.69547	2	TRUE	0.617389	-8.70015	-7.85317	1.13384	1.26056	Astro	FALSE	PCW_11_REP_2
CXXC5	0.000612972	0.313362	511.218	2	TRUE	0.999511	-19.9019	-19.5886	312.833	404.327	Astro	FALSE	PCW_11_REP_2
PFDN1	0.00129763	0.720846	555.509	2	TRUE	0.998965	-19.6762	-18.9554	264.024	488.755	Astro	FALSE	PCW_11_REP_2
ZMAT2	0.00158921	1.22896	773.314	2	TRUE	0.998732	-20.6488	-19.4199	301.702	712.032	Astro	FALSE	PCW_11_REP_2
NDFIP1	0.00148859	-0.827096	555.624	2	TRUE	0.998812	-17.8178	-18.6449	236.446	502.804	Astro	FALSE	PCW_11_REP_2
PPP2R2B	1.57921	1.41918	0.89867	2	TRUE	0.114289	-8.20093	-6.78174	0.407793	0.80082	Astro	FALSE	PCW_11_REP_2
JAKMIP2	0.00169755	-0.97684	575.44	2	TRUE	0.998646	-19.2649	-20.2417	294.303	494.487	Astro	FALSE	PCW_11_REP_2
CSNK1A1	0.140816	0.751908	5.33966	2	TRUE	0.888016	-10.2298	-9.47794	7.51526	10	Astro	FALSE	PCW_11_REP_2
DCTN4	0.207022	-6.50183	31.4065	2	TRUE	0.835993	-10.464	-16.9658	3.12382	31.2508	Astro	FALSE	PCW_11_REP_2
GRIA1	0.18925	-27.9171	147.514	2	TRUE	0.849897	-10.401	-38.318	7.1831	147.339	Astro	FALSE	PCW_11_REP_2
LARP1	1.08347	2.51309	2.31948	2	TRUE	0.278599	-10.055	-7.54191	1.84835	1.40127	Astro	FALSE	PCW_11_REP_2
UBLCP1	0.00268127	-2.41926	902.28	2	TRUE	0.997861	-19.0282	-21.4475	235.716	870.946	Astro	FALSE	PCW_11_REP_2
PANK3	0.00145922	0.851743	583.696	2	TRUE	0.998836	-19.6718	-18.82	266.996	519.052	Astro	FALSE	PCW_11_REP_2
KCNIP1	0.401524	1.40875	3.50852	2	TRUE	0.688034	-9.6855	-8.27675	3.56855	10	Astro	FALSE	PCW_11_REP_2
BOD1	0.675089	1.25332	1.85653	2	TRUE	0.499619	-9.45581	-8.20249	1.34545	1.27924	Astro	FALSE	PCW_11_REP_2
CPEB4	0.00499527	0.80896	161.945	2	TRUE	0.996014	-17.5002	-16.6912	256.024	10	Astro	FALSE	PCW_11_REP_2
SFXN1	0.848824	0.830296	0.978172	2	TRUE	0.395979	-8.48573	-7.65544	0.734573	0.645928	Astro	FALSE	PCW_11_REP_2
KIAA1191	0.00413882	1.51281	365.517	2	TRUE	0.996698	-19.6926	-18.1798	260.456	256.448	Astro	FALSE	PCW_11_REP_2
ARL10	0.00178854	1.00326	560.939	2	TRUE	0.998573	-19.4632	-18.4599	273.091	489.973	Astro	FALSE	PCW_11_REP_2
LMAN2	0.00742146	-7.28218	981.233	2	TRUE	0.994079	-18.0055	-25.2876	317.16	928.562	Astro	FALSE	PCW_11_REP_2
PRR7	0.00785393	-7.84466	998.82	2	TRUE	0.993734	-19.2501	-27.0947	255.304	965.64	Astro	FALSE	PCW_11_REP_2
TMED9	1.94133	1.67941	0.865084	2	TRUE	0.0522181	-8.17606	-6.49665	0.582165	0.639885	Astro	FALSE	PCW_11_REP_2
MGAT4B	0.623606	1.1536	1.84988	2	TRUE	0.532887	-8.29104	-7.13745	1.10632	1.4826	Astro	FALSE	PCW_11_REP_2
RNF130	0.000614432	-0.491042	799.181	2	TRUE	0.99951	-18.7966	-19.2877	293.766	743.23	Astro	FALSE	PCW_11_REP_2
RACK1	0.670652	0.889371	1.32613	2	TRUE	0.502442	-7.10005	-6.21068	0.713778	1.11765	Astro	FALSE	PCW_11_REP_2
TUBB2A	1.78311	2.62545	1.4724	2	TRUE	0.0745682	-7.25438	-4.62893	0.894232	1.16974	Astro	FALSE	PCW_11_REP_2
TUBB2B	3.1291	1.43336	0.458074	2	TRUE	0.00175343	-5.38251	-3.94915	0.248206	0.385	Astro	FALSE	PCW_11_REP_2
PRPF4B	0.383294	0.589151	1.53708	2	TRUE	0.701502	-9.14992	-8.56077	0.661244	1.38757	Astro	FALSE	PCW_11_REP_2
EEF1E1	0.335155	-1.04929	3.13077	2	TRUE	0.737508	-8.29421	-9.3435	0.440596	3.09961	Astro	FALSE	PCW_11_REP_2
SMIM13	0.259759	2.51217	9.67119	2	TRUE	0.79505	-12.9265	-10.4143	32.5358	10	Astro	FALSE	PCW_11_REP_2
DTNBP1	0.00177145	1.50969	852.234	2	TRUE	0.998587	-21.3534	-19.8437	332.6	784.653	Astro	FALSE	PCW_11_REP_2
ID4	1.08844	1.38742	1.27469	2	TRUE	0.276401	-8.36832	-6.98089	2.05794	10	Astro	FALSE	PCW_11_REP_2
ZSCAN16-AS1	0.00776078	-7.75949	999.834	2	TRUE	0.993808	-20.2909	-28.0504	274.173	961.508	Astro	FALSE	PCW_11_REP_2
GABBR1	0.000945336	0.507794	537.157	2	TRUE	0.999246	-19.1941	-18.6863	338.683	416.931	Astro	FALSE	PCW_11_REP_2
DDR1	0.0127041	-0.01318	1.03747	2	TRUE	0.989864	-7.26357	-7.27675	0.592914	0.851345	Astro	FALSE	PCW_11_REP_2
BAG6	0.00477706	-4.77705	999.996	2	TRUE	0.996188	-19.5772	-24.3542	231.17	972.91	Astro	FALSE	PCW_11_REP_2
CSNK2B	0.303941	1.1654	3.83431	2	TRUE	0.761173	-8.4018	-7.2364	4.34914	10	Astro	FALSE	PCW_11_REP_2
DDAH2	0.0027875	1.227	440.181	2	TRUE	0.997776	-19.3344	-18.1074	215.655	383.734	Astro	FALSE	PCW_11_REP_2
LSM2	0.80937	-1.62188	2.00388	2	TRUE	0.418303	-7.64273	-9.26461	0.533968	1.93143	Astro	FALSE	PCW_11_REP_2
HSPA1A	0.175673	-0.230158	1.31015	2	TRUE	0.860551	-7.20293	-7.43309	0.684329	1.11722	Astro	FALSE	PCW_11_REP_2
EHMT2	0.00368734	-3.68218	998.602	2	TRUE	0.997058	-20.003	-23.6852	273.098	960.533	Astro	FALSE	PCW_11_REP_2
RNF5	1.32573	-105.597	79.6521	2	TRUE	0.18493	-6.88564	-112.483	0.714953	79.6489	Astro	FALSE	PCW_11_REP_2
RXRB	0.000337247	0.193241	572.997	2	TRUE	0.999731	-20.4576	-20.2644	269.203	505.821	Astro	FALSE	PCW_11_REP_2
UQCC2	0.747383	2.10563	2.81734	2	TRUE	0.454832	-9.79101	-7.68537	2.66919	0.901561	Astro	FALSE	PCW_11_REP_2
SNRPC	0.656045	-7.19522	10.9676	2	TRUE	0.511795	-7.80367	-14.9989	0.573553	10.9526	Astro	FALSE	PCW_11_REP_2
SRSF3	1.10011	1.52869	1.38958	2	TRUE	0.271283	-8.59878	-7.07008	0.757493	1.16496	Astro	FALSE	PCW_11_REP_2
MTCH1	0.461568	0.606875	1.31481	2	TRUE	0.644391	-7.66129	-7.05442	0.568183	1.18571	Astro	FALSE	PCW_11_REP_2
GLO1	0.00187014	-1.20623	644.992	2	TRUE	0.998508	-18.7301	-19.9363	249.809	594.651	Astro	FALSE	PCW_11_REP_2
RPL7L1	0.00843696	-8.36495	991.465	2	TRUE	0.993268	-18.5299	-26.8949	309.764	941.833	Astro	FALSE	PCW_11_REP_2
DNPH1	0.75435	0.869227	1.15229	2	TRUE	0.450639	-8.16982	-7.3006	0.752945	0.87226	Astro	FALSE	PCW_11_REP_2
MRPL14	0.0048554	-4.85402	999.715	2	TRUE	0.996126	-19.6894	-24.5434	304.328	952.268	Astro	FALSE	PCW_11_REP_2
TMEM63B	0.00432008	-4.32003	999.988	2	TRUE	0.996553	-20.5338	-24.8538	259.828	965.642	Astro	FALSE	PCW_11_REP_2
GSTA4	0.000305629	0.271517	888.389	2	TRUE	0.999756	-19.7687	-19.4971	226.849	858.938	Astro	FALSE	PCW_11_REP_2
DST	0.350268	-0.812764	2.3204	2	TRUE	0.726137	-8.28963	-9.10239	0.543118	2.25595	Astro	FALSE	PCW_11_REP_2
PHF3	0.000801979	-0.609254	759.688	2	TRUE	0.99936	-20.4167	-21.026	311.929	692.695	Astro	FALSE	PCW_11_REP_2
ADGRB3	3.00822	2.3872	0.793558	2	TRUE	0.00262779	-9.04059	-6.65339	0.565824	0.556396	Astro	FALSE	PCW_11_REP_2
LMBRD1	1.57656	1.67501	1.06245	2	TRUE	0.114898	-8.73333	-7.05831	0.753324	0.749205	Astro	FALSE	PCW_11_REP_2
TMEM30A	0.761476	2.59766	3.41135	2	TRUE	0.446373	-9.30141	-6.70375	2.02463	2.74557	Astro	FALSE	PCW_11_REP_2
SENP6	1.17423	2.6595	2.26488	2	TRUE	0.240301	-11.0952	-8.43574	2.86958	10	Astro	FALSE	PCW_11_REP_2
PHIP	0.00351247	1.58242	450.516	2	TRUE	0.997197	-20.7711	-19.1887	339.117	296.588	Astro	FALSE	PCW_11_REP_2
HMGN3	0.0302724	0.044674	1.47573	2	TRUE	0.97585	-7.91731	-7.87263	0.838993	1.21403	Astro	FALSE	PCW_11_REP_2
SYNCRIP	0.183397	-0.330697	1.80318	2	TRUE	0.854487	-8.34973	-8.68043	0.390176	1.76046	Astro	FALSE	PCW_11_REP_2
ZNF292	0.291733	0.916496	3.14155	2	TRUE	0.770491	-10.4292	-9.51274	5.5572	10	Astro	FALSE	PCW_11_REP_2
AKIRIN2	0.00199745	-1.21767	609.613	2	TRUE	0.998406	-19.1715	-20.3892	238.248	561.129	Astro	FALSE	PCW_11_REP_2
CNR1	0.0185813	-18.5586	998.78	2	TRUE	0.985175	-18.5378	-37.0964	277.911	959.337	Astro	FALSE	PCW_11_REP_2
FUT9	1.10607	-115.287	104.231	2	TRUE	0.268697	-7.70336	-122.99	0.99288	104.227	Astro	FALSE	PCW_11_REP_2
POU3F2	1.06076	-6.83344	6.44203	2	TRUE	0.288799	-7.76592	-14.5994	0.421232	6.42824	Astro	FALSE	PCW_11_REP_2
PNISR	1.10054	2.33158	2.11858	2	TRUE	0.271098	-10.4377	-8.10614	2.28704	10	Astro	FALSE	PCW_11_REP_2
SOBP	0.716792	1.61037	2.24664	2	TRUE	0.473502	-9.83508	-8.22471	2.09372	0.814705	Astro	FALSE	PCW_11_REP_2
SNX3	0.130019	-0.217079	1.66959	2	TRUE	0.896551	-7.81433	-8.03141	1.40971	0.894568	Astro	FALSE	PCW_11_REP_2
FYN	0.017679	1.07285	60.6849	2	TRUE	0.985895	-16.2503	-15.1775	999.992	10	Astro	FALSE	PCW_11_REP_2
MARCKS	0.593125	2.013	3.39388	2	TRUE	0.553098	-8.45071	-6.43772	4.21927	10	Astro	FALSE	PCW_11_REP_2
TSPYL1	0.129299	0.618747	4.78539	2	TRUE	0.897121	-10.5778	-9.95903	5.16942	10	Astro	FALSE	PCW_11_REP_2
FABP7	2.50092	-0.52639	0.210479	2	TRUE	0.0123873	-4.76678	-5.29317	0.108943	0.180091	Astro	FALSE	PCW_11_REP_2
HDDC2	0.000219465	0.219212	998.847	2	TRUE	0.999825	-20.4565	-20.2373	244.02	968.582	Astro	FALSE	PCW_11_REP_2
HINT3	0.00272753	1.24591	456.79	2	TRUE	0.997824	-20.095	-18.8491	346.413	297.75	Astro	FALSE	PCW_11_REP_2
BCLAF1	0.445177	2.47313	5.55538	2	TRUE	0.656192	-11.6896	-9.21646	6.8014	10	Astro	FALSE	PCW_11_REP_2
VTA1	0.00134763	-0.577421	428.472	2	TRUE	0.998925	-18.8638	-19.4412	285.787	319.24	Astro	FALSE	PCW_11_REP_2
SF3B5	0.703517	-1.62143	2.30475	2	TRUE	0.481734	-7.78365	-9.40508	0.50922	2.24779	Astro	FALSE	PCW_11_REP_2
GTF2H5	0.00207266	-0.739194	356.64	2	TRUE	0.998346	-17.5505	-18.2897	247.1	257.166	Astro	FALSE	PCW_11_REP_2
WTAP	0.322732	1.15149	3.56795	2	TRUE	0.746898	-10.6474	-9.49592	3.58569	10	Astro	FALSE	PCW_11_REP_2
ACAT2	0.296494	0.682434	2.30168	2	TRUE	0.766853	-8.57128	-7.88884	0.861951	2.13419	Astro	FALSE	PCW_11_REP_2
MRPL18	0.000893335	0.421283	471.585	2	TRUE	0.999287	-19.7907	-19.3695	252.379	398.368	Astro	FALSE	PCW_11_REP_2
QKI	0.638919	-0.825804	1.2925	2	TRUE	0.522875	-6.79956	-7.62536	0.735593	1.06276	Astro	FALSE	PCW_11_REP_2
MPC1	0.00211153	0.693869	328.61	2	TRUE	0.998315	-18.5706	-17.8767	293.674	147.445	Astro	FALSE	PCW_11_REP_2
C7orf50	0.000300386	-0.201118	669.53	2	TRUE	0.99976	-18.9477	-19.1488	285.013	605.837	Astro	FALSE	PCW_11_REP_2
INTS1	0.00253517	-2.53497	999.922	2	TRUE	0.997977	-19.7601	-22.2951	270.148	962.738	Astro	FALSE	PCW_11_REP_2
TTYH3	0.231497	0.161005	0.695493	2	TRUE	0.816929	-6.72522	-6.56421	0.286824	0.633595	Astro	FALSE	PCW_11_REP_2
GNA12	0.0139622	1.19316	85.4562	2	TRUE	0.98886	-16.9676	-15.7744	228.953	10	Astro	FALSE	PCW_11_REP_2
WIPI2	0.00230956	-1.98904	861.22	2	TRUE	0.998157	-18.4682	-20.4572	230.601	829.773	Astro	FALSE	PCW_11_REP_2
RAC1	0.0356971	-0.155547	4.35741	2	TRUE	0.971524	-8.83091	-8.98645	5.62163	10	Astro	FALSE	PCW_11_REP_2
NDUFA4	0.467428	0.304303	0.651015	2	TRUE	0.640194	-6.05101	-5.74671	0.291102	0.582305	Astro	FALSE	PCW_11_REP_2
TOMM7	0.493156	0.45995	0.932666	2	TRUE	0.621902	-6.61628	-6.15633	0.433809	0.825636	Astro	FALSE	PCW_11_REP_2
KLHL7	0.430728	7.2693	16.8768	2	TRUE	0.666666	-15.2698	-8.00049	16.5447	3.33167	Astro	FALSE	PCW_11_REP_2
TRA2A	0.0038153	-2.7441	719.235	2	TRUE	0.996956	-18.7927	-21.5367	250.712	674.124	Astro	FALSE	PCW_11_REP_2
CBX3	2.01769	2.07133	1.02659	2	TRUE	0.043624	-8.13591	-6.06457	0.704466	0.746735	Astro	FALSE	PCW_11_REP_2
AC004540.2	0.71923	-0.501309	0.697008	2	TRUE	0.471999	-6.93567	-7.43698	0.297611	0.630276	Astro	FALSE	PCW_11_REP_2
TAX1BP1	0.00245059	-2.45053	999.974	2	TRUE	0.998045	-20.2828	-22.7333	258.645	965.945	Astro	FALSE	PCW_11_REP_2
SCRN1	0.23326	0.612881	2.62745	2	TRUE	0.815559	-8.69661	-8.08373	2.06072	1.63002	Astro	FALSE	PCW_11_REP_2
RALA	0.00392761	1.26269	321.491	2	TRUE	0.996866	-19.9767	-18.714	251.105	200.755	Astro	FALSE	PCW_11_REP_2
MPLKIP	0.00766773	-7.66509	999.655	2	TRUE	0.993882	-19.9733	-27.6383	273.57	961.494	Astro	FALSE	PCW_11_REP_2
PSMA2	0.230262	-0.38639	1.67805	2	TRUE	0.817888	-7.71	-8.09639	0.479984	1.60794	Astro	FALSE	PCW_11_REP_2
COA1	9.06579e-05	0.0904422	997.621	2	TRUE	0.999928	-20.8019	-20.7115	295.269	952.924	Astro	FALSE	PCW_11_REP_2
MRPS24	0.435011	1.6118	3.7052	2	TRUE	0.663555	-10.1836	-8.57176	3.73042	10	Astro	FALSE	PCW_11_REP_2
POLD2	0.0584531	-0.0779126	1.33291	2	TRUE	0.953388	-7.9629	-8.04081	0.561712	1.20877	Astro	FALSE	PCW_11_REP_2
NUDCD3	0.0018683	0.696188	372.633	2	TRUE	0.998509	-18.8048	-18.1086	274.015	252.529	Astro	FALSE	PCW_11_REP_2
PPIA	0.123311	0.253564	2.0563	2	TRUE	0.901861	-6.83653	-6.58296	0.842895	1.87561	Astro	FALSE	PCW_11_REP_2
CHCHD2	0.899145	1.44254	1.60434	2	TRUE	0.368576	-6.75828	-5.31574	1.16076	1.1075	Astro	FALSE	PCW_11_REP_2
VKORC1L1	0.551955	21.9579	39.782	2	TRUE	0.580979	-29.0827	-7.12479	39.3034	6.15206	Astro	FALSE	PCW_11_REP_2
TMEM248	0.0890736	0.461492	5.18102	2	TRUE	0.929023	-10.029	-9.56755	6.06148	10	Astro	FALSE	PCW_11_REP_2
SBDS	0.628788	-2.43012	3.86476	2	TRUE	0.529488	-7.98289	-10.413	0.6609	3.80783	Astro	FALSE	PCW_11_REP_2
EIF4H	0.000783354	0.379302	484.203	2	TRUE	0.999375	-19.2047	-18.8254	262.928	406.597	Astro	FALSE	PCW_11_REP_2
CLIP2	0.00344253	1.50165	436.205	2	TRUE	0.997253	-19.6642	-18.1625	307.205	309.677	Astro	FALSE	PCW_11_REP_2
POR	1.63519	2.35185	1.43827	2	TRUE	0.10201	-9.40792	-7.05607	0.970258	1.06171	Astro	FALSE	PCW_11_REP_2
TMEM120A	0.00391532	-3.91495	999.905	2	TRUE	0.996876	-19.4781	-23.393	253.3	967.29	Astro	FALSE	PCW_11_REP_2
GRM3	1.62665	1.92652	1.18434	2	TRUE	0.103811	-8.09496	-6.16845	0.417566	1.10829	Astro	FALSE	PCW_11_REP_2
CDK14	0.000665148	-0.352019	529.234	2	TRUE	0.999469	-20.0727	-20.4247	299.562	436.292	Astro	FALSE	PCW_11_REP_2
CYP51A1	0.001865	1.10684	593.478	2	TRUE	0.998512	-18.0354	-16.9285	239.503	543.005	Astro	FALSE	PCW_11_REP_2
PPP1R9A	0.00450892	2.06547	458.085	2	TRUE	0.996402	-20.8236	-18.7581	259.3	377.631	Astro	FALSE	PCW_11_REP_2
PON2	0.450376	-0.502689	1.11615	2	TRUE	0.65244	-7.80018	-8.30287	1.61628	10	Astro	FALSE	PCW_11_REP_2
SEM1	2.02927	2.95926	1.45829	2	TRUE	0.0424306	-8.75143	-5.79217	0.999562	1.06183	Astro	FALSE	PCW_11_REP_2
BRI3	0.0791362	0.376094	4.75249	2	TRUE	0.936924	-9.09771	-8.72162	2.47913	4.05463	Astro	FALSE	PCW_11_REP_2
ARPC1A	0.00205981	1.04752	508.553	2	TRUE	0.998357	-20.2382	-19.1907	265.64	433.661	Astro	FALSE	PCW_11_REP_2
PDAP1	0.00260741	-2.60699	999.838	2	TRUE	0.99792	-19.4933	-22.1003	231.633	972.637	Astro	FALSE	PCW_11_REP_2
ATP5MF	1.22489	1.92987	1.57555	2	TRUE	0.220617	-8.05265	-6.12278	1.20375	1.01653	Astro	FALSE	PCW_11_REP_2
LAMTOR4	0.0281883	0.0926022	3.28513	2	TRUE	0.977512	-8.4899	-8.3973	1.5209	2.91186	Astro	FALSE	PCW_11_REP_2
TSC22D4	1.52753	0.693191	0.453799	2	TRUE	0.12663	-6.9098	-6.21661	0.268558	0.365801	Astro	FALSE	PCW_11_REP_2
GNB2	0.0015806	-1.50787	953.986	2	TRUE	0.998739	-17.4881	-18.996	424.67	854.251	Astro	FALSE	PCW_11_REP_2
ZNHIT1	0.845304	-2.9661	3.50892	2	TRUE	0.397941	-7.73746	-10.7036	0.598042	3.45758	Astro	FALSE	PCW_11_REP_2
FIS1	1.07262	2.68958	2.50749	2	TRUE	0.283441	-9.68267	-6.99309	1.9864	1.53027	Astro	FALSE	PCW_11_REP_2
CUX1	0.00431293	1.26037	292.23	2	TRUE	0.996559	-18.6778	-17.4174	265.531	122.032	Astro	FALSE	PCW_11_REP_2
ORAI2	0.518486	-2.46805	4.76011	2	TRUE	0.60412	-9.02951	-11.4976	0.795534	4.69316	Astro	FALSE	PCW_11_REP_2
POLR2J	0.453691	0.97773	2.15506	2	TRUE	0.650051	-8.42565	-7.44792	2.4213	10	Astro	FALSE	PCW_11_REP_2
UPK3BL1	0.177884	-0.492906	2.77094	2	TRUE	0.858814	-8.64748	-9.14038	0.909106	2.61756	Astro	FALSE	PCW_11_REP_2
PSMC2	0.000257659	-0.104572	405.853	2	TRUE	0.999794	-19.5807	-19.6853	269.593	303.374	Astro	FALSE	PCW_11_REP_2
KMT2E	8.30479e-05	-0.0720192	867.2	2	TRUE	0.999934	-20.5749	-20.647	229.216	836.359	Astro	FALSE	PCW_11_REP_2
SRPK2	0.0872294	-2.33779	26.8005	2	TRUE	0.930489	-11.2658	-13.6036	7.25626	25.7995	Astro	FALSE	PCW_11_REP_2
LRRN3	0.425809	-1.54094	3.61886	2	TRUE	0.670247	-8.25956	-9.8005	0.793891	3.5307	Astro	FALSE	PCW_11_REP_2
CAPZA2	0.297331	0.513039	1.72548	2	TRUE	0.766214	-8.49298	-7.97994	0.788256	1.53491	Astro	FALSE	PCW_11_REP_2
LSM8	2.01281	2.84254	1.41222	2	TRUE	0.0441343	-10.02	-7.17743	1.33587	0.458057	Astro	FALSE	PCW_11_REP_2
FAM3C	0.314596	0.664187	2.11124	2	TRUE	0.753068	-9.02067	-8.35649	3.83232	10	Astro	FALSE	PCW_11_REP_2
PTPRZ1	0.927538	0.499781	0.538825	2	TRUE	0.353647	-6.57823	-6.07845	0.600855	10	Astro	FALSE	PCW_11_REP_2
NDUFA5	0.0931537	0.350735	3.76512	2	TRUE	0.925781	-8.76136	-8.41062	1.98878	3.19701	Astro	FALSE	PCW_11_REP_2
ARF5	0.176889	-0.264589	1.49579	2	TRUE	0.859595	-7.60425	-7.86884	0.437775	1.43029	Astro	FALSE	PCW_11_REP_2
UBE2H	2.34252	2.28583	0.975796	2	TRUE	0.0191538	-8.68813	-6.40231	0.646024	0.731321	Astro	FALSE	PCW_11_REP_2
MTPN	0.0132941	2.09716	157.751	2	TRUE	0.989393	-18.4293	-16.3321	235.864	10	Astro	FALSE	PCW_11_REP_2
PTN	0.0584101	-58.2164	996.684	2	TRUE	0.953422	-13.864	-72.0804	244.174	966.311	Astro	FALSE	PCW_11_REP_2
FMC1	1.15325	2.76851	2.40061	2	TRUE	0.248807	-9.99904	-7.23053	2.02575	1.28812	Astro	FALSE	PCW_11_REP_2
LUC7L2	1.48712	2.01617	1.35576	2	TRUE	0.136984	-9.56998	-7.55381	2.1617	10	Astro	FALSE	PCW_11_REP_2
HIPK2	0.00284984	-2.8489	999.67	2	TRUE	0.997726	-20.267	-23.1159	242.466	969.82	Astro	FALSE	PCW_11_REP_2
MKRN1	0.204068	0.675273	3.30906	2	TRUE	0.8383	-10.0279	-9.35262	5.40889	10	Astro	FALSE	PCW_11_REP_2
NDUFB2	5.22116e-05	0.0328631	629.422	2	TRUE	0.999958	-18.4668	-18.434	237.477	582.904	Astro	FALSE	PCW_11_REP_2
MRPS33	0.0004539	0.334183	736.248	2	TRUE	0.999638	-20.186	-19.8519	277.573	681.92	Astro	FALSE	PCW_11_REP_2
TMEM178B	1.70885	2.34177	1.37037	2	TRUE	0.0874782	-9.56858	-7.22682	1.10178	0.814862	Astro	FALSE	PCW_11_REP_2
ZYX	0.719164	-98.6966	137.238	2	TRUE	0.47204	-7.57401	-106.271	1.07714	137.234	Astro	FALSE	PCW_11_REP_2
CUL1	0.0115968	-11.5965	999.976	2	TRUE	0.990747	-19.2531	-30.8496	267.364	963.571	Astro	FALSE	PCW_11_REP_2
FASTK	0.00171786	-1.71783	999.982	2	TRUE	0.998629	-20.8433	-22.5612	328.098	944.625	Astro	FALSE	PCW_11_REP_2
SMARCD3	0.00323294	1.04908	324.499	2	TRUE	0.99742	-18.4023	-17.3532	235.532	223.212	Astro	FALSE	PCW_11_REP_2
RHEB	0.785073	1.43515	1.82805	2	TRUE	0.432411	-9.20274	-7.76759	3.48929	10	Astro	FALSE	PCW_11_REP_2
GALNT11	1.34017	2.88097	2.14971	2	TRUE	0.180191	-10.4225	-7.54154	1.84292	1.10674	Astro	FALSE	PCW_11_REP_2
DPP6	0.00429277	-1.64363	382.883	2	TRUE	0.996575	-17.1392	-18.7828	197.811	327.826	Astro	FALSE	PCW_11_REP_2
INSIG1	0.248372	-0.844435	3.39988	2	TRUE	0.803847	-8.33845	-9.18289	1.22433	3.17179	Astro	FALSE	PCW_11_REP_2
DNAJB6	2.10943e-05	-0.00716487	339.66	2	TRUE	0.999983	-17.5933	-17.6005	462.428	10	Astro	FALSE	PCW_11_REP_2
PTPRN2	0.00710418	0.957115	134.726	2	TRUE	0.994332	-17.0737	-16.1166	147.362	10	Astro	FALSE	PCW_11_REP_2
KBTBD11	0.0143917	2.63532	183.114	2	TRUE	0.988517	-18.8691	-16.2338	229.357	10	Astro	FALSE	PCW_11_REP_2
MTMR9	0.000107483	-0.0558839	519.934	2	TRUE	0.999914	-19.6226	-19.6785	262.318	448.911	Astro	FALSE	PCW_11_REP_2
FDFT1	1.03866	-3.21529	3.09562	2	TRUE	0.298964	-7.35591	-10.5712	0.534216	3.04918	Astro	FALSE	PCW_11_REP_2
CNOT7	0.00257127	-2.57115	999.951	2	TRUE	0.997948	-20.3699	-22.9411	264.602	964.307	Astro	FALSE	PCW_11_REP_2
R3HCC1	0.00335549	-3.35418	999.609	2	TRUE	0.997323	-21.2134	-24.5676	281.233	959.232	Astro	FALSE	PCW_11_REP_2
BNIP3L	0.70458	2.20982	3.13636	2	TRUE	0.481071	-10.3857	-8.17585	7.50608	10	Astro	FALSE	PCW_11_REP_2
PNMA2	0.00563281	1.4193	251.969	2	TRUE	0.995506	-18.8495	-17.4302	242.987	66.6773	Astro	FALSE	PCW_11_REP_2
CLU	1.02595	0.87549	0.853342	2	TRUE	0.304913	-7.73258	-6.85709	0.99312	10	Astro	FALSE	PCW_11_REP_2
FZD3	0.597591	-1.9738	3.30293	2	TRUE	0.550113	-7.88201	-9.85581	0.546112	3.25747	Astro	FALSE	PCW_11_REP_2
SARAF	0.00616039	1.39538	226.508	2	TRUE	0.995085	-17.1357	-15.7403	181.688	135.261	Astro	FALSE	PCW_11_REP_2
DCTN6	0.000360496	-0.284143	788.201	2	TRUE	0.999712	-19.6844	-19.9686	302.352	727.904	Astro	FALSE	PCW_11_REP_2
NSD3	0.00548759	-5.4839	999.327	2	TRUE	0.995622	-19.656	-25.1399	266.505	963.135	Astro	FALSE	PCW_11_REP_2
GOLGA7	0.464953	-0.734505	1.57974	2	TRUE	0.641965	-7.95276	-8.68726	0.395632	1.5294	Astro	FALSE	PCW_11_REP_2
GPAT4	1.48322	2.84816	1.92026	2	TRUE	0.138016	-10.0783	-7.23009	1.42445	1.28776	Astro	FALSE	PCW_11_REP_2
HOOK3	0.0015546	0.752505	484.05	2	TRUE	0.99876	-19.5729	-18.8204	371.943	309.779	Astro	FALSE	PCW_11_REP_2
FNTA	0.755041	1.26444	1.67466	2	TRUE	0.450224	-9.39676	-8.13233	1.30002	1.05567	Astro	FALSE	PCW_11_REP_2
UBE2V2	0.00290984	-2.90969	999.946	2	TRUE	0.997678	-19.0647	-21.9744	252.483	967.545	Astro	FALSE	PCW_11_REP_2
RB1CC1	0.00120308	-1.20306	999.99	2	TRUE	0.99904	-21.2285	-22.4316	288.904	957.348	Astro	FALSE	PCW_11_REP_2
TCEA1	0.00397474	1.15855	291.479	2	TRUE	0.996829	-19.6493	-18.4908	266.04	119.09	Astro	FALSE	PCW_11_REP_2
MRPL15	0.00651474	-6.51311	999.751	2	TRUE	0.994802	-20.7641	-27.2773	306.042	951.756	Astro	FALSE	PCW_11_REP_2
COPS5	0.00031226	0.283687	908.497	2	TRUE	0.999751	-20.7879	-20.5042	310.415	853.821	Astro	FALSE	PCW_11_REP_2
ELOC	0.000692793	-0.692145	999.065	2	TRUE	0.999447	-19.0709	-19.763	282.036	958.429	Astro	FALSE	PCW_11_REP_2
FABP5	1.35143	0.645472	0.477621	2	TRUE	0.176557	-5.8303	-5.18483	0.243787	0.410718	Astro	FALSE	PCW_11_REP_2
PMP2	2.58993	1.25752	0.485542	2	TRUE	0.00959955	-7.89833	-6.64081	0.359878	0.325942	Astro	FALSE	PCW_11_REP_2
OTUD6B-AS1	0.00225989	0.451145	199.631	2	TRUE	0.998197	-18.3491	-17.898	304.94	10	Astro	FALSE	PCW_11_REP_2
LAPTM4B	0.00301194	1.29479	429.887	2	TRUE	0.997597	-19.4834	-18.1886	273.816	331.403	Astro	FALSE	PCW_11_REP_2
COX6C	0.101033	-0.191114	1.8916	2	TRUE	0.919524	-7.31648	-7.50759	1.91379	10	Astro	FALSE	PCW_11_REP_2
ZNF706	1.34577	1.23308	0.916265	2	TRUE	0.178377	-8.07999	-6.84691	0.52707	0.749492	Astro	FALSE	PCW_11_REP_2
AZIN1	0.436875	2.99959	6.86602	2	TRUE	0.662202	-11.7607	-8.76111	9.62614	10	Astro	FALSE	PCW_11_REP_2
ATP6V1C1	0.454647	-1.22532	2.6951	2	TRUE	0.649363	-8.85983	-10.0851	0.498718	2.64856	Astro	FALSE	PCW_11_REP_2
SYBU	0.00145284	0.626219	431.031	2	TRUE	0.998841	-19.6575	-19.0312	510.729	10	Astro	FALSE	PCW_11_REP_2
EIF3H	0.156243	-0.408967	2.6175	2	TRUE	0.875841	-8.08153	-8.4905	0.836287	2.48031	Astro	FALSE	PCW_11_REP_2
SQLE	0.0941916	-0.487311	5.17361	2	TRUE	0.924957	-9.01079	-9.4981	2.82206	4.33615	Astro	FALSE	PCW_11_REP_2
PTK2	1.11572	-120.718	108.197	2	TRUE	0.264543	-7.00787	-127.725	0.84482	108.194	Astro	FALSE	PCW_11_REP_2
ADGRB1	3.01937	2.86287	0.94817	2	TRUE	0.00253302	-9.18666	-6.32379	0.793537	0.518965	Astro	FALSE	PCW_11_REP_2
EEF1D	0.0477498	-0.09127	1.91142	2	TRUE	0.961916	-7.22324	-7.31451	2.64191	10	Astro	FALSE	PCW_11_REP_2
PUF60	0.0242825	-24.282	999.98	2	TRUE	0.980627	-18.041	-42.3229	261.326	965.23	Astro	FALSE	PCW_11_REP_2
CYC1	0.000857347	-0.212382	247.72	2	TRUE	0.999316	-17.4626	-17.675	340.383	10	Astro	FALSE	PCW_11_REP_2
SHARPIN	0.00101389	1.0052	991.43	2	TRUE	0.999191	-19.6829	-18.6777	312.029	941.048	Astro	FALSE	PCW_11_REP_2
VPS28	1.41869	1.23073	0.86751	2	TRUE	0.15599	-7.64733	-6.41661	0.438278	0.748656	Astro	FALSE	PCW_11_REP_2
CYHR1	0.00342192	-3.42189	999.992	2	TRUE	0.99727	-19.2998	-22.7217	268.798	963.188	Astro	FALSE	PCW_11_REP_2
C8orf33	0.0081495	1.41251	173.324	2	TRUE	0.993498	-18.9725	-17.56	306.287	10	Astro	FALSE	PCW_11_REP_2
WASHC1	0.00300767	-1.35579	450.776	2	TRUE	0.9976	-18.9475	-20.3033	279.718	353.493	Astro	FALSE	PCW_11_REP_2
PTPRD	1.59838	1.62843	1.0188	2	TRUE	0.109957	-8.5497	-6.92126	0.891913	0.492383	Astro	FALSE	PCW_11_REP_2
KLHL9	0.0122482	-11.6005	947.122	2	TRUE	0.990228	-16.3898	-27.9904	365.153	873.902	Astro	FALSE	PCW_11_REP_2
DNAJA1	0.606724	1.84194	3.03587	2	TRUE	0.544034	-9.1807	-7.33876	2.23083	2.0591	Astro	FALSE	PCW_11_REP_2
CHMP5	0.315168	1.12387	3.56595	2	TRUE	0.752634	-10.2826	-9.1587	3.43097	0.971808	Astro	FALSE	PCW_11_REP_2
UBE2R2	0.208935	0.479366	2.29433	2	TRUE	0.834499	-8.58481	-8.10544	1.38067	1.8324	Astro	FALSE	PCW_11_REP_2
NUDT2	0.229127	-1.21539	5.30446	2	TRUE	0.81877	-9.14308	-10.3585	1.22877	5.16017	Astro	FALSE	PCW_11_REP_2
ENHO	2.08241	1.34119	0.644056	2	TRUE	0.0373047	-6.91316	-5.57197	0.734657	10	Astro	FALSE	PCW_11_REP_2
CNTFR	1.27617	1.11525	0.873907	2	TRUE	0.201897	-7.93841	-6.82316	0.491753	0.722421	Astro	FALSE	PCW_11_REP_2
AL162231.1	0.378447	2.50849	6.62838	2	TRUE	0.705099	-10.1039	-7.59538	3.9718	5.30662	Astro	FALSE	PCW_11_REP_2
VCP	0.687164	2.60965	3.79772	2	TRUE	0.491979	-10.6355	-8.0258	7.20554	10	Astro	FALSE	PCW_11_REP_2
STOML2	0.0356066	-35.6055	999.971	2	TRUE	0.971596	-18.2036	-53.8091	263.114	964.735	Astro	FALSE	PCW_11_REP_2
CCDC107	0.00489129	-4.89076	999.891	2	TRUE	0.996097	-19.2254	-24.1161	287.428	957.689	Astro	FALSE	PCW_11_REP_2
TMEM8B	0.296194	-0.956372	3.22887	2	TRUE	0.767082	-8.82845	-9.78482	0.988096	3.07397	Astro	FALSE	PCW_11_REP_2
GRHPR	0.547387	1.06945	1.95374	2	TRUE	0.584113	-9.17359	-8.10413	1.49545	1.25727	Astro	FALSE	PCW_11_REP_2
APBA1	0.0229165	2.64681	115.498	2	TRUE	0.981717	-18.1999	-15.5531	252.484	10	Astro	FALSE	PCW_11_REP_2
HNRNPK	0.195446	0.460818	2.35777	2	TRUE	0.845044	-7.86278	-7.40196	1.69276	1.64124	Astro	FALSE	PCW_11_REP_2
NTRK2	0.551085	-0.581856	1.05584	2	TRUE	0.581575	-7.17022	-7.75208	1.11862	10	Astro	FALSE	PCW_11_REP_2
GOLM1	0.00121501	-0.916556	754.359	2	TRUE	0.999031	-18.5178	-19.4344	236.399	716.361	Astro	FALSE	PCW_11_REP_2
CARD19	0.42942	-1.22304	2.84812	2	TRUE	0.667618	-8.48499	-9.70803	0.490051	2.80565	Astro	FALSE	PCW_11_REP_2
WNK2	1.07818	2.92748	2.71519	2	TRUE	0.280951	-10.8822	-7.95474	2.50371	1.05057	Astro	FALSE	PCW_11_REP_2
GABBR2	0.00152955	0.447411	292.512	2	TRUE	0.99878	-18.1837	-17.7362	224.895	187.044	Astro	FALSE	PCW_11_REP_2
NIPSNAP3A	1.09267	1.83354	1.67803	2	TRUE	0.274537	-9.59013	-7.75659	1.1035	1.26415	Astro	FALSE	PCW_11_REP_2
ZNF462	0.00226853	1.19784	528.023	2	TRUE	0.99819	-20.195	-18.9972	319.075	420.713	Astro	FALSE	PCW_11_REP_2
RAD23B	1.34297	2.1789	1.62245	2	TRUE	0.179282	-9.65201	-7.47311	1.2995	0.971412	Astro	FALSE	PCW_11_REP_2
FRRS1L	0.000338817	0.251454	742.153	2	TRUE	0.99973	-20.4215	-20.17	264.592	693.384	Astro	FALSE	PCW_11_REP_2
ECPAS	0.00414811	1.88176	453.642	2	TRUE	0.99669	-20.5762	-18.6945	285.705	352.369	Astro	FALSE	PCW_11_REP_2
ATP6V1G1	0.00487666	1.60208	328.521	2	TRUE	0.996109	-18.8866	-17.2845	251.279	211.624	Astro	FALSE	PCW_11_REP_2
FBXW2	0.871098	1.47654	1.69503	2	TRUE	0.3837	-9.73182	-8.25528	1.3463	1.02985	Astro	FALSE	PCW_11_REP_2
RAB14	0.000212265	0.145283	684.444	2	TRUE	0.999831	-19.6353	-19.49	282.446	623.448	Astro	FALSE	PCW_11_REP_2
NDUFA8	0.00326547	-2.27916	697.959	2	TRUE	0.997395	-18.3139	-20.593	266.734	644.98	Astro	FALSE	PCW_11_REP_2
PSMB7	0.00695524	-6.95311	999.694	2	TRUE	0.994451	-19.6728	-26.626	281.07	959.368	Astro	FALSE	PCW_11_REP_2
ARPC5L	1.01135	1.5571	1.53962	2	TRUE	0.31185	-8.83887	-7.28177	0.897012	1.25133	Astro	FALSE	PCW_11_REP_2
MVB12B	1.89998	2.0114	1.05864	2	TRUE	0.0574353	-8.95862	-6.94722	0.803703	0.689043	Astro	FALSE	PCW_11_REP_2
DPM2	0.00322569	1.31061	406.303	2	TRUE	0.997426	-19.0332	-17.7226	229.069	335.573	Astro	FALSE	PCW_11_REP_2
C9orf16	0.00315908	1.80659	571.872	2	TRUE	0.997479	-19.148	-17.3414	350.852	451.597	Astro	FALSE	PCW_11_REP_2
SPTAN1	2.18515	2.97707	1.36241	2	TRUE	0.028878	-9.08254	-6.10547	1.21035	0.625465	Astro	FALSE	PCW_11_REP_2
SET	0.00281963	-1.16128	411.855	2	TRUE	0.99775	-17.2937	-18.455	222.955	346.288	Astro	FALSE	PCW_11_REP_2
ZER1	0.000426956	0.153395	359.276	2	TRUE	0.999659	-19.0393	-18.8859	296.566	202.799	Astro	FALSE	PCW_11_REP_2
ENDOG	0.00629593	-6.2918	999.345	2	TRUE	0.994977	-19.9419	-26.2337	255.264	966.194	Astro	FALSE	PCW_11_REP_2
CRAT	0.0994073	0.6583	6.62225	2	TRUE	0.920815	-11.7118	-11.0535	9.13335	10	Astro	FALSE	PCW_11_REP_2
C9orf78	0.000703142	0.364269	518.06	2	TRUE	0.999439	-19.95	-19.5858	259.276	448.511	Astro	FALSE	PCW_11_REP_2
BRD3	0.0114308	-11.4065	997.876	2	TRUE	0.99088	-19.1545	-30.561	348.303	935.115	Astro	FALSE	PCW_11_REP_2
MRPS2	3.39409e-05	0.0339313	999.719	2	TRUE	0.999973	-20.7436	-20.7097	317.872	947.838	Astro	FALSE	PCW_11_REP_2
UBAC1	0.389361	2.63867	6.77693	2	TRUE	0.697009	-13.0014	-10.3627	38.1464	10	Astro	FALSE	PCW_11_REP_2
GPSM1	5.47449e-05	-0.0468902	856.521	2	TRUE	0.999956	-19.8173	-19.8641	288.783	806.37	Astro	FALSE	PCW_11_REP_2
EDF1	0.310635	0.625604	2.01395	2	TRUE	0.756078	-7.89559	-7.26999	1.35428	1.49061	Astro	FALSE	PCW_11_REP_2
FBXW5	0.00848257	-3.40078	400.914	2	TRUE	0.993232	-16.5214	-19.9222	984.493	10	Astro	FALSE	PCW_11_REP_2
SSNA1	0.172673	0.623031	3.60815	2	TRUE	0.862908	-9.43504	-8.81201	1.73916	3.16134	Astro	FALSE	PCW_11_REP_2
NELFB	0.0709461	0.484914	6.83496	2	TRUE	0.943441	-10.655	-10.1701	9.74962	10	Astro	FALSE	PCW_11_REP_2
MRPL41	1.13965	1.18388	1.03881	2	TRUE	0.254432	-8.10883	-6.92494	0.752093	0.716581	Astro	FALSE	PCW_11_REP_2
ZMYND11	0.00122735	-1.22546	998.463	2	TRUE	0.999021	-20.1021	-21.3276	286.665	956.426	Astro	FALSE	PCW_11_REP_2
GDI2	0.00206773	0.625762	302.632	2	TRUE	0.99835	-19.1016	-18.4758	263.937	148.066	Astro	FALSE	PCW_11_REP_2
ATP5F1C	0.284819	-1.27553	4.4784	2	TRUE	0.775783	-7.95725	-9.23278	0.708058	4.42208	Astro	FALSE	PCW_11_REP_2
CDC123	0.0498615	-0.0832396	1.66942	2	TRUE	0.960233	-8.30275	-8.38599	0.512116	1.58893	Astro	FALSE	PCW_11_REP_2
FAM171A1	0.00402549	-0.0312525	7.76364	2	TRUE	0.996788	-10.7083	-10.7395	8.85063	10	Astro	FALSE	PCW_11_REP_2
RAB18	0.903132	1.40413	1.55473	2	TRUE	0.366456	-8.96021	-7.55608	1.05919	1.13811	Astro	FALSE	PCW_11_REP_2
WAC	0.691113	-55.9985	81.0265	2	TRUE	0.489495	-8.27642	-64.2749	1.56278	81.0114	Astro	FALSE	PCW_11_REP_2
HNRNPF	0.160855	-0.797942	4.96062	2	TRUE	0.872207	-9.5783	-10.3762	2.48136	4.29542	Astro	FALSE	PCW_11_REP_2
ZNF32	5.69757e-05	0.0293188	514.584	2	TRUE	0.999955	-19.4989	-19.4696	307.7	412.453	Astro	FALSE	PCW_11_REP_2
CISD1	0.00217937	-2.17936	999.996	2	TRUE	0.998261	-19.4555	-21.6349	266.273	963.894	Astro	FALSE	PCW_11_REP_2
UBE2D1	0.278197	-4.36848	15.7028	2	TRUE	0.780861	-10.0156	-14.3841	2.99837	15.4139	Astro	FALSE	PCW_11_REP_2
PHYHIPL	0.294481	-0.447882	1.52092	2	TRUE	0.76839	-7.37094	-7.81882	0.353273	1.47932	Astro	FALSE	PCW_11_REP_2
CCDC6	0.647737	1.26508	1.95307	2	TRUE	0.517155	-9.85157	-8.5865	1.15305	1.57638	Astro	FALSE	PCW_11_REP_2
HNRNPH3	0.0284347	2.00079	70.3645	2	TRUE	0.977315	-16.6135	-14.6127	202.684	10	Astro	FALSE	PCW_11_REP_2
SAR1A	0.610499	0.930612	1.52435	2	TRUE	0.541532	-8.70693	-7.77632	1.69837	10	Astro	FALSE	PCW_11_REP_2
PPA1	0.00828996	2.95672	356.663	2	TRUE	0.993386	-18.5106	-15.5539	234.779	268.491	Astro	FALSE	PCW_11_REP_2
SPOCK2	0.0013302	-1.18739	892.635	2	TRUE	0.998939	-18.7903	-19.9776	233.445	861.569	Astro	FALSE	PCW_11_REP_2
ANAPC16	0.00237646	0.715976	301.278	2	TRUE	0.998104	-18.5444	-17.8285	281.058	108.512	Astro	FALSE	PCW_11_REP_2
DDIT4	0.16712	0.13225	0.791346	2	TRUE	0.867275	-6.92338	-6.79113	0.575785	0.542862	Astro	FALSE	PCW_11_REP_2
CHCHD1	0.00137339	-1.06261	773.71	2	TRUE	0.998904	-19.8343	-20.897	254.258	730.74	Astro	FALSE	PCW_11_REP_2
CAMK2G	0.00204374	1.42716	698.31	2	TRUE	0.998369	-20.1871	-18.7599	304.837	628.261	Astro	FALSE	PCW_11_REP_2
ZMIZ1	0.186509	0.513944	2.75559	2	TRUE	0.852045	-8.90729	-8.39335	1.22977	2.46596	Astro	FALSE	PCW_11_REP_2
CCSER2	0.417186	1.02465	2.45611	2	TRUE	0.676542	-9.88229	-8.85764	1.04035	2.22489	Astro	FALSE	PCW_11_REP_2
GLUD1	0.381149	-0.251422	0.659644	2	TRUE	0.703093	-7.15224	-7.40366	0.355299	0.555781	Astro	FALSE	PCW_11_REP_2
FGFBP3	1.38636	-2.73153	1.97029	2	TRUE	0.165638	-6.47636	-9.20788	0.208249	1.95926	Astro	FALSE	PCW_11_REP_2
TM9SF3	0.000536957	-0.536957	1000	2	TRUE	0.999572	-19.4188	-19.9558	279.684	960.092	Astro	FALSE	PCW_11_REP_2
SLIT1	0.0401947	0.0343997	0.855825	2	TRUE	0.967938	-7.55003	-7.51563	0.518922	0.680556	Astro	FALSE	PCW_11_REP_2
PGAM1	0.320865	-0.310493	0.967673	2	TRUE	0.748313	-6.9469	-7.25739	0.394633	0.883547	Astro	FALSE	PCW_11_REP_2
BLOC1S2	0.00149767	0.347839	232.254	2	TRUE	0.998805	-17.315	-16.9672	929.557	10	Astro	FALSE	PCW_11_REP_2
SCD	0.82726	-1.44195	1.74304	2	TRUE	0.40809	-5.82428	-7.26623	0.523192	1.66266	Astro	FALSE	PCW_11_REP_2
MRPL43	0.00653555	2.07578	317.614	2	TRUE	0.994785	-18.8254	-16.7497	233.911	214.858	Astro	FALSE	PCW_11_REP_2
CUEDC2	0.630546	-1.19749	1.89914	2	TRUE	0.528338	-7.55467	-8.75217	0.42109	1.85186	Astro	FALSE	PCW_11_REP_2
TRIM8	0.0547696	0.183465	3.34975	2	TRUE	0.956322	-9.92071	-9.73724	5.49776	10	Astro	FALSE	PCW_11_REP_2
ARL3	0.00201089	1.03171	513.06	2	TRUE	0.998396	-19.1273	-18.0956	263.845	440.018	Astro	FALSE	PCW_11_REP_2
BORCS7	0.0434616	-43.4327	999.335	2	TRUE	0.965334	-17.026	-60.4587	369.203	928.633	Astro	FALSE	PCW_11_REP_2
BBIP1	0.00373551	-1.0189	272.76	2	TRUE	0.997019	-17.5118	-18.5307	177.468	207.131	Astro	FALSE	PCW_11_REP_2
SHOC2	0.00178841	-1.78771	999.607	2	TRUE	0.998573	-20.2571	-22.0448	251.848	967.361	Astro	FALSE	PCW_11_REP_2
EIF3A	0.000624009	0.473872	759.399	2	TRUE	0.999502	-20.7162	-20.2423	280.829	705.565	Astro	FALSE	PCW_11_REP_2
PRDX3	0.000640843	0.174995	273.069	2	TRUE	0.999489	-16.8017	-16.6267	228.908	148.889	Astro	FALSE	PCW_11_REP_2
HTRA1	1.16896	0.599934	0.51322	2	TRUE	0.242419	-7.39623	-6.7963	0.319142	0.401924	Astro	FALSE	PCW_11_REP_2
OAT	0.249068	0.703317	2.82379	2	TRUE	0.803308	-9.20967	-8.50635	4.05454	10	Astro	FALSE	PCW_11_REP_2
ZRANB1	0.00888261	2.00512	225.735	2	TRUE	0.992913	-19.5305	-17.5254	286.877	10	Astro	FALSE	PCW_11_REP_2
UROS	0.00258011	-2.58009	999.993	2	TRUE	0.997941	-20.3473	-22.9274	285.657	958.324	Astro	FALSE	PCW_11_REP_2
BCCIP	0.00121198	-1.21134	999.472	2	TRUE	0.999033	-19.917	-21.1283	292.654	955.666	Astro	FALSE	PCW_11_REP_2
PPP2R2D	0.00960866	1.06456	110.791	2	TRUE	0.992334	-17.5779	-16.5134	321.252	10	Astro	FALSE	PCW_11_REP_2
BNIP3	0.183277	0.164587	0.898023	2	TRUE	0.854581	-7.57735	-7.41277	0.390805	0.808527	Astro	FALSE	PCW_11_REP_2
ECHS1	0.00139445	0.394523	282.924	2	TRUE	0.998887	-18.5259	-18.1314	222.426	174.85	Astro	FALSE	PCW_11_REP_2
RIC8A	0.0479185	-0.105061	2.1925	2	TRUE	0.961781	-8.90748	-9.01254	2.11147	0.590555	Astro	FALSE	PCW_11_REP_2
PSMD13	3.54611e-05	-0.0295835	834.253	2	TRUE	0.999972	-19.5337	-19.5633	258.862	793.075	Astro	FALSE	PCW_11_REP_2
B4GALNT4	0.138868	0.208525	1.50161	2	TRUE	0.889555	-8.04486	-7.83633	0.620159	1.36756	Astro	FALSE	PCW_11_REP_2
DEAF1	0.787608	2.0387	2.58847	2	TRUE	0.430926	-9.48601	-7.44731	2.24334	1.29135	Astro	FALSE	PCW_11_REP_2
TALDO1	0.00102472	1.01108	986.698	2	TRUE	0.999182	-19.6606	-18.6495	341.797	925.607	Astro	FALSE	PCW_11_REP_2
SLC25A22	0.530926	2.28758	4.30866	2	TRUE	0.59547	-10.5362	-8.24864	5.6665	10	Astro	FALSE	PCW_11_REP_2
AP2A2	0.000403415	-0.210824	522.599	2	TRUE	0.999678	-19.1229	-19.3337	239.309	464.586	Astro	FALSE	PCW_11_REP_2
TOLLIP	0.00481472	2.22289	461.685	2	TRUE	0.996158	-20.4317	-18.2088	339.548	312.827	Astro	FALSE	PCW_11_REP_2
MRPL23	0.304152	-0.379157	1.2466	2	TRUE	0.761012	-8.3012	-8.68036	0.443063	1.16521	Astro	FALSE	PCW_11_REP_2
CD81	0.066058	0.16365	2.47737	2	TRUE	0.947332	-7.50179	-7.33814	2.2959	0.930715	Astro	FALSE	PCW_11_REP_2
NAP1L4	0.0134366	-0.0566756	4.21801	2	TRUE	0.989279	-9.13123	-9.1879	3.37559	2.52922	Astro	FALSE	PCW_11_REP_2
DCHS1	0.00387439	-3.85632	995.336	2	TRUE	0.996909	-19.0316	-22.8879	292.338	951.437	Astro	FALSE	PCW_11_REP_2
EIF3F	0.628302	1.64131	2.61229	2	TRUE	0.529806	-9.46369	-7.82238	2.21999	1.37685	Astro	FALSE	PCW_11_REP_2
TUB	0.0147045	3.51374	238.956	2	TRUE	0.988268	-19.7323	-16.2185	389.896	10	Astro	FALSE	PCW_11_REP_2
TMEM9B	0.233649	0.258163	1.10491	2	TRUE	0.815257	-8.03447	-7.7763	1.02173	0.420596	Astro	FALSE	PCW_11_REP_2
DENND5A	0.938975	1.4675	1.56287	2	TRUE	0.347744	-9.07677	-7.60928	1.24068	0.950407	Astro	FALSE	PCW_11_REP_2
USP47	0.00370678	1.20699	325.618	2	TRUE	0.997042	-19.6767	-18.4697	288.164	151.619	Astro	FALSE	PCW_11_REP_2
DKK3	1.33388	2.47167	1.85299	2	TRUE	0.182243	-9.33828	-6.86661	1.585	0.959864	Astro	FALSE	PCW_11_REP_2
PSMA1	0.333949	1.00078	2.99681	2	TRUE	0.738418	-8.51953	-7.51875	9.28138	10	Astro	FALSE	PCW_11_REP_2
C11orf58	0.00721024	-6.586	913.424	2	TRUE	0.994247	-17.7462	-24.3322	526.395	746.492	Astro	FALSE	PCW_11_REP_2
LUZP2	0.0013334	0.610172	457.608	2	TRUE	0.998936	-19.9701	-19.3599	259.992	376.575	Astro	FALSE	PCW_11_REP_2
IMMP1L	1.23051	2.20833	1.79464	2	TRUE	0.218505	-9.02487	-6.81654	1.21866	1.31742	Astro	FALSE	PCW_11_REP_2
CD59	0.0991695	-0.252657	2.54773	2	TRUE	0.921004	-8.1682	-8.42086	1.70048	1.89717	Astro	FALSE	PCW_11_REP_2
FBXO3	0.00384624	1.41356	367.519	2	TRUE	0.996931	-19.443	-18.0295	265.744	253.87	Astro	FALSE	PCW_11_REP_2
CAPRIN1	0.00345021	0.879465	254.902	2	TRUE	0.997247	-18.4769	-17.5974	273.038	10	Astro	FALSE	PCW_11_REP_2
FJX1	1.14674	1.98465	1.7307	2	TRUE	0.251491	-8.55047	-6.56582	0.975112	1.42985	Astro	FALSE	PCW_11_REP_2
COMMD9	0.141512	0.330637	2.33646	2	TRUE	0.887465	-9.33194	-9.0013	1.2319	1.98531	Astro	FALSE	PCW_11_REP_2
C11orf96	1.1135	-0.713579	0.640847	2	TRUE	0.265496	-6.98779	-7.70137	0.180042	0.615036	Astro	FALSE	PCW_11_REP_2
MAPK8IP1	1.27184	1.91501	1.5057	2	TRUE	0.203429	-8.39679	-6.48178	0.828348	1.25736	Astro	FALSE	PCW_11_REP_2
C11orf49	0.133671	0.356509	2.66706	2	TRUE	0.893663	-8.65478	-8.29827	1.55247	2.16865	Astro	FALSE	PCW_11_REP_2
PSMC3	0.00830511	2.00902	241.902	2	TRUE	0.993374	-18.9001	-16.891	259.181	10	Astro	FALSE	PCW_11_REP_2
CELF1	0.000971061	0.357583	368.239	2	TRUE	0.999225	-18.2794	-17.9219	396.031	10	Astro	FALSE	PCW_11_REP_2
NDUFS3	1.30416	-79.8895	61.2574	2	TRUE	0.192179	-7.27745	-87.1669	0.876292	61.2511	Astro	FALSE	PCW_11_REP_2
PTPMT1	0.388684	-0.980243	2.52196	2	TRUE	0.69751	-7.76899	-8.74923	0.540434	2.46337	Astro	FALSE	PCW_11_REP_2
MTCH2	0.00963921	-9.61587	997.579	2	TRUE	0.992309	-19.3981	-29.0139	266.831	961.231	Astro	FALSE	PCW_11_REP_2
TIMM10	0.00667163	-6.67114	999.926	2	TRUE	0.994677	-19.5497	-26.2208	290.384	956.833	Astro	FALSE	PCW_11_REP_2
SELENOH	0.105866	0.125821	1.18849	2	TRUE	0.915688	-7.39821	-7.27239	0.595582	1.02849	Astro	FALSE	PCW_11_REP_2
CTNND1	0.0467641	-0.0981843	2.09957	2	TRUE	0.962701	-8.33014	-8.42833	0.799273	1.94148	Astro	FALSE	PCW_11_REP_2
DTX4	1.62273	1.70128	1.04841	2	TRUE	0.104648	-8.66915	-6.96787	0.769617	0.711933	Astro	FALSE	PCW_11_REP_2
TMEM132A	0.00161539	0.52391	324.325	2	TRUE	0.998711	-18.5099	-17.986	252.724	203.266	Astro	FALSE	PCW_11_REP_2
DDB1	0.00275459	-1.63173	592.367	2	TRUE	0.997802	-18.1816	-19.8134	232.263	544.934	Astro	FALSE	PCW_11_REP_2
TMEM258	0.00122652	0.461618	376.364	2	TRUE	0.999021	-17.9439	-17.4823	244.827	285.849	Astro	FALSE	PCW_11_REP_2
UQCC3	0.657107	0.983921	1.49735	2	TRUE	0.511112	-8.55157	-7.56765	0.771119	1.28353	Astro	FALSE	PCW_11_REP_2
UBXN1	1.11097	3.62897	3.26648	2	TRUE	0.266579	-10.9949	-7.36597	2.98683	1.3224	Astro	FALSE	PCW_11_REP_2
POLR2G	0.750003	-2.33446	3.1126	2	TRUE	0.453253	-7.76903	-10.1035	0.588688	3.05642	Astro	FALSE	PCW_11_REP_2
RTN3	1.04253	-1.53268	1.47015	2	TRUE	0.297164	-6.32328	-7.85596	0.311217	1.43683	Astro	FALSE	PCW_11_REP_2
OTUB1	0.00183101	0.706152	385.662	2	TRUE	0.998539	-18.9989	-18.2928	247.085	296.115	Astro	FALSE	PCW_11_REP_2
STIP1	0.00343784	-2.42572	705.595	2	TRUE	0.997257	-18.2182	-20.6439	218.396	670.945	Astro	FALSE	PCW_11_REP_2
VEGFB	0.136496	0.224966	1.64816	2	TRUE	0.89143	-8.33088	-8.10591	0.92802	1.36206	Astro	FALSE	PCW_11_REP_2
PPP1R14B	0.0062577	-6.25528	999.614	2	TRUE	0.995007	-19.4199	-25.6752	227.35	973.417	Astro	FALSE	PCW_11_REP_2
BAD	1.36537	20.1998	14.7944	2	TRUE	0.172137	-26.6498	-6.44999	14.4418	3.21055	Astro	FALSE	PCW_11_REP_2
SF1	0.295447	1.10718	3.74747	2	TRUE	0.767653	-9.93143	-8.82426	3.46214	1.43427	Astro	FALSE	PCW_11_REP_2
EHD1	0.0569033	-0.206762	3.63357	2	TRUE	0.954622	-9.95062	-10.1574	1.9444	3.06954	Astro	FALSE	PCW_11_REP_2
ARL2	0.0249809	0.0376609	1.50759	2	TRUE	0.98007	-7.79511	-7.75745	0.428314	1.44547	Astro	FALSE	PCW_11_REP_2
VPS51	1.25257	1.73732	1.387	2	TRUE	0.210361	-8.6117	-6.87438	1.40817	10	Astro	FALSE	PCW_11_REP_2
TM7SF2	0.129417	0.180751	1.39665	2	TRUE	0.897027	-7.93227	-7.75152	0.810205	1.13763	Astro	FALSE	PCW_11_REP_2
FAU	1.40249	1.87519	1.33705	2	TRUE	0.16077	-7.07504	-5.19984	0.836408	1.04313	Astro	FALSE	PCW_11_REP_2
SCYL1	0.00248943	1.29214	519.051	2	TRUE	0.998014	-20.1537	-18.8616	251.416	454.097	Astro	FALSE	PCW_11_REP_2
CFL1	2.16859	2.02463	0.933616	2	TRUE	0.0301141	-6.99911	-4.97449	0.607613	0.708834	Astro	FALSE	PCW_11_REP_2
C11orf68	0.000859485	-0.479053	557.372	2	TRUE	0.999314	-19.8373	-20.3164	295.952	472.309	Astro	FALSE	PCW_11_REP_2
DRAP1	0.00659533	-6.48958	983.965	2	TRUE	0.994738	-16.9104	-23.4	327.804	927.757	Astro	FALSE	PCW_11_REP_2
BANF1	0.0498658	-0.0557576	1.11815	2	TRUE	0.960229	-7.1768	-7.23256	0.442591	1.02683	Astro	FALSE	PCW_11_REP_2
RAB1B	0.00146707	0.725287	494.377	2	TRUE	0.998829	-19.8787	-19.1534	253.098	424.676	Astro	FALSE	PCW_11_REP_2
B4GAT1	0.0003941	0.15342	389.292	2	TRUE	0.999686	-18.9962	-18.8428	234.003	311.112	Astro	FALSE	PCW_11_REP_2
CTSF	0.576261	1.2886	2.23614	2	TRUE	0.564439	-9.42572	-8.13712	1.50068	1.65779	Astro	FALSE	PCW_11_REP_2
RBM4B	0.00774944	-7.74774	999.78	2	TRUE	0.993817	-20.3539	-28.1016	277.401	960.526	Astro	FALSE	PCW_11_REP_2
LRFN4	0.000593261	0.144517	243.598	2	TRUE	0.999527	-18.0066	-17.862	274.024	10	Astro	FALSE	PCW_11_REP_2
NDUFV1	0.588418	-2.15574	3.66362	2	TRUE	0.556252	-8.11433	-10.2701	0.590231	3.61577	Astro	FALSE	PCW_11_REP_2
NDUFS8	0.903496	1.72859	1.91322	2	TRUE	0.366263	-9.02865	-7.30007	1.52702	1.15266	Astro	FALSE	PCW_11_REP_2
KMT5B	0.00893356	2.22404	248.953	2	TRUE	0.992872	-19.0413	-16.8172	348.431	10	Astro	FALSE	PCW_11_REP_2
MRPL21	0.00416043	-4.15413	998.487	2	TRUE	0.99668	-19.1496	-23.3038	245.266	967.895	Astro	FALSE	PCW_11_REP_2
NUMA1	0.0062063	-6.1992	998.856	2	TRUE	0.995048	-19.074	-25.2732	249.906	967.089	Astro	FALSE	PCW_11_REP_2
FAM168A	0.00998865	1.89941	190.157	2	TRUE	0.99203	-18.8204	-16.921	312.412	10	Astro	FALSE	PCW_11_REP_2
COA4	0.00112135	-0.756479	674.613	2	TRUE	0.999105	-20.3641	-21.1206	257.874	623.38	Astro	FALSE	PCW_11_REP_2
SPCS2	1.0845	1.52804	1.40898	2	TRUE	0.278144	-8.78592	-7.25788	2.30248	10	Astro	FALSE	PCW_11_REP_2
CLNS1A	0.263546	0.588583	2.23333	2	TRUE	0.79213	-9.06215	-8.47357	3.04614	10	Astro	FALSE	PCW_11_REP_2
NDUFC2	0.582874	-4.42164	7.58593	2	TRUE	0.559978	-7.32764	-11.7493	0.845158	7.5387	Astro	FALSE	PCW_11_REP_2
TMEM126A	0.00415264	-4.1525	999.965	2	TRUE	0.996687	-20.6781	-24.8306	320.578	947.185	Astro	FALSE	PCW_11_REP_2
HIKESHI	0.254022	0.705564	2.77757	2	TRUE	0.799479	-9.27175	-8.56619	3.04369	10	Astro	FALSE	PCW_11_REP_2
FAT3	0.603013	0.851748	1.41249	2	TRUE	0.5465	-9.22756	-8.37581	1.12757	0.850706	Astro	FALSE	PCW_11_REP_2
SRSF8	0.00781699	-7.81575	999.841	2	TRUE	0.993763	-20.493	-28.3088	251.198	967.772	Astro	FALSE	PCW_11_REP_2
SESN3	0.167914	-0.330544	1.96853	2	TRUE	0.866651	-7.94695	-8.2775	1.2614	1.51129	Astro	FALSE	PCW_11_REP_2
RDX	0.926542	-55.2558	59.6366	2	TRUE	0.354164	-7.67577	-62.9316	0.701369	59.6325	Astro	FALSE	PCW_11_REP_2
TIMM8B	0.00706151	-7.05215	998.675	2	TRUE	0.994366	-16.3362	-23.3884	213.361	975.617	Astro	FALSE	PCW_11_REP_2
NCAM1	0.00125931	-0.70487	559.729	2	TRUE	0.998995	-17.7445	-18.4494	166.835	534.287	Astro	FALSE	PCW_11_REP_2
FXYD6	0.00103087	0.346657	336.278	2	TRUE	0.999177	-17.0842	-16.7375	198.928	271.128	Astro	FALSE	PCW_11_REP_2
ATP5MG	0.00692848	0.839478	121.163	2	TRUE	0.994472	-16.6859	-15.8465	173.187	10	Astro	FALSE	PCW_11_REP_2
KMT2A	0.0116205	1.73015	148.888	2	TRUE	0.990728	-18.8236	-17.0934	267.863	10	Astro	FALSE	PCW_11_REP_2
FEZ1	1.31193	1.76537	1.34563	2	TRUE	0.189543	-8.33286	-6.56749	0.877997	1.01972	Astro	FALSE	PCW_11_REP_2
NTM	0.00169344	0.682053	402.762	2	TRUE	0.998649	-19.352	-18.67	210.359	343.462	Astro	FALSE	PCW_11_REP_2
THYN1	0.305785	-3.21759	10.5224	2	TRUE	0.759768	-8.69376	-11.9113	0.8497	10.488	Astro	FALSE	PCW_11_REP_2
B3GAT1	0.00159469	-0.794296	498.087	2	TRUE	0.998728	-18.1301	-18.9244	276.028	414.607	Astro	FALSE	PCW_11_REP_2
WNK1	0.00725817	1.53678	211.731	2	TRUE	0.994209	-19.2823	-17.7456	285.894	10	Astro	FALSE	PCW_11_REP_2
FKBP4	0.00182174	0.522924	287.047	2	TRUE	0.998546	-18.5414	-18.0185	331.292	10	Astro	FALSE	PCW_11_REP_2
MRPL51	1.10025	3.48842	3.17057	2	TRUE	0.271223	-11.094	-7.60558	3.27341	10	Astro	FALSE	PCW_11_REP_2
ING4	1.07183	3.41684	3.18784	2	TRUE	0.283795	-11.1588	-7.74199	2.6788	1.7281	Astro	FALSE	PCW_11_REP_2
TPI1	1.36282	-1.03476	0.759276	2	TRUE	0.172938	-5.98695	-7.02171	0.209786	0.729719	Astro	FALSE	PCW_11_REP_2
ATN1	0.572264	1.14037	1.99274	2	TRUE	0.567143	-8.42775	-7.28738	2.90172	10	Astro	FALSE	PCW_11_REP_2
PHB2	0.697673	1.16908	1.67569	2	TRUE	0.485381	-8.10576	-6.93667	0.808508	1.46773	Astro	FALSE	PCW_11_REP_2
RIMKLB	0.0316226	2.57535	81.4401	2	TRUE	0.974773	-17.4509	-14.8755	224.984	10	Astro	FALSE	PCW_11_REP_2
PHC1	0.0115948	1.32166	113.987	2	TRUE	0.990749	-17.4039	-16.0823	219.447	10	Astro	FALSE	PCW_11_REP_2
ATF7IP	0.0113155	1.16123	102.623	2	TRUE	0.990972	-17.1989	-16.0377	431.009	10	Astro	FALSE	PCW_11_REP_2
MGST1	1.17942	-0.694493	0.588844	2	TRUE	0.238232	-7.06986	-7.76435	0.306285	0.502919	Astro	FALSE	PCW_11_REP_2
LMO3	0.000289796	0.251702	868.549	2	TRUE	0.999769	-19.9975	-19.7458	273.546	824.348	Astro	FALSE	PCW_11_REP_2
LDHB	0.00925304	1.66439	179.875	2	TRUE	0.992617	-17.4588	-15.7944	217.025	10	Astro	FALSE	PCW_11_REP_2
DNM1L	0.0037953	1.14045	300.491	2	TRUE	0.996972	-19.2488	-18.1083	248.555	168.864	Astro	FALSE	PCW_11_REP_2
ZCRB1	0.676937	0.942693	1.39259	2	TRUE	0.498446	-8.72071	-7.77802	0.591196	1.26087	Astro	FALSE	PCW_11_REP_2
PFKM	0.406277	0.798313	1.96495	2	TRUE	0.684539	-8.70904	-7.91072	0.713551	1.83081	Astro	FALSE	PCW_11_REP_2
C1QL4	0.00150131	-0.473412	315.334	2	TRUE	0.998802	-18.9991	-19.4725	213.9	231.695	Astro	FALSE	PCW_11_REP_2
LETMD1	0.00295978	-2.95939	999.868	2	TRUE	0.997638	-20.8161	-23.7755	289.254	957.114	Astro	FALSE	PCW_11_REP_2
EIF4B	0.00881649	-0.159632	18.1061	2	TRUE	0.992966	-8.56869	-8.72832	17.2538	5.48961	Astro	FALSE	PCW_11_REP_2
PFDN5	0.0140804	-14.0782	999.843	2	TRUE	0.988766	-16.0233	-30.1015	165.162	986.108	Astro	FALSE	PCW_11_REP_2
C12orf10	0.000618882	-0.292019	471.849	2	TRUE	0.999506	-19.5881	-19.8801	270.174	386.843	Astro	FALSE	PCW_11_REP_2
PCBP2	0.00160116	0.814673	508.802	2	TRUE	0.998722	-19.1781	-18.3635	188.624	472.547	Astro	FALSE	PCW_11_REP_2
CBX5	0.211988	-0.342768	1.61692	2	TRUE	0.832116	-7.673	-8.01577	0.383255	1.57085	Astro	FALSE	PCW_11_REP_2
HNRNPA1	0.00712935	-0.079837	11.1984	2	TRUE	0.994312	-8.63059	-8.71043	18.605	10	Astro	FALSE	PCW_11_REP_2
COPZ1	0.00275856	1.34929	489.127	2	TRUE	0.997799	-19.6963	-18.347	270.074	407.806	Astro	FALSE	PCW_11_REP_2
SARNP	0.0348553	-34.8306	999.292	2	TRUE	0.972195	-16.8498	-51.6803	221.415	974.453	Astro	FALSE	PCW_11_REP_2
RAB5B	0.00186304	1.03703	556.634	2	TRUE	0.998514	-19.1155	-18.0785	294.189	472.541	Astro	FALSE	PCW_11_REP_2
RPS26	1.12133	0.809953	0.722317	2	TRUE	0.262149	-5.9771	-5.16714	0.410815	0.594115	Astro	FALSE	PCW_11_REP_2
PA2G4	0.674525	2.68404	3.97916	2	TRUE	0.499978	-9.92014	-7.2361	3.68503	1.50141	Astro	FALSE	PCW_11_REP_2
MYL6B	0.00148897	0.807209	542.126	2	TRUE	0.998812	-18.912	-18.1048	231.873	490.036	Astro	FALSE	PCW_11_REP_2
MYL6	0.221473	0.369955	1.67043	2	TRUE	0.824724	-6.96195	-6.59199	0.994254	1.34231	Astro	FALSE	PCW_11_REP_2
SMARCC2	0.0248609	-0.175677	7.06641	2	TRUE	0.980166	-9.26175	-9.43742	8.67435	10	Astro	FALSE	PCW_11_REP_2
DTX3	0.00707437	5.32666	752.952	2	TRUE	0.994356	-20.7513	-15.4246	707.246	258.34	Astro	FALSE	PCW_11_REP_2
OS9	0.641078	-1.78107	2.77824	2	TRUE	0.521472	-8.40209	-10.1832	0.861024	2.64145	Astro	FALSE	PCW_11_REP_2
CAND1	0.00315069	0.706373	224.196	2	TRUE	0.997486	-17.9848	-17.2784	299.101	10	Astro	FALSE	PCW_11_REP_2
RAP1B	0.186277	0.523909	2.81252	2	TRUE	0.852227	-9.78196	-9.25805	2.23848	1.70278	Astro	FALSE	PCW_11_REP_2
CPSF6	0.00448149	-4.47884	999.409	2	TRUE	0.996424	-19.9772	-24.4561	245.807	968.709	Astro	FALSE	PCW_11_REP_2
CCT2	0.000535905	0.392709	732.796	2	TRUE	0.999572	-18.4017	-18.009	196.505	705.958	Astro	FALSE	PCW_11_REP_2
NUDT4	0.000889113	0.37297	419.486	2	TRUE	0.999291	-19.9431	-19.5701	233.273	348.643	Astro	FALSE	PCW_11_REP_2
UBE2N	1.13596	2.01809	1.77655	2	TRUE	0.255974	-8.77833	-6.76024	1.26151	1.25088	Astro	FALSE	PCW_11_REP_2
MRPL42	0.00134428	-1.34419	999.931	2	TRUE	0.998927	-20.9285	-22.2727	261.072	965.248	Astro	FALSE	PCW_11_REP_2
NDUFA12	0.171134	0.413486	2.41616	2	TRUE	0.864119	-8.39415	-7.98067	1.73038	1.6863	Astro	FALSE	PCW_11_REP_2
METAP2	0.0385258	-38.5251	999.982	2	TRUE	0.969268	-19.0196	-57.5448	282.131	959.357	Astro	FALSE	PCW_11_REP_2
SNRPF	0.712327	-2.4823	3.48478	2	TRUE	0.476262	-7.78334	-10.2656	0.521266	3.44557	Astro	FALSE	PCW_11_REP_2
SLC25A3	0.218967	0.985984	4.50289	2	TRUE	0.826676	-7.83679	-6.8508	4.7629	10	Astro	FALSE	PCW_11_REP_2
WASHC3	0.306623	-0.459658	1.4991	2	TRUE	0.75913	-8.27138	-8.73104	0.710475	1.32004	Astro	FALSE	PCW_11_REP_2
C12orf75	0.0893579	-0.611378	6.8419	2	TRUE	0.928797	-9.79114	-10.4025	5.68858	3.80154	Astro	FALSE	PCW_11_REP_2
ISCU	0.124355	-0.360386	2.89803	2	TRUE	0.901034	-8.13717	-8.49756	0.71152	2.80933	Astro	FALSE	PCW_11_REP_2
C12orf76	0.00111221	-1.11119	999.083	2	TRUE	0.999113	-19.3022	-20.4134	275.983	960.208	Astro	FALSE	PCW_11_REP_2
ATP2A2	0.000635986	-0.135203	212.587	2	TRUE	0.999493	-17.8004	-17.9356	274.389	10	Astro	FALSE	PCW_11_REP_2
VPS29	0.0467982	0.463644	9.9073	2	TRUE	0.962674	-11.2447	-10.7811	8.56475	4.97992	Astro	FALSE	PCW_11_REP_2
PPP1CC	0.903037	1.28749	1.42573	2	TRUE	0.366507	-8.61881	-7.33132	0.502471	1.33425	Astro	FALSE	PCW_11_REP_2
ALDH2	0.437944	1.09747	2.50596	2	TRUE	0.661427	-9.26254	-8.16506	1.58815	1.93846	Astro	FALSE	PCW_11_REP_2
ERP29	0.00439447	1.62612	370.038	2	TRUE	0.996494	-18.4486	-16.8225	366.805	48.8081	Astro	FALSE	PCW_11_REP_2
PTPN11	0.503463	3.75668	7.46168	2	TRUE	0.614639	-12.958	-9.20132	9.34155	10	Astro	FALSE	PCW_11_REP_2
FBXO21	0.655581	0.91084	1.38936	2	TRUE	0.512094	-8.72972	-7.81888	0.788805	1.14373	Astro	FALSE	PCW_11_REP_2
PEBP1	1.0679	1.22055	1.14294	2	TRUE	0.285565	-7.57713	-6.35658	1.3464	10	Astro	FALSE	PCW_11_REP_2
MSI1	0.00499681	0.926014	185.321	2	TRUE	0.996013	-18.2627	-17.3367	220.41	10	Astro	FALSE	PCW_11_REP_2
SRSF9	0.324763	-1.29316	3.98184	2	TRUE	0.74536	-8.53445	-9.8276	2.11092	3.37625	Astro	FALSE	PCW_11_REP_2
DYNLL1	0.182988	0.990299	5.41182	2	TRUE	0.854807	-9.1287	-8.13841	4.64105	2.78361	Astro	FALSE	PCW_11_REP_2
RNF10	0.00822699	1.97416	239.962	2	TRUE	0.993436	-19.0622	-17.088	265.379	10	Astro	FALSE	PCW_11_REP_2
RSRC2	0.54997	2.93301	5.33304	2	TRUE	0.58234	-10.899	-7.96598	4.24296	3.23089	Astro	FALSE	PCW_11_REP_2
CDK2AP1	2.0897	1.24722	0.596845	2	TRUE	0.0366451	-7.18984	-5.94262	0.673894	10	Astro	FALSE	PCW_11_REP_2
ZMYM2	0.0111974	0.120368	10.7496	2	TRUE	0.991066	-11.675	-11.5547	22.7204	10	Astro	FALSE	PCW_11_REP_2
POMP	0.180454	-0.948817	5.25795	2	TRUE	0.856796	-8.80055	-9.74937	2.12846	4.80788	Astro	FALSE	PCW_11_REP_2
UBL3	1.10894	0.657261	0.592696	2	TRUE	0.267458	-7.84119	-7.18393	0.362873	0.468627	Astro	FALSE	PCW_11_REP_2
FRY	2.36661e-05	0.0146528	619.15	2	TRUE	0.999981	-19.8647	-19.85	388.464	482.123	Astro	FALSE	PCW_11_REP_2
N4BP2L2	0.477631	1.04615	2.19029	2	TRUE	0.632913	-9.93652	-8.89037	1.59353	1.50268	Astro	FALSE	PCW_11_REP_2
NBEA	0.00682889	1.62655	238.187	2	TRUE	0.994551	-19.0723	-17.4457	260.516	10	Astro	FALSE	PCW_11_REP_2
DCLK1	0.0033457	-3.34415	999.536	2	TRUE	0.997331	-19.2727	-22.6168	263.06	964.298	Astro	FALSE	PCW_11_REP_2
KBTBD6	0.000790798	0.318946	403.322	2	TRUE	0.999369	-19.5577	-19.2387	237.429	326.031	Astro	FALSE	PCW_11_REP_2
AKAP11	0.00120874	0.556871	460.702	2	TRUE	0.999036	-19.4407	-18.8838	408.634	212.756	Astro	FALSE	PCW_11_REP_2
DNAJC15	0.00333661	1.11388	333.837	2	TRUE	0.997338	-18.0671	-16.9532	244.755	227.028	Astro	FALSE	PCW_11_REP_2
TSC22D1	0.910837	1.67953	1.84394	2	TRUE	0.362381	-8.89717	-7.21764	2.98722	10	Astro	FALSE	PCW_11_REP_2
ESD	0.00515119	-3.32248	644.993	2	TRUE	0.99589	-17.7023	-21.0247	186.227	617.524	Astro	FALSE	PCW_11_REP_2
SUCLA2	1.1339	1.73054	1.52619	2	TRUE	0.256838	-9.40696	-7.67642	0.926159	1.21305	Astro	FALSE	PCW_11_REP_2
MED4	0.526169	3.77637	7.1771	2	TRUE	0.598771	-13.389	-9.61265	11.8704	10	Astro	FALSE	PCW_11_REP_2
EBPL	0.823849	0.970857	1.17844	2	TRUE	0.410025	-8.69709	-7.72623	0.629554	0.996184	Astro	FALSE	PCW_11_REP_2
KPNA3	0.000535148	0.454956	850.15	2	TRUE	0.999573	-20.7428	-20.2878	255.531	810.838	Astro	FALSE	PCW_11_REP_2
SUGT1	0.000631994	-0.630012	996.863	2	TRUE	0.999496	-19.9806	-20.6106	335.322	938.773	Astro	FALSE	PCW_11_REP_2
PCDH9	0.00507631	1.37275	270.422	2	TRUE	0.99595	-20.0508	-18.6781	210.078	170.28	Astro	FALSE	PCW_11_REP_2
KLF12	0.00152685	-1.52402	998.144	2	TRUE	0.998782	-21.0862	-22.6103	308.861	949.156	Astro	FALSE	PCW_11_REP_2
[truncated: 208,627+ more rows]

[truncated: 6 more sheets: Data S11, Data S12, Data S13, Data S14, Data S15, Data S16]
