# Supplementary material for: An in vivo and in vitro spatiotemporal profile of human midbrain development
Source: Nat Commun. 2026 Feb 3;17:1354. doi: 10.1038/s41467-025-67779-1 (PMC12877092; doi:10.1038/s41467-025-67779-1)
Supplement: Supplementary file 6 — Source Data [file 41467_2025_67779_MOESM6_ESM.xlsx]

## Sheet: Figure 8C
Figure 8C
	% TH positive cells graph
D40	Control 1	Control 2	Patient 1	Patient 2	CRISPR
	36.2	40.3	42.2	41.6	38.5
	38.2	40.4	44.6	40.7	43.5
	36.6	38.9	40.5	31.7	41.7
	41.7	33.5	33.2	33.9	35.5
	% TH/MAP2 positive cells graph
D40	Control 1	Control 2	Patient 1	Patient 2	CRISPR
	52.2	62.8	57.5	60.1	69.2
	56.7	62.9	65.3	64.2	62.4
	59.8	68.5	56.7	57.3	68.8
	60.9	51.1	55.4	61.7	60.7

## Sheet: Figure 8D
Figure 8D
	% TH positive cells graph
D70	Control 1	Control 2	Patient 1	Patient 2	CRISPR
	53.1	26.6	9.1	18.7	45.8
	50.8	47.1	10.8	11.3	50.9
	49.9	48	13.2	7	44.8
	40.8	56.8	4.2	10.6	30.3
	% TH/MAP2 positive cells graph
D70	Control 1	Control 2	Patient 1	Patient 2	CRISPR
	73.9	44.1	22.4	29.9	66.5
	77.9	78.6	23.9	24.1	69.8
	69.3	75.2	25.8	15.6	66.3
	58.1	77.2	15.9		70.9

## Sheet: Suppl Figure 8A
% KI67 positive cells_2D
		Control 1					Control 2
	D20	49.83	44.25	29.665	42.58		21.085	21.5	15.5	15.58	20.335
	D40	10.9433	22	8.5425	12	11.835	4.335	5.5	6.75	6.25	3.335
% KI67 positive cells_3D
		Control 1					Control 2
	D20	80.04	56.33	33.67	27.17		18	28.44	20.08	26.61
	D40	0.39	1.75	0.83	3.08	0.83	1	5.75	0.92	0.25

## Sheet: Suppl Figure 8L
		D20
		Control 1 2D				Control 2 2D				Control 1 3D				Control 2 3D
	FOXA2	53.6851	125.25	24.3883	63.2295	8.42067	8.78208	4.31872	6.25419	13.2821	15.5215	19.7432	13.9476	10.5219	16.8416	16.4852	13.1938
	LMX1A	36.3367	21.5044	10.6952	9.43049	0.651301	0.842204	0.0738141	0.741155	8.58844	1.69487	2.0362	1.78899	1.80127	1.8767	0.345329	30.074
	LMX1B	42.999	91.6774	9.40313	29.0899	2.0211	3.33859	1.15672	1.24499	30.7487	7.14527	6.72746	3.59087	17.3703	269.292	24.3235	6.85992
	EN1	12.8393	8.49737	3.37599	3.2568	2.32513	2.62321	0.411449	0.610522	16.6021	1.60319	1.9057	1.96932	1.33598	2.56165	1.73363	1.89213
	EN2	5.06361	2.71322	2.75702	1.86896	0.401844	0.256546	0.1178	0.297902	1.64001	1.85062	2.68865	0.239692	0.579661	28.3107	0.515247	0.269246
	OTX2	16.8147	29.4913	7.8605	18.9733	1.85213	3.3057	2.20815	2.3329	41.8909	18.6272	19.946	7.10934	0.900553	80.0613	2.81829	2.80981
	NURR1	33.1686	11.5113	10.0758	6.14985	0.553096	0.366902	0.0906123	0.350814	3.20769	4.34063	5.63177	1.29661	1.34109	3.08142	3.77293	1.79981
	TH	91.3099	44.2368	23.1543	30.197	2.20883	3.43868	0.838541	1.30353	31.2959	13.771	77.9197	23.1256	3.00989	1.929	19.9694	13.4583
	PITX3	5.94233	9.48835	12.4256	41.9682	4.24652	4.86919	2.13415	5.71813	2.45338	14.3667	9.50501	7.38371	0.897762	1.75808	8.83827	6.08332
	DAT	5.26787	3.30663	6.89584	5.66591	0.439774	0.370304	0.108899	0.280651	4.19497	0.715048	1.02898	0.598141	4.95787	1.16828	0.329781	0.525705
	SNCA	1.76999	1.53338	1.19487	1.10137	0.90732	1.09802	0.50065	1.17388	2.21538	1.22646	1.57468	0.719581	1.21252	2.22668	2.35823	3.27594
		D40
		Control 1 2D			Control 2 2D			Control 1 3D			Control 2 3D
	FOXA2	70.7651	115.613	99.0607	2.20647	27.3022	52.0468	10.363	15.9979	5.02896	14.4362	55.5097	359.359
	LMX1A	3.76738	14.1764	18.7041	1.14096	2.35166	4.00038	5.17409	22.4792	1.12705	0.966025	7.09984	23.2343
	LMX1B	15.7582	35.8598	45.5425	2.41035	14.9702	61.6919	6.45532	77.8464	3.80914	54.4362	78.3886	123.826
	EN1	1.7831	1.00901	2.26383	3.45637	8.96427	31.2462	3.3416	12.5993	1.9388	25.9159	15.5409	11.6026
	EN2	0.780538	0.409418	1.60866	0.92312	0.302775	0.371548	0.906294	0.831976	0.409127	0.313091	2.15585	4.21284
	OTX2	17.2428	14.4902	14.4851	0.466874	1.65068	3.34309	12.9147	9.28401	11.1445	1.47324	2.6399	1.47626
	NURR1	1.05654	0.587049	3.11966	1.88241	0.822818	2.78447	5.93453	6.33348	3.14885	5.39603	9.72459	18.1525
	TH	9.50806	7.7081	31.0957	8.63807	28.6751	104.129	103.541	150.39	77.4617	12.2606	95.4923	219.492
	PITX3	1.75296	1.43106	1.35081	1.1594	4.13669	5.04773	2.56686	1.50696	5.05129	10.4168	11.5323	9.2922
	DAT	0.581451	0.369909	1.27901	0.558679	0.623623	1.06975	0.8934	1.02219	1.1145	0.464275	3.756	14.3335
	SNCA	1.95702	1.39865	1.28074	1.6712	3.44094	2.41973	1.87925	1.8243	3.78459	4.67384	6.76944	7.23641
		D70
		Control 1 2D			Control 2 2D			Control 1 3D		Control 2 3D
	FOXA2	11.2794	37.1369	2.94694	5.6273	13.431	17.981	35.7561	19.1438	57.1424	63.7967	158.544
	LMX1A	1.62598	2.97757	3.38787	1.9713	2.54192	2.16188	35.6472	77.807	10.0922	7.76705	11.1315
	LMX1B	4.45276	12.6316	4.88092	10.5066	31.5644	42.0141	161.297	52.9742	70.3387	40.2222	173.806
	EN1	4.25985	1.52406	19.527	36.2527	32.7888	41.0656	42.4763	36.1342	26.2445	33.9874	39.267
	EN2	1.66675	0.539509	2.344	3.54461	6.77119	12.738	9.1518	19.8269	3.10878	3.55693	4.47373
	OTX2	2.55146	4.51582	2.18229	0.327727	0.720646	1.80521	4.79592	6.04081	0.877458	1.20473	0.80001
	NURR1	1.57353	0.742682	2.11638	41.5721	12.0529	12.3152	21.5923	37.3394	32.3661	9.48445	9.97274
	TH	89.6733	39.851	189.573	43.7243	82.9126	192.556	532.988	593.633	108.917	132.796	100.606
	PITX3	2.32536	2.28373	4.12581	1.98246	10.0791	9.71573	9.47168	4.18932	32.5959	17.9401	27.3106
	DAT	0.915138	0.335586	1.0784	2.518	1.47048	1.84759	13.7398	213.496	4.11464	4.95548	6.68665
	SNCA	4.78681	4.44528	5.31415	1.99568	5.77614	6.32651	4.40338	2.7807	9.00569	7.1683	5.17026
		D120
		Control 1 3D		Control 2 3D
	FOXA2	54.9201		42.0731
	LMX1A	1.64458		1.87754
	LMX1B	36.6709		25.8987
	EN1	4.88536		49.2493
	EN2	1.80578		0.214296
	OTX2	1.81805		1.1439
	NURR1	2.56967		0.340659
	TH	5.67602		6.07081
	PITX3	2.30456		14.9729
	DAT	4.58009		7.92532
	SNCA	2.25342		1.87974

## Sheet: Suppl Figure 19A
			D20
			Patient 1				patient 2				CRISPR
		FOXA2	36.5253	559.365	35.5514	32.7598	167.751	98.795	14.9884	32.5791	12.9337	17.753	20.0445	19.9179
		LMX1A	5.81381	8.84987	3.41773	1.38002	54.823	26.9261	2.11024	1.79809	1.09461	3.43918	2.2823	1.78797
		LMX1B	22.1736	164.963	40.7838	5.45083	7.29158	7.77723	29.6925	50.5149	3.77205	18.4112	17.0147	12.616
		EN1	3.688	2.02526	5.09175	0.731586	0.609148	0.854775	1.20488	43.384	0.547779	4.54038	1.2108	1.29844
		EN2	1.05812	1.52383	1.1249	0.185118	14.0787	13.4584	0.815703	0.882237	0.513545	0.672503	0.551757	0.468292
		OTX2	12.1493	1.86721	7.96025	1.28804	1.19804	2.12403	1.95768	1.02875	12.1296	3.56257	5.19896	8.64146
		NURR1	4.15236	2.27997	0.354327	1.01898	12.9233	15.9989	2.28798	2.2623	3.81681	9.7861	1.37131	1.63595
		TH	9.39654	3.88369	4.89046	2.6221	16.2934	26.3545	7.75841	3.01951	0.637749	2.58069	6.69531	5.61565
		PITX3	6.27093	7.15859	4.54168	20.7594	15.6682	3.4095	5.26373	4.3863	10.1794	7.65787	16.428	14.0625
		DAT	1.8303	1.21883	1.56336	0.480408	8.44345	4.61906	0.589805	1.88113	0.508531	1.17003	0.758035	0.700474
		SNCA	3.97886	4.82836	2.57788	2.10149	4.20964	3.5666	3.1202	3.39057	3.34187	5.43599	1.33984	4.27302
			D40
			Patient 1			Patient 2			CRISPR
		FOXA2	60.7144	68.7986	51.9794	7.6813	18.2132	33.5207	23.508	118.839	17.7769	115.866
		LMX1A	2.55762	4.57923	2.12671	2.16738	2.06647	4.77757	6.46556	2.90867	1.54124	4.64395
		LMX1B	10.1021	125.02	21.1997	11.1847	44.7233	8.80771	45.7124	54.962	8.24579	22.0721
		EN1	1.35586	12.8949	2.0788	3.8352	0.808448	1.30214	16.713	43.4637	15.137	9.95772
		EN2	0.343083	1.53082	0.705085	1.13505	0.219887	1.04437	1.62176	1.19257	0.785225	1.71063
		OTX2	2.38715	1.12436	3.82919	0.709526	0.946706	0.328281	8.2943	7.40166	4.68985	5.46522
		NURR1	2.06334	15.4733	6.94733	4.16484	1.03137	1.80527	7.63659	5.80889	1.19511	7.81317
		TH	4.8596	25.2477	27.2213	22.9292	9.41906	5.4417	18.1495	291.112	17.8476	90.3783
		PITX3	38.4738	11.7869	7.16953	10.8	3.19658	6.74952	4.16134	30.3971	11.1178	11.1972
		DAT	0.890349	2.86589	0.724343	0.368394	0.397779	1.79889	2.61335	2.55422	0.965696	1.01957
		SNCA	3.89474	5.20431	3.79447	5.84315	2.75199	4.5463	9.00071	6.99909	2.15918	5.46198
			D70
			Patient 1			Patient 2			CRISPR
		FOXA2	12.6182	14.2103	19.8739	5.73126	19.7073	8.04962	2.32858	27.33	12.659
		LMX1A	2.07267	2.14078	4.05736	1.62959	2.64129	1.27	1.31236	9.12584	1.25486
		LMX1B	57.1841	123.664	93.9103	34.9529	48.3057	44.2878	3.11407	84.6048	4.6749
		EN1	4.19793	4.41445	2.81142	0.811217	1.9906	1.70675	22.854	164.246	2.61247
		EN2	3.15625	1.00305	1.35227	0.233743	0.279448	0.311087	1.10172	4.59621	0.814472
		OTX2	0.843535	1.08309	4.21617	0.303252	0.507465	0.187724	0.322692	2.86063	1.56127
		NURR1	4.8938	6.47198	13.2631	1.12494	2.93418	0.312524	1.97601	117.314	1.98354
		TH	35.1798	20.6308	52.8309	20.3637	8.74702	9.50665	9.48368	188.813	12.3663
		PITX3	13.6662	12.6557	23.6228	3.81457	11.2008	20.3796	3.2406	28.0118	5.36926
		DAT	1.38754	1.58024	1.57504	0.719722	0.804117	0.554491	5.69035	16.6049	1.91549
		SNCA	3.92647	4.80232	6.77955	3.4758	5.75521	5.74933	1.57594	10.178	3.62379
			D120
			Patient 1	Patient 2	CRISPR
		FOXA2	27.6149	6.00954	26.6303
		LMX1A	1.03999	15.168	0.641789
		LMX1B	23.5023	96.8492	7.54734
		EN1	2.82404	123.959	1.63764
		EN2	0.788823	1.29469	0.106725
		OTX2	0.712559	2.49365	1.34103
		NURR1	1.88464	1.1989	0.599934
		TH	1.12867	5.99904	2.00111
		PITX3	7.20582	2.1171	0.600541
		DAT	1.9926	12.1458	0.780014
		SNCA	1.43196	3.044	0.645177

## Sheet: Suppl Figure 23B
									% TH positive cells
									Control 1	Control 2	Patient 1	Patient 2	CRISPR
									38.3	30	7.6	11.4	26.3
									31.3	33.3	12.5	12.6	27.3
									33.9	37.8	11.6	13.7	27.4
									32.4	43.7	8.9	11.9	21.8
									% TH/MAP2 positive cells
									Control 1	Control 2	Patient 1	Patient 2	CRISPR
									73.5	71.5	22	50	59.8
									64.9	77.7	40.6	39.3	51
									72.4	63.9	34.4	43.3	55.7
									64.5	74.2	27.1	33	47.3

## Sheet: Suppl Figure 23C
	% MAP2 positive cells d40 MLO
	Control 1	Control 2	Patient 1	Patient 2	CRISPR
	68.5	63.6	73.2	67.6	54.2
	67.2	63	68.3	62.5	68.9
	61.1	56	71.4	53.8	60.6
	68.3	65.1	59.9	54.6	58.1
	% MAP2 positive cells d70 MLO
	Control 1	Control 2	Patient 1	Patient 2	CRISPR
	71.3	61.2	40.8	62.4	68.4
	65.1	60	42.2	47	72.9
	71.9	63.6	50.3	44.3	85.1
	70.2	73.6	48	47.8	74.1
	% MAP2 positive cells d120 MLO
	Control 1	Control 2	Patient 1	Patient 2	CRISPR
	52.1	41.6	33.7	21.3	43.6
	49.5	55.7	30.7	36.1	52.8
	45.9	58.1	32.7	31.7	47.6
	50.3	47.5	30.6	36.2	46.1

## Sheet: Supp Figure 23D
	Quantification: TH protein abundance relative to GAPDH d40 MLO
	Control 1	Control 2	Patient 1	Patient 2	CRISPR
	0.649682	1.26128	1.2273	0.0305466	1.29429
	1.21864	0.539722	0.861926	0.775233	1.42417
	0.90237	0.724734	1.16795	2.51262	0.483486
	1.1787	0.974439		0.911295	1.51188
	1.5547	1.57829			0.907437
	Quantification: DAT protein abundance relative to GAPDH in d40 MLO
	Control 1	Control 2	Patient 1	Patient 2	CRISPR
	0.693969	0.8727	0.925068	0.464623	1.32651
	0.680237	0.764786	1.35553	0.512261	0.639663
	1.61971	0.594108	1.48542	2.6903	0.914428
	0.993415	1.33181		1.74086	1.21072
	1.22582
	1.666

## Sheet: Suppl Figure 23E
	Quantification: TH protein abundance relative to GAPDH d70 MLO
	Control 1	Control 2	Patient 1	Patient 2	CRISPR
	1.99671	1.95209	0.0903456	0.965968	1.15822
	1.55339	1.41508	0.28013	0.444089	1.15785
	0.972422	1.67109	0.291244	0.5819	0.723355
	1.40064	0.78474	0.648405	0.636388	1.18061
	1.4326	1.25186	0.00662206	0.499311	1.71817
	1.93035	1.07763	0.612559	0.585759	0.890081
		1.17883	0.553637		1.79364
			0.0589343		1.71817
	Quantification: DAT protein abundance relative to GAPDH in d70 MLO
	Control 1	Control 2	Patient 1	Patient 2	CRISPR
	0.860297	1.23427	0.149232	1.01241	1.14925
	0.952056	1.25981	0.830864	0.549918	0.511911
	1.35612	1.20141	1.33482	0.80649	1.53863
	1.48917	1.70964	1.16375	0.99337	0.753551
	1.20308	0.779416	0.954661	0.82012	0.864229
	0.691895	0.884858	1.12594	1.84115	1.47391
	0.861154	1.28954	0.866816	0.48875	0.440066
			1.58674	0.444864
			0.457017

## Sheet: Suppl Figure 24B
d70	% cCASP3 positive cells
	Control 1	Control 2	Patient 1	Patient 2	CRISPR
	1.6	2.9	8.3	8	1.5
	0.9	0.5	9.2	12.9	1
	0.7	0.8	5.8	7.2	1.5
	1.2	0.8	8.3	11	1.4
	% TH/cCASP3 positive cells over DAPI
	Control 1	Control 2	Patient 1	Patient 2	CRISPR
	0.2	0.5	2.2	3.1	0.6
	0.2	0.1	3	3.8	0.4
	0.2	0.2	3.2	2.3	0.4
	0.3	0.1	3	7.1	0.2
d120	% cCASP3 positive cells
	Control 1	Control 2	Patient 1	Patient 2	CRISPR
	2.3	1.5	6.1	6.1	0.7
	2.4	0.4	7.4	9.2	1.7
	3	1.7	5.5	4.1	1.1
	2.6	0.3	10.4	8.1	0.1
	% TH/cCASP3 positive cells over DAPI
	Control 1	Control 2	Patient 1	Patient 2	CRISPR
	0.7	0.4	2.1	2.5	0.1
	0.6	0	2.4	3	0.6
	0.3	0.2	1.6	1.6	0.1
	0.5	0.1	4	2.6	0
